# Supplementary material for: Comparative transcriptome in large-scale human and cattle populations
Source: Genome Biol. 2022 Aug 22;23:176. doi: 10.1186/s13059-022-02745-4 (PMC9394047; doi:10.1186/s13059-022-02745-4)
Supplement: Supplementary file 1 — Additional file 1: Table S1. Summary of RNA-seq samples in humans and cattle. [file 13059_2022_2745_MOESM1_ESM.xlsx]

## Sheet: human
Additional file 1: Table S1. Summary of RNA-seq samples in humans and cattle
Sample ID	Tissue class	Tissue details	Species
GTEX-1117F-0226-SM-5GZZ7	Adipose	Adipose - Subcutaneous	Human
GTEX-1117F-1326-SM-5EGHH	Adipose	Adipose - Visceral (Omentum)	Human
GTEX-111CU-1026-SM-5EGIL	Adipose	Adipose - Visceral (Omentum)	Human
GTEX-111CU-1826-SM-5GZYN	Adipose	Adipose - Subcutaneous	Human
GTEX-111FC-0226-SM-5N9B8	Adipose	Adipose - Subcutaneous	Human
GTEX-111VG-2326-SM-5N9BK	Adipose	Adipose - Subcutaneous	Human
GTEX-111YS-1326-SM-5EGGK	Adipose	Adipose - Visceral (Omentum)	Human
GTEX-111YS-2426-SM-5GZZQ	Adipose	Adipose - Subcutaneous	Human
GTEX-1122O-0926-SM-9YFLC	Adipose	Adipose - Visceral (Omentum)	Human
GTEX-1122O-2026-SM-9YFMG	Adipose	Adipose - Subcutaneous	Human
GTEX-1128S-0926-SM-5GZZU	Adipose	Adipose - Visceral (Omentum)	Human
GTEX-1128S-2126-SM-5H12U	Adipose	Adipose - Subcutaneous	Human
GTEX-113IC-0226-SM-5HL5C	Adipose	Adipose - Subcutaneous	Human
GTEX-113JC-0726-SM-5GZZR	Adipose	Adipose - Visceral (Omentum)	Human
GTEX-117YW-0826-SM-5H11O	Adipose	Adipose - Visceral (Omentum)	Human
GTEX-117YX-0726-SM-5GIET	Adipose	Adipose - Visceral (Omentum)	Human
GTEX-117YX-2226-SM-5EGJJ	Adipose	Adipose - Subcutaneous	Human
GTEX-1192X-1526-SM-5H11I	Adipose	Adipose - Visceral (Omentum)	Human
GTEX-11DXW-0326-SM-5H11W	Adipose	Adipose - Subcutaneous	Human
GTEX-11DXX-2026-SM-5EGJL	Adipose	Adipose - Visceral (Omentum)	Human
GTEX-11DXX-2326-SM-9YFKS	Adipose	Adipose - Subcutaneous	Human
GTEX-11DXY-0326-SM-5H12F	Adipose	Adipose - Visceral (Omentum)	Human
GTEX-11DXZ-1426-SM-5H12A	Adipose	Adipose - Visceral (Omentum)	Human
GTEX-11DYG-2026-SM-5EGGX	Adipose	Adipose - Visceral (Omentum)	Human
GTEX-11DZ1-0226-SM-5A5KF	Adipose	Adipose - Subcutaneous	Human
GTEX-11EI6-0226-SM-5EQ64	Adipose	Adipose - Subcutaneous	Human
GTEX-11EM3-1126-SM-5A5KM	Adipose	Adipose - Visceral (Omentum)	Human
GTEX-11EM3-2326-SM-5H12B	Adipose	Adipose - Subcutaneous	Human
GTEX-11EMC-2826-SM-5PNY6	Adipose	Adipose - Subcutaneous	Human
GTEX-11EQ8-0226-SM-5EQ5G	Adipose	Adipose - Subcutaneous	Human
GTEX-11EQ9-1126-SM-5987I	Adipose	Adipose - Visceral (Omentum)	Human
GTEX-11EQ9-2526-SM-5HL66	Adipose	Adipose - Subcutaneous	Human
GTEX-11GS4-1026-SM-5N9DE	Adipose	Adipose - Visceral (Omentum)	Human
GTEX-11GS4-2626-SM-5A5LD	Adipose	Adipose - Subcutaneous	Human
GTEX-11GSO-0226-SM-5A5LV	Adipose	Adipose - Visceral (Omentum)	Human
GTEX-11GSO-2326-SM-5A5LX	Adipose	Adipose - Subcutaneous	Human
GTEX-11GSP-1026-SM-9WYSH	Adipose	Adipose - Visceral (Omentum)	Human
GTEX-11H98-0226-SM-5NQ89	Adipose	Adipose - Subcutaneous	Human
GTEX-11I78-0226-SM-5HL6R	Adipose	Adipose - Visceral (Omentum)	Human
GTEX-11I78-2626-SM-5Q5AI	Adipose	Adipose - Subcutaneous	Human
GTEX-11LCK-0326-SM-5A5M7	Adipose	Adipose - Visceral (Omentum)	Human
GTEX-11LCK-1126-SM-5A5KC	Adipose	Adipose - Subcutaneous	Human
GTEX-11NUK-0326-SM-5HL5K	Adipose	Adipose - Subcutaneous	Human
GTEX-11NUK-2026-SM-5PNVZ	Adipose	Adipose - Visceral (Omentum)	Human
GTEX-11NV4-1426-SM-5BC4W	Adipose	Adipose - Visceral (Omentum)	Human
GTEX-11O72-0226-SM-59869	Adipose	Adipose - Subcutaneous	Human
GTEX-11OF3-0826-SM-5BC51	Adipose	Adipose - Visceral (Omentum)	Human
GTEX-11OF3-2426-SM-5Q5AS	Adipose	Adipose - Subcutaneous	Human
GTEX-11ONC-2526-SM-5986W	Adipose	Adipose - Subcutaneous	Human
GTEX-11P7K-0826-SM-5BC5F	Adipose	Adipose - Visceral (Omentum)	Human
GTEX-11P7K-2026-SM-5GU74	Adipose	Adipose - Subcutaneous	Human
GTEX-11P81-0726-SM-5PNYH	Adipose	Adipose - Visceral (Omentum)	Human
GTEX-11P81-2426-SM-5GU65	Adipose	Adipose - Subcutaneous	Human
GTEX-11P82-0326-SM-5HL51	Adipose	Adipose - Visceral (Omentum)	Human
GTEX-11P82-1726-SM-5Q5AT	Adipose	Adipose - Subcutaneous	Human
GTEX-11PRG-0626-SM-5BC56	Adipose	Adipose - Subcutaneous	Human
GTEX-11PRG-1526-SM-5HL6Z	Adipose	Adipose - Visceral (Omentum)	Human
GTEX-11TT1-1926-SM-5PNYN	Adipose	Adipose - Visceral (Omentum)	Human
GTEX-11TT1-2426-SM-5EQMK	Adipose	Adipose - Subcutaneous	Human
GTEX-11TTK-0226-SM-5N9EC	Adipose	Adipose - Subcutaneous	Human
GTEX-11TUW-2626-SM-5EQKZ	Adipose	Adipose - Subcutaneous	Human
GTEX-11UD1-0226-SM-5EQKL	Adipose	Adipose - Subcutaneous	Human
GTEX-11UD2-0126-SM-5EQL2	Adipose	Adipose - Subcutaneous	Human
GTEX-11VI4-1226-SM-5EQMP	Adipose	Adipose - Visceral (Omentum)	Human
GTEX-11WQC-2426-SM-5EQKQ	Adipose	Adipose - Subcutaneous	Human
GTEX-11WQK-1526-SM-5EGKN	Adipose	Adipose - Visceral (Omentum)	Human
GTEX-11XUK-1726-SM-5GU61	Adipose	Adipose - Visceral (Omentum)	Human
GTEX-11XUK-2126-SM-5EQLR	Adipose	Adipose - Subcutaneous	Human
GTEX-11ZTS-0226-SM-5EQKD	Adipose	Adipose - Subcutaneous	Human
GTEX-11ZTS-1326-SM-5EQMA	Adipose	Adipose - Visceral (Omentum)	Human
GTEX-11ZTT-2526-SM-5EQM9	Adipose	Adipose - Subcutaneous	Human
GTEX-11ZU8-2426-SM-5EQMV	Adipose	Adipose - Subcutaneous	Human
GTEX-11ZUS-0726-SM-59886	Adipose	Adipose - Subcutaneous	Human
GTEX-11ZUS-1826-SM-5FQTR	Adipose	Adipose - Visceral (Omentum)	Human
GTEX-11ZVC-2626-SM-5FQTA	Adipose	Adipose - Subcutaneous	Human
GTEX-1211K-1226-SM-5EQ4N	Adipose	Adipose - Visceral (Omentum)	Human
GTEX-1211K-2226-SM-5FQU6	Adipose	Adipose - Subcutaneous	Human
GTEX-12126-0426-SM-5Q5AP	Adipose	Adipose - Subcutaneous	Human
GTEX-1212Z-0526-SM-5FQSQ	Adipose	Adipose - Visceral (Omentum)	Human
GTEX-1212Z-2426-SM-5EQ5D	Adipose	Adipose - Subcutaneous	Human
GTEX-12584-0226-SM-5EQL5	Adipose	Adipose - Subcutaneous	Human
GTEX-12584-2126-SM-5FQUM	Adipose	Adipose - Visceral (Omentum)	Human
GTEX-12696-1826-SM-5EGJS	Adipose	Adipose - Visceral (Omentum)	Human
GTEX-12696-2526-SM-5EQLN	Adipose	Adipose - Subcutaneous	Human
GTEX-1269C-2726-SM-5EGJ4	Adipose	Adipose - Subcutaneous	Human
GTEX-12BJ1-0826-SM-5EQ5P	Adipose	Adipose - Visceral (Omentum)	Human
GTEX-12C56-0826-SM-5EGJ5	Adipose	Adipose - Visceral (Omentum)	Human
GTEX-12C56-1626-SM-5FQUO	Adipose	Adipose - Subcutaneous	Human
GTEX-12KS4-0426-SM-5EQMC	Adipose	Adipose - Subcutaneous	Human
GTEX-12KS4-1526-SM-5EQ6E	Adipose	Adipose - Visceral (Omentum)	Human
GTEX-12WSA-0326-SM-5BC6I	Adipose	Adipose - Subcutaneous	Human
GTEX-12WSA-1626-SM-5EGJV	Adipose	Adipose - Visceral (Omentum)	Human
GTEX-12WSC-0226-SM-5EQ52	Adipose	Adipose - Subcutaneous	Human
GTEX-12WSC-1726-SM-5GCN3	Adipose	Adipose - Visceral (Omentum)	Human
GTEX-12WSD-0226-SM-59HKO	Adipose	Adipose - Subcutaneous	Human
GTEX-12WSF-1526-SM-6PAN6	Adipose	Adipose - Visceral (Omentum)	Human
GTEX-12WSG-0426-SM-5FQSE	Adipose	Adipose - Visceral (Omentum)	Human
GTEX-12WSI-1526-SM-5GCNM	Adipose	Adipose - Visceral (Omentum)	Human
GTEX-12WSK-1026-SM-5CVNR	Adipose	Adipose - Visceral (Omentum)	Human
GTEX-12WSL-1126-SM-5CVNK	Adipose	Adipose - Visceral (Omentum)	Human
GTEX-12WSL-2426-SM-5GCN7	Adipose	Adipose - Subcutaneous	Human
GTEX-12WSM-0226-SM-5LZV6	Adipose	Adipose - Subcutaneous	Human
GTEX-12WSM-0626-SM-5GCOK	Adipose	Adipose - Visceral (Omentum)	Human
GTEX-12ZZW-2326-SM-5DUW2	Adipose	Adipose - Visceral (Omentum)	Human
GTEX-12ZZX-0226-SM-5DUXU	Adipose	Adipose - Subcutaneous	Human
GTEX-12ZZX-1726-SM-5BC63	Adipose	Adipose - Visceral (Omentum)	Human
GTEX-12ZZY-0326-SM-5LZVQ	Adipose	Adipose - Subcutaneous	Human
GTEX-12ZZZ-0526-SM-5DUX6	Adipose	Adipose - Subcutaneous	Human
GTEX-13111-0626-SM-5LZVR	Adipose	Adipose - Visceral (Omentum)	Human
GTEX-13111-1726-SM-5EGJZ	Adipose	Adipose - Subcutaneous	Human
GTEX-13112-1126-SM-5GCMY	Adipose	Adipose - Visceral (Omentum)	Human
GTEX-13112-2726-SM-5DUW5	Adipose	Adipose - Subcutaneous	Human
GTEX-13113-1126-SM-5LZU9	Adipose	Adipose - Visceral (Omentum)	Human
GTEX-13113-1826-SM-5LZW4	Adipose	Adipose - Subcutaneous	Human
GTEX-1313W-0226-SM-5LZV7	Adipose	Adipose - Subcutaneous	Human
GTEX-1313W-1626-SM-5J1OE	Adipose	Adipose - Visceral (Omentum)	Human
GTEX-1314G-1626-SM-5EQ67	Adipose	Adipose - Subcutaneous	Human
GTEX-131XE-2026-SM-5LZW1	Adipose	Adipose - Visceral (Omentum)	Human
GTEX-131XE-2426-SM-5EQ5V	Adipose	Adipose - Subcutaneous	Human
GTEX-131XF-0726-SM-5GIE5	Adipose	Adipose - Visceral (Omentum)	Human
GTEX-131XF-2226-SM-5EQKG	Adipose	Adipose - Subcutaneous	Human
GTEX-131XG-0126-SM-5K7UJ	Adipose	Adipose - Visceral (Omentum)	Human
GTEX-131XH-0826-SM-5GCN8	Adipose	Adipose - Visceral (Omentum)	Human
GTEX-131XW-0526-SM-5PNXZ	Adipose	Adipose - Subcutaneous	Human
GTEX-131YS-0226-SM-5IJEH	Adipose	Adipose - Subcutaneous	Human
GTEX-131YS-1726-SM-5HL7G	Adipose	Adipose - Visceral (Omentum)	Human
GTEX-132AR-0226-SM-5IJBE	Adipose	Adipose - Subcutaneous	Human
GTEX-132AR-0526-SM-5J2MJ	Adipose	Adipose - Visceral (Omentum)	Human
GTEX-132NY-1126-SM-5PNVE	Adipose	Adipose - Visceral (Omentum)	Human
GTEX-132Q8-1726-SM-5EGK8	Adipose	Adipose - Visceral (Omentum)	Human
GTEX-132QS-0826-SM-5K7WV	Adipose	Adipose - Visceral (Omentum)	Human
GTEX-132QS-2526-SM-62LFJ	Adipose	Adipose - Subcutaneous	Human
GTEX-1339X-0726-SM-5L3FF	Adipose	Adipose - Visceral (Omentum)	Human
GTEX-133LE-0926-SM-5P9J1	Adipose	Adipose - Visceral (Omentum)	Human
GTEX-133LE-1926-SM-5N9FV	Adipose	Adipose - Subcutaneous	Human
GTEX-1399R-2626-SM-5KLZ7	Adipose	Adipose - Subcutaneous	Human
GTEX-1399S-1426-SM-5PNYQ	Adipose	Adipose - Visceral (Omentum)	Human
GTEX-1399T-1326-SM-5PNVH	Adipose	Adipose - Visceral (Omentum)	Human
GTEX-1399T-2726-SM-5K7XK	Adipose	Adipose - Subcutaneous	Human
GTEX-1399U-2026-SM-9WPNN	Adipose	Adipose - Visceral (Omentum)	Human
GTEX-1399U-2426-SM-5K7XB	Adipose	Adipose - Subcutaneous	Human
GTEX-139D8-0326-SM-5IJCJ	Adipose	Adipose - Subcutaneous	Human
GTEX-139D8-1626-SM-5IJFZ	Adipose	Adipose - Visceral (Omentum)	Human
GTEX-139T4-0126-SM-5HL5G	Adipose	Adipose - Subcutaneous	Human
GTEX-139T6-0526-SM-5IJC9	Adipose	Adipose - Visceral (Omentum)	Human
GTEX-139T6-2126-SM-5KM37	Adipose	Adipose - Subcutaneous	Human
GTEX-139T8-0226-SM-5L3EA	Adipose	Adipose - Subcutaneous	Human
GTEX-139TT-0226-SM-5K7YH	Adipose	Adipose - Subcutaneous	Human
GTEX-139TU-0226-SM-5J1NM	Adipose	Adipose - Subcutaneous	Human
GTEX-139TU-1426-SM-5LZY9	Adipose	Adipose - Visceral (Omentum)	Human
GTEX-139YR-0326-SM-5J1MC	Adipose	Adipose - Visceral (Omentum)	Human
GTEX-139YR-2426-SM-5J1OB	Adipose	Adipose - Subcutaneous	Human
GTEX-13CF2-2626-SM-5LZZA	Adipose	Adipose - Subcutaneous	Human
GTEX-13CF3-1126-SM-5LZXB	Adipose	Adipose - Visceral (Omentum)	Human
GTEX-13CF3-2326-SM-5IFGL	Adipose	Adipose - Subcutaneous	Human
GTEX-13D11-0526-SM-5LZYM	Adipose	Adipose - Visceral (Omentum)	Human
GTEX-13D11-2326-SM-5IJCY	Adipose	Adipose - Subcutaneous	Human
GTEX-13FH7-1926-SM-5J2OL	Adipose	Adipose - Visceral (Omentum)	Human
GTEX-13FH7-2226-SM-5IJD4	Adipose	Adipose - Subcutaneous	Human
GTEX-13FHO-0326-SM-5IJBH	Adipose	Adipose - Subcutaneous	Human
GTEX-13FHO-2026-SM-5J1OA	Adipose	Adipose - Visceral (Omentum)	Human
GTEX-13FHP-0226-SM-5K7WD	Adipose	Adipose - Subcutaneous	Human
GTEX-13FTW-0426-SM-5K7X2	Adipose	Adipose - Visceral (Omentum)	Human
GTEX-13FTW-2526-SM-5IJC8	Adipose	Adipose - Subcutaneous	Human
GTEX-13FTX-0626-SM-5J2NS	Adipose	Adipose - Visceral (Omentum)	Human
GTEX-13FTY-0626-SM-5L3F8	Adipose	Adipose - Subcutaneous	Human
GTEX-13FXS-1326-SM-62LFR	Adipose	Adipose - Visceral (Omentum)	Human
GTEX-13G51-0526-SM-5IJCQ	Adipose	Adipose - Visceral (Omentum)	Human
GTEX-13G51-2626-SM-5LZYW	Adipose	Adipose - Subcutaneous	Human
GTEX-13IVO-0226-SM-5LZXU	Adipose	Adipose - Subcutaneous	Human
GTEX-13IVO-2426-SM-5K7V9	Adipose	Adipose - Visceral (Omentum)	Human
GTEX-13JUV-0626-SM-5J1MQ	Adipose	Adipose - Visceral (Omentum)	Human
GTEX-13JUV-2826-SM-5LZWU	Adipose	Adipose - Subcutaneous	Human
GTEX-13JVG-0226-SM-5J1MW	Adipose	Adipose - Subcutaneous	Human
GTEX-13N11-1826-SM-5IJDS	Adipose	Adipose - Visceral (Omentum)	Human
GTEX-13N11-2626-SM-5K7UQ	Adipose	Adipose - Subcutaneous	Human
GTEX-13N1W-0226-SM-5K7W6	Adipose	Adipose - Subcutaneous	Human
GTEX-13N1W-1226-SM-5K7UM	Adipose	Adipose - Visceral (Omentum)	Human
GTEX-13N2G-1926-SM-5J1O3	Adipose	Adipose - Visceral (Omentum)	Human
GTEX-13N2G-2726-SM-5J1MG	Adipose	Adipose - Subcutaneous	Human
GTEX-13NYB-2626-SM-9YFMI	Adipose	Adipose - Subcutaneous	Human
GTEX-13NYS-0226-SM-5MR49	Adipose	Adipose - Subcutaneous	Human
GTEX-13NYS-0726-SM-5J1OR	Adipose	Adipose - Visceral (Omentum)	Human
GTEX-13NZ8-0926-SM-5MR3U	Adipose	Adipose - Subcutaneous	Human
GTEX-13NZ9-0526-SM-5J1OX	Adipose	Adipose - Subcutaneous	Human
GTEX-13NZ9-2026-SM-5KM1U	Adipose	Adipose - Visceral (Omentum)	Human
GTEX-13NZA-0126-SM-5K7UH	Adipose	Adipose - Subcutaneous	Human
GTEX-13NZB-0826-SM-5K7X5	Adipose	Adipose - Visceral (Omentum)	Human
GTEX-13NZB-2426-SM-5K7UF	Adipose	Adipose - Subcutaneous	Human
GTEX-13O1R-0226-SM-5K7U5	Adipose	Adipose - Subcutaneous	Human
GTEX-13O21-1526-SM-5K7W4	Adipose	Adipose - Subcutaneous	Human
GTEX-13O21-3126-SM-5J1OI	Adipose	Adipose - Visceral (Omentum)	Human
GTEX-13O3P-0226-SM-5KM3Z	Adipose	Adipose - Subcutaneous	Human
GTEX-13O3P-0926-SM-5IFFI	Adipose	Adipose - Visceral (Omentum)	Human
GTEX-13O3Q-1126-SM-5K7YK	Adipose	Adipose - Visceral (Omentum)	Human
GTEX-13O3Q-2326-SM-5KM3G	Adipose	Adipose - Subcutaneous	Human
GTEX-13O61-1926-SM-5KM1R	Adipose	Adipose - Visceral (Omentum)	Human
GTEX-13O61-2426-SM-5J1NV	Adipose	Adipose - Subcutaneous	Human
GTEX-13OVG-1326-SM-5K7Y3	Adipose	Adipose - Visceral (Omentum)	Human
GTEX-13OVH-1126-SM-5K7YP	Adipose	Adipose - Visceral (Omentum)	Human
GTEX-13OVI-1326-SM-5IJBO	Adipose	Adipose - Subcutaneous	Human
GTEX-13OVJ-0326-SM-5L3GL	Adipose	Adipose - Subcutaneous	Human
GTEX-13OVJ-0926-SM-5K7U1	Adipose	Adipose - Visceral (Omentum)	Human
GTEX-13OVK-0326-SM-7KUEJ	Adipose	Adipose - Visceral (Omentum)	Human
GTEX-13OVK-2126-SM-6PAN1	Adipose	Adipose - Subcutaneous	Human
GTEX-13OVL-0326-SM-5IJCS	Adipose	Adipose - Subcutaneous	Human
GTEX-13OVL-0826-SM-5L3GV	Adipose	Adipose - Visceral (Omentum)	Human
GTEX-13OW6-0526-SM-5L3HY	Adipose	Adipose - Subcutaneous	Human
GTEX-13OW6-2426-SM-5K7WO	Adipose	Adipose - Visceral (Omentum)	Human
GTEX-13OW7-0226-SM-5MR3N	Adipose	Adipose - Subcutaneous	Human
GTEX-13OW7-1126-SM-5K7V6	Adipose	Adipose - Visceral (Omentum)	Human
GTEX-13OW8-0326-SM-5L3FB	Adipose	Adipose - Visceral (Omentum)	Human
GTEX-13OW8-1226-SM-5K7XD	Adipose	Adipose - Subcutaneous	Human
GTEX-13PDP-0226-SM-5K7W9	Adipose	Adipose - Subcutaneous	Human
GTEX-13PDP-1226-SM-5K7TW	Adipose	Adipose - Visceral (Omentum)	Human
GTEX-13PL6-0926-SM-5KLYY	Adipose	Adipose - Visceral (Omentum)	Human
GTEX-13PL7-1226-SM-5SIAR	Adipose	Adipose - Visceral (Omentum)	Human
GTEX-13PLJ-0126-SM-5L3HU	Adipose	Adipose - Subcutaneous	Human
GTEX-13PVQ-0226-SM-5SIBG	Adipose	Adipose - Subcutaneous	Human
GTEX-13PVQ-2226-SM-5L3G9	Adipose	Adipose - Visceral (Omentum)	Human
GTEX-13PVR-0526-SM-5S2OB	Adipose	Adipose - Visceral (Omentum)	Human
GTEX-13PVR-2426-SM-5RQHN	Adipose	Adipose - Subcutaneous	Human
GTEX-13QBU-1326-SM-5LU4K	Adipose	Adipose - Visceral (Omentum)	Human
GTEX-13QBU-2526-SM-5LU4X	Adipose	Adipose - Subcutaneous	Human
GTEX-13QJ3-0426-SM-5RQHP	Adipose	Adipose - Subcutaneous	Human
GTEX-13RTJ-2526-SM-5S2Q3	Adipose	Adipose - Subcutaneous	Human
GTEX-13RTK-0726-SM-5Q5EN	Adipose	Adipose - Visceral (Omentum)	Human
GTEX-13S7M-0226-SM-5S2UG	Adipose	Adipose - Subcutaneous	Human
GTEX-13S7M-0826-SM-5QGQX	Adipose	Adipose - Visceral (Omentum)	Human
GTEX-13S86-0926-SM-5SI6I	Adipose	Adipose - Visceral (Omentum)	Human
GTEX-13SLW-0226-SM-5S2NA	Adipose	Adipose - Subcutaneous	Human
GTEX-13SLX-0426-SM-5QGRC	Adipose	Adipose - Subcutaneous	Human
GTEX-13U4I-0226-SM-5SIB1	Adipose	Adipose - Subcutaneous	Human
GTEX-13U4I-1726-SM-5J1MF	Adipose	Adipose - Visceral (Omentum)	Human
GTEX-13VXT-0226-SM-5LU9Q	Adipose	Adipose - Subcutaneous	Human
GTEX-13VXT-0926-SM-5LU5K	Adipose	Adipose - Visceral (Omentum)	Human
GTEX-13VXU-0226-SM-5SI9R	Adipose	Adipose - Subcutaneous	Human
GTEX-13VXU-1026-SM-5KLZE	Adipose	Adipose - Visceral (Omentum)	Human
GTEX-13W3W-1126-SM-5L3DO	Adipose	Adipose - Visceral (Omentum)	Human
GTEX-13W3W-2526-SM-5SI9P	Adipose	Adipose - Subcutaneous	Human
GTEX-13W46-1226-SM-5SIAS	Adipose	Adipose - Visceral (Omentum)	Human
GTEX-13X6H-1726-SM-5Q5EH	Adipose	Adipose - Visceral (Omentum)	Human
GTEX-13X6I-1526-SM-5SIAC	Adipose	Adipose - Visceral (Omentum)	Human
GTEX-13X6J-0226-SM-7EPGC	Adipose	Adipose - Subcutaneous	Human
GTEX-13X6J-1926-SM-5TDCU	Adipose	Adipose - Visceral (Omentum)	Human
GTEX-13X6K-0226-SM-5QGPB	Adipose	Adipose - Subcutaneous	Human
GTEX-13X6K-0726-SM-5LU2Z	Adipose	Adipose - Visceral (Omentum)	Human
GTEX-13YAN-0426-SM-5O9DR	Adipose	Adipose - Subcutaneous	Human
GTEX-13YAN-1126-SM-5TDC7	Adipose	Adipose - Visceral (Omentum)	Human
GTEX-1445S-2426-SM-79ON2	Adipose	Adipose - Visceral (Omentum)	Human
GTEX-144FL-0226-SM-5Q5D4	Adipose	Adipose - Subcutaneous	Human
GTEX-144GL-0226-SM-5QGOX	Adipose	Adipose - Subcutaneous	Human
GTEX-144GM-0626-SM-79OKY	Adipose	Adipose - Visceral (Omentum)	Human
GTEX-144GM-1926-SM-5LUAN	Adipose	Adipose - Subcutaneous	Human
GTEX-144GN-0726-SM-5O98O	Adipose	Adipose - Visceral (Omentum)	Human
GTEX-144GO-1626-SM-7EPG5	Adipose	Adipose - Subcutaneous	Human
GTEX-145LS-0226-SM-5O9A5	Adipose	Adipose - Subcutaneous	Human
GTEX-145LT-1526-SM-5O98P	Adipose	Adipose - Visceral (Omentum)	Human
GTEX-145LT-1826-SM-5QGP4	Adipose	Adipose - Subcutaneous	Human
GTEX-145LU-1226-SM-5LU9B	Adipose	Adipose - Visceral (Omentum)	Human
GTEX-145LV-1026-SM-5O9AE	Adipose	Adipose - Visceral (Omentum)	Human
GTEX-145ME-0726-SM-5O9A3	Adipose	Adipose - Visceral (Omentum)	Human
GTEX-145ME-1926-SM-5MR6T	Adipose	Adipose - Subcutaneous	Human
GTEX-145MF-0526-SM-5LUA6	Adipose	Adipose - Subcutaneous	Human
GTEX-145MF-1026-SM-5Q5EQ	Adipose	Adipose - Visceral (Omentum)	Human
GTEX-145MG-0126-SM-5TDDA	Adipose	Adipose - Subcutaneous	Human
GTEX-145MI-0426-SM-5O99V	Adipose	Adipose - Subcutaneous	Human
GTEX-145MI-0826-SM-5SI95	Adipose	Adipose - Visceral (Omentum)	Human
GTEX-145MN-2626-SM-5NQAH	Adipose	Adipose - Subcutaneous	Human
GTEX-145MO-0426-SM-5QGP6	Adipose	Adipose - Subcutaneous	Human
GTEX-146FH-0226-SM-5QGPQ	Adipose	Adipose - Subcutaneous	Human
GTEX-146FH-2026-SM-5SI9I	Adipose	Adipose - Visceral (Omentum)	Human
GTEX-146FQ-0226-SM-5NQAL	Adipose	Adipose - Subcutaneous	Human
GTEX-146FR-0226-SM-5Q5F6	Adipose	Adipose - Visceral (Omentum)	Human
GTEX-146FR-1826-SM-5QGPF	Adipose	Adipose - Subcutaneous	Human
GTEX-14753-0326-SM-5QGQB	Adipose	Adipose - Subcutaneous	Human
GTEX-14753-2526-SM-5LU97	Adipose	Adipose - Visceral (Omentum)	Human
GTEX-147F3-0626-SM-5NQ9I	Adipose	Adipose - Subcutaneous	Human
GTEX-147GR-0426-SM-5S2OL	Adipose	Adipose - Subcutaneous	Human
GTEX-147JS-0426-SM-5TDD2	Adipose	Adipose - Subcutaneous	Human
GTEX-147JS-1026-SM-5S2MP	Adipose	Adipose - Visceral (Omentum)	Human
GTEX-148VI-1726-SM-5S2W9	Adipose	Adipose - Subcutaneous	Human
GTEX-1497J-2326-SM-5NQBK	Adipose	Adipose - Subcutaneous	Human
GTEX-14A5H-0526-SM-5TDCN	Adipose	Adipose - Subcutaneous	Human
GTEX-14ABY-0326-SM-5TDDK	Adipose	Adipose - Subcutaneous	Human
GTEX-14ABY-1926-SM-62LDJ	Adipose	Adipose - Visceral (Omentum)	Human
GTEX-14AS3-0426-SM-5QGQK	Adipose	Adipose - Visceral (Omentum)	Human
GTEX-14AS3-2026-SM-5TDD9	Adipose	Adipose - Subcutaneous	Human
GTEX-14B4R-0526-SM-5QGQT	Adipose	Adipose - Visceral (Omentum)	Human
GTEX-14BIL-0226-SM-5SI9E	Adipose	Adipose - Subcutaneous	Human
GTEX-14BIL-2426-SM-5QGQR	Adipose	Adipose - Visceral (Omentum)	Human
GTEX-14BIM-1626-SM-7EWD2	Adipose	Adipose - Visceral (Omentum)	Human
GTEX-14BIN-0726-SM-793DQ	Adipose	Adipose - Subcutaneous	Human
GTEX-14BIN-1226-SM-5S2OM	Adipose	Adipose - Visceral (Omentum)	Human
GTEX-14BMU-0626-SM-73KZ6	Adipose	Adipose - Visceral (Omentum)	Human
GTEX-14BMU-2126-SM-5S2TS	Adipose	Adipose - Subcutaneous	Human
GTEX-14BMV-0226-SM-5S2N2	Adipose	Adipose - Subcutaneous	Human
GTEX-14BMV-1626-SM-73KVQ	Adipose	Adipose - Visceral (Omentum)	Human
GTEX-14C38-1026-SM-73KY7	Adipose	Adipose - Visceral (Omentum)	Human
GTEX-14C39-0826-SM-5TDDU	Adipose	Adipose - Visceral (Omentum)	Human
GTEX-14C39-2526-SM-5S2UH	Adipose	Adipose - Subcutaneous	Human
GTEX-14C5O-0226-SM-5SI6O	Adipose	Adipose - Subcutaneous	Human
GTEX-14C5O-0926-SM-793DM	Adipose	Adipose - Visceral (Omentum)	Human
GTEX-14DAQ-0226-SM-664MQ	Adipose	Adipose - Subcutaneous	Human
GTEX-14DAQ-2526-SM-5RQIO	Adipose	Adipose - Visceral (Omentum)	Human
GTEX-14DAR-0426-SM-664MW	Adipose	Adipose - Visceral (Omentum)	Human
GTEX-14DAR-1926-SM-5S2NQ	Adipose	Adipose - Subcutaneous	Human
GTEX-14E1K-0426-SM-5S2PF	Adipose	Adipose - Visceral (Omentum)	Human
GTEX-14E1K-2126-SM-793DU	Adipose	Adipose - Subcutaneous	Human
GTEX-14E6C-0226-SM-5S2N3	Adipose	Adipose - Subcutaneous	Human
GTEX-14E6C-1226-SM-5ZZUN	Adipose	Adipose - Visceral (Omentum)	Human
GTEX-14E6D-0226-SM-62LDW	Adipose	Adipose - Subcutaneous	Human
GTEX-14E6D-1326-SM-62LES	Adipose	Adipose - Visceral (Omentum)	Human
GTEX-14E6E-0226-SM-7DUEF	Adipose	Adipose - Visceral (Omentum)	Human
GTEX-14E6E-1926-SM-664N4	Adipose	Adipose - Subcutaneous	Human
GTEX-14E7W-2326-SM-69LQC	Adipose	Adipose - Visceral (Omentum)	Human
GTEX-14H4A-1026-SM-62LDY	Adipose	Adipose - Subcutaneous	Human
GTEX-14ICK-0326-SM-6LLIZ	Adipose	Adipose - Subcutaneous	Human
GTEX-14ICK-1726-SM-6AJA5	Adipose	Adipose - Visceral (Omentum)	Human
GTEX-14ICL-0926-SM-5S2TU	Adipose	Adipose - Visceral (Omentum)	Human
GTEX-14ICL-2026-SM-62LDN	Adipose	Adipose - Subcutaneous	Human
GTEX-14JG1-0526-SM-6LLHW	Adipose	Adipose - Subcutaneous	Human
GTEX-14JG6-0526-SM-6LLIH	Adipose	Adipose - Visceral (Omentum)	Human
GTEX-14JG6-2326-SM-6LLH3	Adipose	Adipose - Subcutaneous	Human
GTEX-14JIY-0526-SM-62LFH	Adipose	Adipose - Subcutaneous	Human
GTEX-14JIY-1426-SM-6EU29	Adipose	Adipose - Visceral (Omentum)	Human
GTEX-14LLW-0226-SM-62LEL	Adipose	Adipose - Subcutaneous	Human
GTEX-14PHW-1626-SM-6EU2H	Adipose	Adipose - Visceral (Omentum)	Human
GTEX-14PHX-1626-SM-69LQB	Adipose	Adipose - Visceral (Omentum)	Human
GTEX-14PHX-2426-SM-62LEN	Adipose	Adipose - Subcutaneous	Human
GTEX-14PHY-1026-SM-62LEV	Adipose	Adipose - Visceral (Omentum)	Human
GTEX-14PII-0326-SM-6LLIQ	Adipose	Adipose - Subcutaneous	Human
GTEX-14PJ2-0226-SM-6LLH4	Adipose	Adipose - Subcutaneous	Human
GTEX-14PJ2-1426-SM-62LFF	Adipose	Adipose - Visceral (Omentum)	Human
GTEX-14PJ3-0726-SM-69LQE	Adipose	Adipose - Visceral (Omentum)	Human
GTEX-14PJ3-1926-SM-62LEY	Adipose	Adipose - Subcutaneous	Human
GTEX-14PJ4-0126-SM-62LEZ	Adipose	Adipose - Visceral (Omentum)	Human
GTEX-14PJ4-2226-SM-6LLIS	Adipose	Adipose - Subcutaneous	Human
GTEX-14PJ5-0426-SM-5ZZW2	Adipose	Adipose - Visceral (Omentum)	Human
GTEX-14PJ6-2226-SM-6LLIV	Adipose	Adipose - Subcutaneous	Human
GTEX-14PJM-0326-SM-62LF2	Adipose	Adipose - Subcutaneous	Human
GTEX-14PJM-1226-SM-686Z7	Adipose	Adipose - Visceral (Omentum)	Human
GTEX-14PJN-0626-SM-6EU13	Adipose	Adipose - Visceral (Omentum)	Human
GTEX-14PJO-1626-SM-69LPQ	Adipose	Adipose - Visceral (Omentum)	Human
GTEX-14PK6-0926-SM-62LF4	Adipose	Adipose - Visceral (Omentum)	Human
GTEX-14PK6-2026-SM-6LLHP	Adipose	Adipose - Subcutaneous	Human
GTEX-14PKU-0226-SM-6EU16	Adipose	Adipose - Visceral (Omentum)	Human
GTEX-14PN3-0326-SM-6EU1X	Adipose	Adipose - Visceral (Omentum)	Human
GTEX-14PN3-2526-SM-6EU15	Adipose	Adipose - Subcutaneous	Human
GTEX-14PN4-1426-SM-6LLJ4	Adipose	Adipose - Visceral (Omentum)	Human
GTEX-15CHC-0826-SM-686YW	Adipose	Adipose - Visceral (Omentum)	Human
GTEX-15CHQ-0226-SM-6EU2S	Adipose	Adipose - Subcutaneous	Human
GTEX-15CHQ-1126-SM-686YY	Adipose	Adipose - Visceral (Omentum)	Human
GTEX-15D1Q-1326-SM-69LOA	Adipose	Adipose - Visceral (Omentum)	Human
GTEX-15DCD-0226-SM-6LPKC	Adipose	Adipose - Subcutaneous	Human
GTEX-15DDE-0226-SM-6LLJ6	Adipose	Adipose - Subcutaneous	Human
GTEX-15DYW-1526-SM-7KUEP	Adipose	Adipose - Visceral (Omentum)	Human
GTEX-15DZA-0626-SM-6PANC	Adipose	Adipose - Visceral (Omentum)	Human
GTEX-15EOM-2326-SM-7KUMV	Adipose	Adipose - Visceral (Omentum)	Human
GTEX-15ER7-0426-SM-6PAM3	Adipose	Adipose - Subcutaneous	Human
GTEX-15ER7-1026-SM-7KUMD	Adipose	Adipose - Visceral (Omentum)	Human
GTEX-15ETS-0426-SM-6PANI	Adipose	Adipose - Subcutaneous	Human
GTEX-15EU6-1726-SM-6M48H	Adipose	Adipose - Visceral (Omentum)	Human
GTEX-15G19-0226-SM-6PAL2	Adipose	Adipose - Subcutaneous	Human
GTEX-15G19-1126-SM-7KUEL	Adipose	Adipose - Visceral (Omentum)	Human
GTEX-15RIE-0126-SM-7KUF8	Adipose	Adipose - Visceral (Omentum)	Human
GTEX-15RIE-2326-SM-7KFSC	Adipose	Adipose - Subcutaneous	Human
GTEX-15SDE-2426-SM-7KFRC	Adipose	Adipose - Subcutaneous	Human
GTEX-15SHU-2326-SM-7KUMC	Adipose	Adipose - Visceral (Omentum)	Human
GTEX-15SKB-1626-SM-6PAL6	Adipose	Adipose - Visceral (Omentum)	Human
GTEX-15UKP-0526-SM-7KFRO	Adipose	Adipose - Subcutaneous	Human
GTEX-15UKP-1426-SM-7KUDX	Adipose	Adipose - Visceral (Omentum)	Human
GTEX-169BO-0426-SM-7EPI1	Adipose	Adipose - Visceral (Omentum)	Human
GTEX-169BO-1426-SM-9MQJT	Adipose	Adipose - Subcutaneous	Human
GTEX-16AAH-1526-SM-7LT9W	Adipose	Adipose - Visceral (Omentum)	Human
GTEX-16AAH-2026-SM-7LG5F	Adipose	Adipose - Subcutaneous	Human
GTEX-16BQI-0526-SM-6PAM8	Adipose	Adipose - Subcutaneous	Human
GTEX-16BQI-1126-SM-7KULF	Adipose	Adipose - Visceral (Omentum)	Human
GTEX-16GPK-0226-SM-7DUFI	Adipose	Adipose - Subcutaneous	Human
GTEX-16GPK-1326-SM-7KUE4	Adipose	Adipose - Visceral (Omentum)	Human
GTEX-16MT8-0526-SM-6PAM6	Adipose	Adipose - Subcutaneous	Human
GTEX-16MTA-1326-SM-6PALX	Adipose	Adipose - Visceral (Omentum)	Human
GTEX-16MTA-2126-SM-6PALC	Adipose	Adipose - Subcutaneous	Human
GTEX-16NGA-0526-SM-731AJ	Adipose	Adipose - Visceral (Omentum)	Human
GTEX-16NGA-1826-SM-7LG5L	Adipose	Adipose - Subcutaneous	Human
GTEX-16NPV-0626-SM-7IGOR	Adipose	Adipose - Visceral (Omentum)	Human
GTEX-16NPX-0326-SM-7EWDI	Adipose	Adipose - Subcutaneous	Human
GTEX-16NPX-1026-SM-6PAM7	Adipose	Adipose - Visceral (Omentum)	Human
GTEX-16XZY-2526-SM-7DHL2	Adipose	Adipose - Subcutaneous	Human
GTEX-16XZZ-0226-SM-7MGVJ	Adipose	Adipose - Subcutaneous	Human
GTEX-16XZZ-1626-SM-7KUEC	Adipose	Adipose - Visceral (Omentum)	Human
GTEX-16YQH-0226-SM-6PALD	Adipose	Adipose - Subcutaneous	Human
GTEX-178AV-0626-SM-6PAM1	Adipose	Adipose - Visceral (Omentum)	Human
GTEX-17EUY-0526-SM-7EWDE	Adipose	Adipose - Subcutaneous	Human
GTEX-17EVP-0426-SM-79OKG	Adipose	Adipose - Subcutaneous	Human
GTEX-17EVP-1426-SM-79OMN	Adipose	Adipose - Visceral (Omentum)	Human
GTEX-17EVQ-0626-SM-7KFTB	Adipose	Adipose - Visceral (Omentum)	Human
GTEX-17F96-0726-SM-793CB	Adipose	Adipose - Visceral (Omentum)	Human
GTEX-17F96-1726-SM-7IGMB	Adipose	Adipose - Subcutaneous	Human
GTEX-17F97-0426-SM-7LT9U	Adipose	Adipose - Subcutaneous	Human
GTEX-17F97-1226-SM-79OJT	Adipose	Adipose - Visceral (Omentum)	Human
GTEX-17F98-0326-SM-7DHLH	Adipose	Adipose - Visceral (Omentum)	Human
GTEX-17F98-1126-SM-79OJS	Adipose	Adipose - Subcutaneous	Human
GTEX-17F9E-1326-SM-7DHL4	Adipose	Adipose - Visceral (Omentum)	Human
GTEX-17F9Y-0326-SM-7IGLS	Adipose	Adipose - Subcutaneous	Human
GTEX-17F9Y-0726-SM-7LT9G	Adipose	Adipose - Visceral (Omentum)	Human
GTEX-17GQL-0826-SM-731AM	Adipose	Adipose - Visceral (Omentum)	Human
GTEX-17HG3-2326-SM-79OKH	Adipose	Adipose - Subcutaneous	Human
GTEX-17HGU-0326-SM-7DUER	Adipose	Adipose - Subcutaneous	Human
GTEX-17HGU-1726-SM-79OKM	Adipose	Adipose - Visceral (Omentum)	Human
GTEX-17HHE-1526-SM-793AS	Adipose	Adipose - Visceral (Omentum)	Human
GTEX-17HHE-1926-SM-7EPGW	Adipose	Adipose - Subcutaneous	Human
GTEX-17HHY-0226-SM-793BQ	Adipose	Adipose - Subcutaneous	Human
GTEX-17HHY-1026-SM-7LG5E	Adipose	Adipose - Visceral (Omentum)	Human
GTEX-17HII-0326-SM-7LG4X	Adipose	Adipose - Subcutaneous	Human
GTEX-17HII-0826-SM-7DUFH	Adipose	Adipose - Visceral (Omentum)	Human
GTEX-17JCI-1626-SM-7EPGZ	Adipose	Adipose - Visceral (Omentum)	Human
GTEX-17KNJ-0426-SM-718AK	Adipose	Adipose - Visceral (Omentum)	Human
GTEX-17KNJ-2226-SM-DKPOU	Adipose	Adipose - Subcutaneous	Human
GTEX-17MF6-0226-SM-7LG4G	Adipose	Adipose - Subcutaneous	Human
GTEX-17MF6-1326-SM-79ONE	Adipose	Adipose - Visceral (Omentum)	Human
GTEX-17MFQ-1126-SM-7LT9O	Adipose	Adipose - Visceral (Omentum)	Human
GTEX-17MFQ-1826-SM-7DHLS	Adipose	Adipose - Subcutaneous	Human
GTEX-183FY-0326-SM-793BY	Adipose	Adipose - Subcutaneous	Human
GTEX-183FY-1226-SM-7DHLK	Adipose	Adipose - Visceral (Omentum)	Human
GTEX-183WM-0226-SM-7LT8T	Adipose	Adipose - Subcutaneous	Human
GTEX-18465-0226-SM-7LG5M	Adipose	Adipose - Subcutaneous	Human
GTEX-18465-1826-SM-731BB	Adipose	Adipose - Visceral (Omentum)	Human
GTEX-18A66-0326-SM-718BE	Adipose	Adipose - Subcutaneous	Human
GTEX-18A66-1926-SM-7LTAG	Adipose	Adipose - Visceral (Omentum)	Human
GTEX-18A67-0226-SM-7LG67	Adipose	Adipose - Subcutaneous	Human
GTEX-18A67-1326-SM-7LT8V	Adipose	Adipose - Visceral (Omentum)	Human
GTEX-18A6Q-0226-SM-718AS	Adipose	Adipose - Subcutaneous	Human
GTEX-18A6Q-1026-SM-7LT9S	Adipose	Adipose - Visceral (Omentum)	Human
GTEX-18A7A-0326-SM-731AT	Adipose	Adipose - Subcutaneous	Human
GTEX-18A7A-0926-SM-7LT8H	Adipose	Adipose - Visceral (Omentum)	Human
GTEX-18A7B-1226-SM-718AU	Adipose	Adipose - Visceral (Omentum)	Human
GTEX-18D9A-0726-SM-7LTA7	Adipose	Adipose - Visceral (Omentum)	Human
GTEX-18D9A-2026-SM-718BL	Adipose	Adipose - Subcutaneous	Human
GTEX-18D9B-1726-SM-7LTAP	Adipose	Adipose - Visceral (Omentum)	Human
GTEX-18D9U-0426-SM-731AN	Adipose	Adipose - Visceral (Omentum)	Human
GTEX-18D9U-0726-SM-7LG5J	Adipose	Adipose - Subcutaneous	Human
GTEX-18QFQ-0226-SM-731BQ	Adipose	Adipose - Subcutaneous	Human
GTEX-18QFQ-1326-SM-731CF	Adipose	Adipose - Visceral (Omentum)	Human
GTEX-1A32A-0226-SM-718B2	Adipose	Adipose - Subcutaneous	Human
GTEX-1A32A-0926-SM-718AB	Adipose	Adipose - Visceral (Omentum)	Human
GTEX-1A3MV-0626-SM-731CH	Adipose	Adipose - Visceral (Omentum)	Human
GTEX-1A3MV-2126-SM-718BV	Adipose	Adipose - Subcutaneous	Human
GTEX-1A3MW-0226-SM-7939O	Adipose	Adipose - Subcutaneous	Human
GTEX-1A3MX-0226-SM-731C4	Adipose	Adipose - Subcutaneous	Human
GTEX-1A3MX-0826-SM-72D64	Adipose	Adipose - Visceral (Omentum)	Human
GTEX-1A8FM-0126-SM-7SB7P	Adipose	Adipose - Subcutaneous	Human
GTEX-1A8FM-2126-SM-7PC27	Adipose	Adipose - Visceral (Omentum)	Human
GTEX-1A8G6-0526-SM-7PC1E	Adipose	Adipose - Subcutaneous	Human
GTEX-1A8G6-2026-SM-73KYC	Adipose	Adipose - Visceral (Omentum)	Human
GTEX-1A8G7-0226-SM-731AS	Adipose	Adipose - Subcutaneous	Human
GTEX-1A8G7-1226-SM-73KYP	Adipose	Adipose - Visceral (Omentum)	Human
GTEX-1AMEY-0526-SM-72D62	Adipose	Adipose - Visceral (Omentum)	Human
GTEX-1AMEY-1426-SM-7939I	Adipose	Adipose - Subcutaneous	Human
GTEX-1AMFI-1026-SM-73KYM	Adipose	Adipose - Visceral (Omentum)	Human
GTEX-1AMFI-2126-SM-731BT	Adipose	Adipose - Subcutaneous	Human
GTEX-1AX8Z-1626-SM-73KWD	Adipose	Adipose - Visceral (Omentum)	Human
GTEX-1AX9I-0226-SM-7SB75	Adipose	Adipose - Subcutaneous	Human
GTEX-1AX9I-1726-SM-731BX	Adipose	Adipose - Visceral (Omentum)	Human
GTEX-1AX9J-0326-SM-73KXY	Adipose	Adipose - Subcutaneous	Human
GTEX-1AX9J-2226-SM-731CW	Adipose	Adipose - Visceral (Omentum)	Human
GTEX-1AX9K-0926-SM-7939G	Adipose	Adipose - Visceral (Omentum)	Human
GTEX-1AX9K-2426-SM-73KZ4	Adipose	Adipose - Subcutaneous	Human
GTEX-1AYCT-1126-SM-79OO8	Adipose	Adipose - Visceral (Omentum)	Human
GTEX-1AYCT-2226-SM-7SB98	Adipose	Adipose - Subcutaneous	Human
GTEX-1AYD5-0126-SM-7DUG5	Adipose	Adipose - Visceral (Omentum)	Human
GTEX-1AYD5-2326-SM-73KXF	Adipose	Adipose - Subcutaneous	Human
GTEX-1B8KE-0826-SM-72D6S	Adipose	Adipose - Visceral (Omentum)	Human
GTEX-1B8KE-2526-SM-73KYQ	Adipose	Adipose - Subcutaneous	Human
GTEX-1B8KZ-1026-SM-73KYN	Adipose	Adipose - Visceral (Omentum)	Human
GTEX-1B8KZ-1926-SM-7DUG8	Adipose	Adipose - Subcutaneous	Human
GTEX-1B8L1-0126-SM-9KNVS	Adipose	Adipose - Visceral (Omentum)	Human
GTEX-1B8L1-2626-SM-7SB77	Adipose	Adipose - Subcutaneous	Human
GTEX-1B8SF-0526-SM-7939F	Adipose	Adipose - Subcutaneous	Human
GTEX-1B8SF-1726-SM-73KZ5	Adipose	Adipose - Visceral (Omentum)	Human
GTEX-1B8SG-0226-SM-7939Q	Adipose	Adipose - Subcutaneous	Human
GTEX-1B8SG-1426-SM-7EWEM	Adipose	Adipose - Visceral (Omentum)	Human
GTEX-1B932-0226-SM-7PBYH	Adipose	Adipose - Subcutaneous	Human
GTEX-1B932-1726-SM-793A5	Adipose	Adipose - Visceral (Omentum)	Human
GTEX-1B933-0526-SM-7EPHM	Adipose	Adipose - Subcutaneous	Human
GTEX-1B933-1326-SM-7939U	Adipose	Adipose - Visceral (Omentum)	Human
GTEX-1B97I-0526-SM-73KXE	Adipose	Adipose - Visceral (Omentum)	Human
GTEX-1B97I-1726-SM-7939V	Adipose	Adipose - Subcutaneous	Human
GTEX-1B97J-1126-SM-7SB79	Adipose	Adipose - Visceral (Omentum)	Human
GTEX-1B996-0126-SM-7PBYF	Adipose	Adipose - Subcutaneous	Human
GTEX-1B996-1226-SM-73KWZ	Adipose	Adipose - Visceral (Omentum)	Human
GTEX-1BAJH-0426-SM-73KWY	Adipose	Adipose - Subcutaneous	Human
GTEX-1BAJH-2126-SM-7EWFB	Adipose	Adipose - Visceral (Omentum)	Human
GTEX-1C2JI-0826-SM-7EPHB	Adipose	Adipose - Visceral (Omentum)	Human
GTEX-1C2JI-2226-SM-7IGPJ	Adipose	Adipose - Subcutaneous	Human
GTEX-1C475-0326-SM-7SB8O	Adipose	Adipose - Visceral (Omentum)	Human
GTEX-1C475-1926-SM-7DUFV	Adipose	Adipose - Subcutaneous	Human
GTEX-1C4CL-0426-SM-7939N	Adipose	Adipose - Subcutaneous	Human
GTEX-1C64N-1326-SM-7SB7D	Adipose	Adipose - Visceral (Omentum)	Human
GTEX-1C64O-0226-SM-73KXB	Adipose	Adipose - Subcutaneous	Human
GTEX-1C6VQ-0226-SM-7P8S5	Adipose	Adipose - Subcutaneous	Human
GTEX-1C6VQ-1526-SM-73KU9	Adipose	Adipose - Visceral (Omentum)	Human
GTEX-1C6VR-1126-SM-7EPHD	Adipose	Adipose - Visceral (Omentum)	Human
GTEX-1C6VR-2626-SM-7MGX2	Adipose	Adipose - Subcutaneous	Human
GTEX-1C6VS-0426-SM-79OJV	Adipose	Adipose - Subcutaneous	Human
GTEX-1C6VS-1826-SM-73KXN	Adipose	Adipose - Visceral (Omentum)	Human
GTEX-1C6WA-0226-SM-7IGPO	Adipose	Adipose - Subcutaneous	Human
GTEX-1CAMQ-0126-SM-7SB7S	Adipose	Adipose - Subcutaneous	Human
GTEX-1CAMQ-1226-SM-7SB7E	Adipose	Adipose - Visceral (Omentum)	Human
GTEX-1CAMR-0326-SM-793AH	Adipose	Adipose - Visceral (Omentum)	Human
GTEX-1CAMR-1826-SM-7MXUJ	Adipose	Adipose - Subcutaneous	Human
GTEX-1CAMS-0326-SM-7PC35	Adipose	Adipose - Subcutaneous	Human
GTEX-1CAMS-0926-SM-7SB7F	Adipose	Adipose - Visceral (Omentum)	Human
GTEX-1CAV2-0226-SM-7IGPQ	Adipose	Adipose - Visceral (Omentum)	Human
GTEX-1CB4E-0826-SM-793CS	Adipose	Adipose - Visceral (Omentum)	Human
GTEX-1CB4E-1826-SM-7RHG8	Adipose	Adipose - Subcutaneous	Human
GTEX-1CB4F-0526-SM-9KNW2	Adipose	Adipose - Subcutaneous	Human
GTEX-1CB4F-1126-SM-79OLG	Adipose	Adipose - Visceral (Omentum)	Human
GTEX-1CB4G-0326-SM-7SB8R	Adipose	Adipose - Subcutaneous	Human
GTEX-1CB4G-2126-SM-7IGQ8	Adipose	Adipose - Visceral (Omentum)	Human
GTEX-1CB4H-0326-SM-9WG5G	Adipose	Adipose - Subcutaneous	Human
GTEX-1CB4I-0426-SM-7IGPR	Adipose	Adipose - Subcutaneous	Human
GTEX-1CB4I-0826-SM-7MGX1	Adipose	Adipose - Visceral (Omentum)	Human
GTEX-1CB4J-1126-SM-7PBY1	Adipose	Adipose - Subcutaneous	Human
GTEX-1E1VI-0226-SM-793CZ	Adipose	Adipose - Subcutaneous	Human
GTEX-1E1VI-1826-SM-9WG5J	Adipose	Adipose - Visceral (Omentum)	Human
GTEX-1E2YA-0226-SM-9MQLY	Adipose	Adipose - Subcutaneous	Human
GTEX-1EH9U-0226-SM-7PBY8	Adipose	Adipose - Subcutaneous	Human
GTEX-1EH9U-1326-SM-79OM3	Adipose	Adipose - Visceral (Omentum)	Human
GTEX-1EKGG-0126-SM-9YFLS	Adipose	Adipose - Subcutaneous	Human
GTEX-1EKGG-1426-SM-7PBY2	Adipose	Adipose - Visceral (Omentum)	Human
GTEX-1EMGI-0226-SM-9MQL1	Adipose	Adipose - Subcutaneous	Human
GTEX-1EMGI-0726-SM-7PBZ4	Adipose	Adipose - Visceral (Omentum)	Human
GTEX-1EN7A-1626-SM-79OLV	Adipose	Adipose - Visceral (Omentum)	Human
GTEX-1EU9M-0326-SM-7RHGF	Adipose	Adipose - Subcutaneous	Human
GTEX-1EU9M-1126-SM-793DE	Adipose	Adipose - Visceral (Omentum)	Human
GTEX-1EWIQ-0226-SM-793D3	Adipose	Adipose - Subcutaneous	Human
GTEX-1EWIQ-2526-SM-7EPIJ	Adipose	Adipose - Visceral (Omentum)	Human
GTEX-1EX96-1426-SM-7PBZ5	Adipose	Adipose - Subcutaneous	Human
GTEX-1F48J-0226-SM-7SB82	Adipose	Adipose - Subcutaneous	Human
GTEX-1F48J-1826-SM-7SB8T	Adipose	Adipose - Visceral (Omentum)	Human
GTEX-1F52S-0226-SM-7SB7U	Adipose	Adipose - Subcutaneous	Human
GTEX-1F52S-1326-SM-7SB6Q	Adipose	Adipose - Visceral (Omentum)	Human
GTEX-1F5PK-2526-SM-9MQKN	Adipose	Adipose - Subcutaneous	Human
GTEX-1F5PL-1326-SM-7SB83	Adipose	Adipose - Visceral (Omentum)	Human
GTEX-1F6I4-0226-SM-9MQMA	Adipose	Adipose - Subcutaneous	Human
GTEX-1F6I4-2126-SM-7PC2J	Adipose	Adipose - Visceral (Omentum)	Human
GTEX-1F6IF-2026-SM-7P8SE	Adipose	Adipose - Visceral (Omentum)	Human
GTEX-1F6RS-0226-SM-9MQKO	Adipose	Adipose - Subcutaneous	Human
GTEX-1F75A-0226-SM-7PC2K	Adipose	Adipose - Subcutaneous	Human
GTEX-1F75B-1226-SM-7MXTW	Adipose	Adipose - Visceral (Omentum)	Human
GTEX-1F75I-0426-SM-7PC3S	Adipose	Adipose - Subcutaneous	Human
GTEX-1F75I-1026-SM-7SB8B	Adipose	Adipose - Visceral (Omentum)	Human
GTEX-1F75W-0226-SM-9JGGP	Adipose	Adipose - Subcutaneous	Human
GTEX-1F88E-0526-SM-7SB8J	Adipose	Adipose - Subcutaneous	Human
GTEX-1F88F-2626-SM-9WG5K	Adipose	Adipose - Subcutaneous	Human
GTEX-1FIGZ-1626-SM-7SB8L	Adipose	Adipose - Subcutaneous	Human
GTEX-1GF9U-1226-SM-ARL9I	Adipose	Adipose - Visceral (Omentum)	Human
GTEX-1GF9V-0226-SM-9MQKA	Adipose	Adipose - Subcutaneous	Human
GTEX-1GF9V-1126-SM-9MQM7	Adipose	Adipose - Visceral (Omentum)	Human
GTEX-1GF9W-1026-SM-7SB8X	Adipose	Adipose - Visceral (Omentum)	Human
GTEX-1GF9X-0926-SM-7PC2X	Adipose	Adipose - Visceral (Omentum)	Human
GTEX-1GF9X-1926-SM-ADEIC	Adipose	Adipose - Subcutaneous	Human
GTEX-1GL5R-0726-SM-9MQL5	Adipose	Adipose - Visceral (Omentum)	Human
GTEX-1GMR2-0226-SM-9JGHO	Adipose	Adipose - Visceral (Omentum)	Human
GTEX-1GMR2-2526-SM-9MQKW	Adipose	Adipose - Subcutaneous	Human
GTEX-1GMR3-0826-SM-9WYT4	Adipose	Adipose - Visceral (Omentum)	Human
GTEX-1GMR3-2026-SM-9MQLG	Adipose	Adipose - Subcutaneous	Human
GTEX-1GMR8-0226-SM-9YFL3	Adipose	Adipose - Subcutaneous	Human
GTEX-1GMRU-0226-SM-9YFLW	Adipose	Adipose - Subcutaneous	Human
GTEX-1GMRU-0726-SM-7PBZH	Adipose	Adipose - Visceral (Omentum)	Human
GTEX-1GN1U-0226-SM-9YFLQ	Adipose	Adipose - Subcutaneous	Human
GTEX-1GN1U-0726-SM-9MQKL	Adipose	Adipose - Visceral (Omentum)	Human
GTEX-1GN1V-0226-SM-9WYTN	Adipose	Adipose - Subcutaneous	Human
GTEX-1GN1W-0626-SM-9MQK3	Adipose	Adipose - Subcutaneous	Human
GTEX-1GN1W-1226-SM-9MQLW	Adipose	Adipose - Visceral (Omentum)	Human
GTEX-1GN2E-0326-SM-COH3C	Adipose	Adipose - Subcutaneous	Human
GTEX-1GN73-0326-SM-9KNTW	Adipose	Adipose - Subcutaneous	Human
GTEX-1GN73-0626-SM-7PC3I	Adipose	Adipose - Visceral (Omentum)	Human
GTEX-1GPI7-0226-SM-9MQKB	Adipose	Adipose - Subcutaneous	Human
GTEX-1GPI7-0826-SM-9JGG7	Adipose	Adipose - Visceral (Omentum)	Human
GTEX-1GTWX-0226-SM-9YFLL	Adipose	Adipose - Subcutaneous	Human
GTEX-1GTWX-1526-SM-9MQLF	Adipose	Adipose - Visceral (Omentum)	Human
GTEX-1GZ2Q-0326-SM-9WG6N	Adipose	Adipose - Subcutaneous	Human
GTEX-1GZ2Q-1226-SM-9MQM8	Adipose	Adipose - Visceral (Omentum)	Human
GTEX-1GZ4H-0926-SM-9WG6Y	Adipose	Adipose - Visceral (Omentum)	Human
GTEX-1GZ4H-1826-SM-9MQLE	Adipose	Adipose - Subcutaneous	Human
GTEX-1GZ4I-0226-SM-7RHHO	Adipose	Adipose - Subcutaneous	Human
GTEX-1GZ4I-2326-SM-9YFMO	Adipose	Adipose - Visceral (Omentum)	Human
GTEX-1H11D-1126-SM-9YFM5	Adipose	Adipose - Visceral (Omentum)	Human
GTEX-1H1CY-0826-SM-9WYTU	Adipose	Adipose - Visceral (Omentum)	Human
GTEX-1H1CY-2626-SM-9MQKJ	Adipose	Adipose - Subcutaneous	Human
GTEX-1H1DE-0826-SM-ARU8V	Adipose	Adipose - Visceral (Omentum)	Human
GTEX-1H1DE-2026-SM-9WG6Q	Adipose	Adipose - Subcutaneous	Human
GTEX-1H1DF-0226-SM-ARL9A	Adipose	Adipose - Subcutaneous	Human
GTEX-1H1DF-1426-SM-9YFMC	Adipose	Adipose - Visceral (Omentum)	Human
GTEX-1H1DG-2026-SM-9QEIV	Adipose	Adipose - Visceral (Omentum)	Human
GTEX-1H1E6-1126-SM-9JGGV	Adipose	Adipose - Visceral (Omentum)	Human
GTEX-1H1E6-2026-SM-9KNVK	Adipose	Adipose - Subcutaneous	Human
GTEX-1H1ZS-0526-SM-9WG5L	Adipose	Adipose - Subcutaneous	Human
GTEX-1H1ZS-1326-SM-9WG74	Adipose	Adipose - Visceral (Omentum)	Human
GTEX-1H23P-0226-SM-9YFLO	Adipose	Adipose - Subcutaneous	Human
GTEX-1H23P-1726-SM-A9SMN	Adipose	Adipose - Visceral (Omentum)	Human
GTEX-1H2FU-0226-SM-9YFKO	Adipose	Adipose - Subcutaneous	Human
GTEX-1H2FU-1426-SM-9WPO6	Adipose	Adipose - Visceral (Omentum)	Human
GTEX-1H3O1-0526-SM-9MQLS	Adipose	Adipose - Subcutaneous	Human
GTEX-1H3VE-0226-SM-9WYST	Adipose	Adipose - Subcutaneous	Human
GTEX-1H3VE-1926-SM-9YFL4	Adipose	Adipose - Visceral (Omentum)	Human
GTEX-1H3VY-0226-SM-9YFMF	Adipose	Adipose - Subcutaneous	Human
GTEX-1H4P4-0226-SM-9YFKT	Adipose	Adipose - Subcutaneous	Human
GTEX-1H4P4-0326-SM-9WYTD	Adipose	Adipose - Visceral (Omentum)	Human
GTEX-1HB9E-0426-SM-CNPPV	Adipose	Adipose - Subcutaneous	Human
GTEX-1HB9E-0526-SM-ARZNM	Adipose	Adipose - Visceral (Omentum)	Human
GTEX-1HBPH-0526-SM-9YFMN	Adipose	Adipose - Subcutaneous	Human
GTEX-1HBPH-2226-SM-9WYSO	Adipose	Adipose - Visceral (Omentum)	Human
GTEX-1HBPI-1426-SM-B2LW7	Adipose	Adipose - Subcutaneous	Human
GTEX-1HBPI-1826-SM-ADEHE	Adipose	Adipose - Visceral (Omentum)	Human
GTEX-1HBPM-0326-SM-CMKGR	Adipose	Adipose - Subcutaneous	Human
GTEX-1HBPN-1526-SM-9WYSB	Adipose	Adipose - Visceral (Omentum)	Human
GTEX-1HC8U-0926-SM-A9G3L	Adipose	Adipose - Visceral (Omentum)	Human
GTEX-1HCU6-0226-SM-CGQES	Adipose	Adipose - Subcutaneous	Human
GTEX-1HCU6-1626-SM-CMKGW	Adipose	Adipose - Visceral (Omentum)	Human
GTEX-1HCU7-0326-SM-CMKGI	Adipose	Adipose - Subcutaneous	Human
GTEX-1HCU7-2026-SM-A9G2B	Adipose	Adipose - Visceral (Omentum)	Human
GTEX-1HCU8-0726-SM-ADEIR	Adipose	Adipose - Subcutaneous	Human
GTEX-1HCU8-1126-SM-CM2SA	Adipose	Adipose - Visceral (Omentum)	Human
GTEX-1HCU9-0626-SM-ACKW6	Adipose	Adipose - Visceral (Omentum)	Human
GTEX-1HCUA-0926-SM-ADEIX	Adipose	Adipose - Visceral (Omentum)	Human
GTEX-1HCUA-2226-SM-ADEHF	Adipose	Adipose - Subcutaneous	Human
GTEX-1HCVE-0226-SM-CGQEV	Adipose	Adipose - Subcutaneous	Human
GTEX-1HFI6-0326-SM-ADEI5	Adipose	Adipose - Subcutaneous	Human
GTEX-1HFI6-1726-SM-CGQFH	Adipose	Adipose - Visceral (Omentum)	Human
GTEX-1HFI7-0726-SM-ACKVN	Adipose	Adipose - Visceral (Omentum)	Human
GTEX-1HFI7-2026-SM-CGQFR	Adipose	Adipose - Subcutaneous	Human
GTEX-1HGF4-0226-SM-CNNQL	Adipose	Adipose - Visceral (Omentum)	Human
GTEX-1HGF4-2526-SM-ADEIZ	Adipose	Adipose - Subcutaneous	Human
GTEX-1HKZK-1726-SM-ADEJ9	Adipose	Adipose - Visceral (Omentum)	Human
GTEX-1HR98-0226-SM-CGQEK	Adipose	Adipose - Subcutaneous	Human
GTEX-1HR9M-0226-SM-COH3E	Adipose	Adipose - Subcutaneous	Human
GTEX-1HR9M-1426-SM-A9SMB	Adipose	Adipose - Visceral (Omentum)	Human
GTEX-1HSEH-0226-SM-ACKVV	Adipose	Adipose - Subcutaneous	Human
GTEX-1HSEH-1326-SM-ADEI1	Adipose	Adipose - Visceral (Omentum)	Human
GTEX-1HSGN-0126-SM-CGQFU	Adipose	Adipose - Subcutaneous	Human
GTEX-1HSGN-1926-SM-CMKGS	Adipose	Adipose - Visceral (Omentum)	Human
GTEX-1HSKV-0326-SM-ADEJC	Adipose	Adipose - Subcutaneous	Human
GTEX-1HSKV-1926-SM-CNPPN	Adipose	Adipose - Visceral (Omentum)	Human
GTEX-1HSMO-0226-SM-CGQEZ	Adipose	Adipose - Subcutaneous	Human
GTEX-1HSMO-1426-SM-CNNQN	Adipose	Adipose - Visceral (Omentum)	Human
GTEX-1HSMP-0226-SM-CGQFI	Adipose	Adipose - Subcutaneous	Human
GTEX-1HSMP-1126-SM-B2LXJ	Adipose	Adipose - Visceral (Omentum)	Human
GTEX-1HSMQ-1026-SM-ADEHU	Adipose	Adipose - Visceral (Omentum)	Human
GTEX-1HSMQ-1426-SM-ADEHT	Adipose	Adipose - Subcutaneous	Human
GTEX-1HT8W-0226-SM-CMKGT	Adipose	Adipose - Subcutaneous	Human
GTEX-1HT8W-0726-SM-A9SLB	Adipose	Adipose - Visceral (Omentum)	Human
GTEX-1HUB1-0326-SM-A9SKQ	Adipose	Adipose - Subcutaneous	Human
GTEX-1HUB1-1526-SM-CGQF6	Adipose	Adipose - Visceral (Omentum)	Human
GTEX-1I19N-0426-SM-ACKVY	Adipose	Adipose - Subcutaneous	Human
GTEX-1I19N-1026-SM-A96TT	Adipose	Adipose - Visceral (Omentum)	Human
GTEX-1I1CD-0226-SM-CM2TL	Adipose	Adipose - Subcutaneous	Human
GTEX-1I1CD-1026-SM-COH3G	Adipose	Adipose - Visceral (Omentum)	Human
GTEX-1I1GP-1426-SM-ACKVZ	Adipose	Adipose - Visceral (Omentum)	Human
GTEX-1I1GP-2326-SM-CGQFL	Adipose	Adipose - Subcutaneous	Human
GTEX-1I1GQ-0226-SM-COH3I	Adipose	Adipose - Subcutaneous	Human
GTEX-1I1GQ-1026-SM-CNNQS	Adipose	Adipose - Visceral (Omentum)	Human
GTEX-1I1GR-0226-SM-CMKHQ	Adipose	Adipose - Subcutaneous	Human
GTEX-1I1GR-1726-SM-COH39	Adipose	Adipose - Visceral (Omentum)	Human
GTEX-1I1GS-0226-SM-B2LVX	Adipose	Adipose - Subcutaneous	Human
GTEX-1I1GS-0926-SM-A9SL5	Adipose	Adipose - Visceral (Omentum)	Human
GTEX-1I1GT-0526-SM-CGQEQ	Adipose	Adipose - Subcutaneous	Human
GTEX-1I1GT-1326-SM-ACKWB	Adipose	Adipose - Visceral (Omentum)	Human
GTEX-1I1GU-0626-SM-CMKHR	Adipose	Adipose - Visceral (Omentum)	Human
GTEX-1I1GU-2326-SM-CGQFB	Adipose	Adipose - Subcutaneous	Human
GTEX-1I1GV-0426-SM-ARZLX	Adipose	Adipose - Subcutaneous	Human
GTEX-1I1HK-0226-SM-COH4A	Adipose	Adipose - Subcutaneous	Human
GTEX-1I4MK-0726-SM-ACKWC	Adipose	Adipose - Visceral (Omentum)	Human
GTEX-1I4MK-2026-SM-B2LVR	Adipose	Adipose - Subcutaneous	Human
GTEX-1I6K6-0226-SM-ADEID	Adipose	Adipose - Subcutaneous	Human
GTEX-1I6K6-1526-SM-CGQFC	Adipose	Adipose - Visceral (Omentum)	Human
GTEX-1I6K7-0226-SM-CJI46	Adipose	Adipose - Subcutaneous	Human
GTEX-1I6K7-1826-SM-CGQFO	Adipose	Adipose - Visceral (Omentum)	Human
GTEX-1ICG6-1726-SM-ARU7K	Adipose	Adipose - Visceral (Omentum)	Human
GTEX-1ICG6-2626-SM-CGQG1	Adipose	Adipose - Subcutaneous	Human
GTEX-1ICLY-0226-SM-ARL7R	Adipose	Adipose - Subcutaneous	Human
GTEX-1ICLY-1426-SM-CJI48	Adipose	Adipose - Visceral (Omentum)	Human
GTEX-1ICLZ-0226-SM-CKZPP	Adipose	Adipose - Subcutaneous	Human
GTEX-1ICLZ-1626-SM-CE6SS	Adipose	Adipose - Visceral (Omentum)	Human
GTEX-1IDFM-0226-SM-CMKFX	Adipose	Adipose - Subcutaneous	Human
GTEX-1IDJC-0226-SM-CMKG2	Adipose	Adipose - Visceral (Omentum)	Human
GTEX-1IDJD-0926-SM-ACKWW	Adipose	Adipose - Visceral (Omentum)	Human
GTEX-1IDJD-1226-SM-CM2TP	Adipose	Adipose - Subcutaneous	Human
GTEX-1IDJF-0226-SM-CMKGE	Adipose	Adipose - Subcutaneous	Human
GTEX-1IDJF-1726-SM-A9SLL	Adipose	Adipose - Visceral (Omentum)	Human
GTEX-1IDJH-1626-SM-A9SLP	Adipose	Adipose - Visceral (Omentum)	Human
GTEX-1IDJI-0926-SM-ACKWZ	Adipose	Adipose - Visceral (Omentum)	Human
GTEX-1IDJU-0926-SM-ARL88	Adipose	Adipose - Visceral (Omentum)	Human
GTEX-1IDJU-2526-SM-CMKGF	Adipose	Adipose - Subcutaneous	Human
GTEX-1IE54-0226-SM-CMKHX	Adipose	Adipose - Subcutaneous	Human
GTEX-1IE54-1426-SM-CL53C	Adipose	Adipose - Visceral (Omentum)	Human
GTEX-1IGQW-0226-SM-COH43	Adipose	Adipose - Subcutaneous	Human
GTEX-1IKJJ-0226-SM-COH3T	Adipose	Adipose - Subcutaneous	Human
GTEX-1IKK5-0526-SM-CMKGG	Adipose	Adipose - Subcutaneous	Human
GTEX-1IKK5-0826-SM-ACKWN	Adipose	Adipose - Visceral (Omentum)	Human
GTEX-1IKOE-1726-SM-CNNQ6	Adipose	Adipose - Visceral (Omentum)	Human
GTEX-1IL2U-0326-SM-CE6T9	Adipose	Adipose - Subcutaneous	Human
GTEX-1IL2U-2726-SM-C1YSG	Adipose	Adipose - Visceral (Omentum)	Human
GTEX-1IL2V-0226-SM-CMKI2	Adipose	Adipose - Subcutaneous	Human
GTEX-1IOXB-0226-SM-CMKHY	Adipose	Adipose - Subcutaneous	Human
GTEX-1IY9M-0226-SM-CMKHP	Adipose	Adipose - Subcutaneous	Human
GTEX-1IY9M-1226-SM-ACKX1	Adipose	Adipose - Visceral (Omentum)	Human
GTEX-1J1OQ-0326-SM-CYPTJ	Adipose	Adipose - Subcutaneous	Human
GTEX-1J1OQ-1526-SM-CJI4E	Adipose	Adipose - Visceral (Omentum)	Human
GTEX-1J1R8-0526-SM-ACKWO	Adipose	Adipose - Visceral (Omentum)	Human
GTEX-1J1R8-2226-SM-ARZMP	Adipose	Adipose - Subcutaneous	Human
GTEX-1J8EW-0226-SM-CYPSW	Adipose	Adipose - Subcutaneous	Human
GTEX-1J8EW-1526-SM-CMKFZ	Adipose	Adipose - Visceral (Omentum)	Human
GTEX-1J8JJ-0326-SM-CMKG6	Adipose	Adipose - Subcutaneous	Human
GTEX-1J8Q2-2226-SM-CM2TZ	Adipose	Adipose - Visceral (Omentum)	Human
GTEX-1J8Q3-1526-SM-CMKGB	Adipose	Adipose - Subcutaneous	Human
GTEX-1J8QM-2326-SM-CYPSL	Adipose	Adipose - Subcutaneous	Human
GTEX-1JJ6O-0226-SM-E6CI9	Adipose	Adipose - Subcutaneous	Human
GTEX-1JJ6O-2826-SM-CNNP7	Adipose	Adipose - Visceral (Omentum)	Human
GTEX-1JJE9-1226-SM-CNPOI	Adipose	Adipose - Subcutaneous	Human
GTEX-1JJE9-1526-SM-CM2RR	Adipose	Adipose - Visceral (Omentum)	Human
GTEX-1JJEA-0226-SM-COH2X	Adipose	Adipose - Subcutaneous	Human
GTEX-1JK1U-2126-SM-CNPOU	Adipose	Adipose - Subcutaneous	Human
GTEX-1JKYN-0526-SM-CGQG3	Adipose	Adipose - Visceral (Omentum)	Human
GTEX-1JKYN-1226-SM-CGQG8	Adipose	Adipose - Subcutaneous	Human
GTEX-1JKYR-0226-SM-CNPOK	Adipose	Adipose - Subcutaneous	Human
GTEX-1JKYR-1226-SM-CM2S7	Adipose	Adipose - Visceral (Omentum)	Human
GTEX-1JMLX-0126-SM-CMKG9	Adipose	Adipose - Subcutaneous	Human
GTEX-1JMLX-1026-SM-D3L8U	Adipose	Adipose - Visceral (Omentum)	Human
GTEX-1JMPY-0326-SM-CM2S2	Adipose	Adipose - Visceral (Omentum)	Human
GTEX-1JMPY-1426-SM-ARL8Z	Adipose	Adipose - Subcutaneous	Human
GTEX-1JMQI-1026-SM-COH2U	Adipose	Adipose - Visceral (Omentum)	Human
GTEX-1JMQI-2026-SM-CMKGP	Adipose	Adipose - Subcutaneous	Human
GTEX-1JMQJ-1926-SM-D4P3A	Adipose	Adipose - Visceral (Omentum)	Human
GTEX-1JMQK-0126-SM-CM2S3	Adipose	Adipose - Subcutaneous	Human
GTEX-1JMQK-1326-SM-CNPOR	Adipose	Adipose - Visceral (Omentum)	Human
GTEX-1JMQL-0326-SM-CNPP6	Adipose	Adipose - Subcutaneous	Human
GTEX-1JN1M-0126-SM-D4P23	Adipose	Adipose - Subcutaneous	Human
GTEX-1JN6P-0226-SM-COH34	Adipose	Adipose - Subcutaneous	Human
GTEX-1JN6P-1626-SM-CYPSV	Adipose	Adipose - Visceral (Omentum)	Human
GTEX-1JN76-0226-SM-CMKGO	Adipose	Adipose - Subcutaneous	Human
GTEX-1JN76-1026-SM-ARZNI	Adipose	Adipose - Visceral (Omentum)	Human
GTEX-1K2DA-1126-SM-CGQGG	Adipose	Adipose - Visceral (Omentum)	Human
GTEX-1K2DA-2126-SM-CGQGL	Adipose	Adipose - Subcutaneous	Human
GTEX-1K2DU-0726-SM-DIPF7	Adipose	Adipose - Visceral (Omentum)	Human
GTEX-1K9T9-0226-SM-E9U6K	Adipose	Adipose - Subcutaneous	Human
GTEX-1K9T9-1626-SM-DIPFS	Adipose	Adipose - Visceral (Omentum)	Human
GTEX-1KAFJ-0826-SM-CYPTF	Adipose	Adipose - Visceral (Omentum)	Human
GTEX-1KAFJ-2426-SM-D4P32	Adipose	Adipose - Subcutaneous	Human
GTEX-1KANA-0826-SM-D3L9J	Adipose	Adipose - Subcutaneous	Human
GTEX-1KANA-1426-SM-CY8IF	Adipose	Adipose - Visceral (Omentum)	Human
GTEX-1KANB-2426-SM-EV7BE	Adipose	Adipose - Visceral (Omentum)	Human
GTEX-1KANC-0526-SM-D4P3T	Adipose	Adipose - Visceral (Omentum)	Human
GTEX-1KD4Q-1426-SM-D4P3K	Adipose	Adipose - Visceral (Omentum)	Human
GTEX-1KD5A-0326-SM-D5OVD	Adipose	Adipose - Subcutaneous	Human
GTEX-1KD5A-1326-SM-CYPTB	Adipose	Adipose - Visceral (Omentum)	Human
GTEX-1KWVE-0226-SM-E9TKK	Adipose	Adipose - Visceral (Omentum)	Human
GTEX-1KWVE-1326-SM-E6CJ1	Adipose	Adipose - Subcutaneous	Human
GTEX-1KXAM-0526-SM-DKPQN	Adipose	Adipose - Visceral (Omentum)	Human
GTEX-1KXAM-2326-SM-CYPTD	Adipose	Adipose - Subcutaneous	Human
GTEX-1L5NE-1726-SM-DHXKX	Adipose	Adipose - Visceral (Omentum)	Human
GTEX-1L5NE-2626-SM-E9U6P	Adipose	Adipose - Subcutaneous	Human
GTEX-1LB8K-0326-SM-E9TJC	Adipose	Adipose - Subcutaneous	Human
GTEX-1LBAC-0226-SM-DHXJZ	Adipose	Adipose - Subcutaneous	Human
GTEX-1LBAC-1026-SM-CXKYA	Adipose	Adipose - Visceral (Omentum)	Human
GTEX-1LG7Y-0426-SM-DKPQB	Adipose	Adipose - Subcutaneous	Human
GTEX-1LG7Y-1126-SM-CYPTE	Adipose	Adipose - Visceral (Omentum)	Human
GTEX-1LG7Z-0226-SM-E6CIG	Adipose	Adipose - Visceral (Omentum)	Human
GTEX-1LG7Z-2026-SM-DLHBP	Adipose	Adipose - Subcutaneous	Human
GTEX-1LGOU-0826-SM-DHXKL	Adipose	Adipose - Visceral (Omentum)	Human
GTEX-1LGOU-2226-SM-E9U56	Adipose	Adipose - Subcutaneous	Human
GTEX-1LGRB-0526-SM-COH3A	Adipose	Adipose - Visceral (Omentum)	Human
GTEX-1LGRB-2426-SM-CNPP3	Adipose	Adipose - Subcutaneous	Human
GTEX-1LH75-1026-SM-EWROK	Adipose	Adipose - Visceral (Omentum)	Human
GTEX-1LH75-2526-SM-E9U5A	Adipose	Adipose - Subcutaneous	Human
GTEX-1LKK1-1526-SM-EVYCO	Adipose	Adipose - Visceral (Omentum)	Human
GTEX-1LSNL-0526-SM-DIPFI	Adipose	Adipose - Subcutaneous	Human
GTEX-1LSNL-1426-SM-E6CJ9	Adipose	Adipose - Visceral (Omentum)	Human
GTEX-1LSNM-0626-SM-DIPG7	Adipose	Adipose - Visceral (Omentum)	Human
GTEX-1LSNM-2026-SM-E6CIJ	Adipose	Adipose - Subcutaneous	Human
GTEX-1LSVX-0126-SM-EVYCY	Adipose	Adipose - Subcutaneous	Human
GTEX-1LSVX-1326-SM-DIPET	Adipose	Adipose - Visceral (Omentum)	Human
GTEX-1LVA9-0226-SM-E9U5N	Adipose	Adipose - Subcutaneous	Human
GTEX-1LVAM-1026-SM-DIPFK	Adipose	Adipose - Visceral (Omentum)	Human
GTEX-1LVAN-0126-SM-COH4H	Adipose	Adipose - Subcutaneous	Human
GTEX-1LVAN-0926-SM-CNNQ2	Adipose	Adipose - Visceral (Omentum)	Human
GTEX-1LVAO-0226-SM-E9U6O	Adipose	Adipose - Subcutaneous	Human
GTEX-1LVAO-2126-SM-DIPGA	Adipose	Adipose - Visceral (Omentum)	Human
GTEX-1M5QR-2126-SM-DKPQM	Adipose	Adipose - Subcutaneous	Human
GTEX-1MA7W-0526-SM-E6CIN	Adipose	Adipose - Visceral (Omentum)	Human
GTEX-1MA7W-1926-SM-E6CIO	Adipose	Adipose - Subcutaneous	Human
GTEX-1MA7X-1026-SM-DKPQ8	Adipose	Adipose - Visceral (Omentum)	Human
GTEX-1MA7X-2126-SM-E6CIX	Adipose	Adipose - Subcutaneous	Human
GTEX-1MCC2-0626-SM-DKPQI	Adipose	Adipose - Visceral (Omentum)	Human
GTEX-1MCC2-2326-SM-E9U5G	Adipose	Adipose - Subcutaneous	Human
GTEX-1MCQQ-1426-SM-E6CJA	Adipose	Adipose - Visceral (Omentum)	Human
GTEX-1MCYP-1826-SM-E9J2Q	Adipose	Adipose - Subcutaneous	Human
GTEX-1MGNQ-0226-SM-EVYCK	Adipose	Adipose - Subcutaneous	Human
GTEX-1MJK2-0526-SM-DTXE6	Adipose	Adipose - Subcutaneous	Human
GTEX-1MJK3-0626-SM-E6CJB	Adipose	Adipose - Visceral (Omentum)	Human
GTEX-1MUQO-0526-SM-E9J31	Adipose	Adipose - Subcutaneous	Human
GTEX-1MUQO-0826-SM-EVYCZ	Adipose	Adipose - Visceral (Omentum)	Human
GTEX-1N2DV-0626-SM-E9U5H	Adipose	Adipose - Visceral (Omentum)	Human
GTEX-1N2DW-0326-SM-E9TK3	Adipose	Adipose - Subcutaneous	Human
GTEX-1N2DW-0726-SM-DTX97	Adipose	Adipose - Visceral (Omentum)	Human
GTEX-1N2EE-1526-SM-DTXE9	Adipose	Adipose - Visceral (Omentum)	Human
GTEX-1N2EF-0626-SM-E9J32	Adipose	Adipose - Subcutaneous	Human
GTEX-1N2EF-0926-SM-E8VNW	Adipose	Adipose - Visceral (Omentum)	Human
GTEX-1NHNU-1126-SM-E9J2C	Adipose	Adipose - Subcutaneous	Human
GTEX-1NV5F-2526-SM-EXUSK	Adipose	Adipose - Visceral (Omentum)	Human
GTEX-1O9I2-1326-SM-E6CQD	Adipose	Adipose - Visceral (Omentum)	Human
GTEX-1OFPY-0826-SM-DTX8P	Adipose	Adipose - Visceral (Omentum)	Human
GTEX-1OFPY-2326-SM-E8VNU	Adipose	Adipose - Subcutaneous	Human
GTEX-1OJC3-1326-SM-E9J3D	Adipose	Adipose - Visceral (Omentum)	Human
GTEX-1OJC4-1726-SM-EXUSV	Adipose	Adipose - Subcutaneous	Human
GTEX-1OKEX-0926-SM-E8VNJ	Adipose	Adipose - Visceral (Omentum)	Human
GTEX-1P4AB-1226-SM-DTXET	Adipose	Adipose - Visceral (Omentum)	Human
GTEX-1PBJI-0426-SM-E8VNM	Adipose	Adipose - Subcutaneous	Human
GTEX-1PBJI-1326-SM-E9J2V	Adipose	Adipose - Visceral (Omentum)	Human
GTEX-1PDJ9-0426-SM-E9J3E	Adipose	Adipose - Subcutaneous	Human
GTEX-1PFEY-0726-SM-E76PO	Adipose	Adipose - Visceral (Omentum)	Human
GTEX-1PFEY-1626-SM-E9J3M	Adipose	Adipose - Subcutaneous	Human
GTEX-1PIGE-0526-SM-DTXFA	Adipose	Adipose - Subcutaneous	Human
GTEX-1PIGE-1226-SM-EVR3Q	Adipose	Adipose - Visceral (Omentum)	Human
GTEX-1PIIG-0326-SM-EVYBV	Adipose	Adipose - Subcutaneous	Human
GTEX-1POEN-0226-SM-EYYXE	Adipose	Adipose - Subcutaneous	Human
GTEX-1POEN-1626-SM-EVYC2	Adipose	Adipose - Visceral (Omentum)	Human
GTEX-1PPGY-0326-SM-DTXFD	Adipose	Adipose - Subcutaneous	Human
GTEX-1PPH8-0626-SM-EWRN9	Adipose	Adipose - Subcutaneous	Human
GTEX-1PPH8-1026-SM-DPRXN	Adipose	Adipose - Visceral (Omentum)	Human
GTEX-1PWST-0326-SM-EAZ42	Adipose	Adipose - Subcutaneous	Human
GTEX-1QAET-1126-SM-E8VML	Adipose	Adipose - Subcutaneous	Human
GTEX-1QAET-1226-SM-DTX9I	Adipose	Adipose - Visceral (Omentum)	Human
GTEX-1QCLY-0526-SM-EAZ47	Adipose	Adipose - Subcutaneous	Human
GTEX-1QCLY-1226-SM-EVYC3	Adipose	Adipose - Visceral (Omentum)	Human
GTEX-1QEPI-0226-SM-EWRMR	Adipose	Adipose - Subcutaneous	Human
GTEX-1QEPI-2226-SM-E8VN6	Adipose	Adipose - Visceral (Omentum)	Human
GTEX-1QMI2-1626-SM-EYYXK	Adipose	Adipose - Visceral (Omentum)	Human
GTEX-1QP28-0226-SM-E9J2N	Adipose	Adipose - Subcutaneous	Human
GTEX-1QP28-0926-SM-EVR4D	Adipose	Adipose - Visceral (Omentum)	Human
GTEX-1QP29-0726-SM-DTXFM	Adipose	Adipose - Subcutaneous	Human
GTEX-1QP29-1626-SM-EXUSZ	Adipose	Adipose - Visceral (Omentum)	Human
GTEX-1QP2A-0226-SM-EVYBC	Adipose	Adipose - Subcutaneous	Human
GTEX-1QP66-0626-SM-E76PD	Adipose	Adipose - Visceral (Omentum)	Human
GTEX-1QP66-1326-SM-DTXDQ	Adipose	Adipose - Subcutaneous	Human
GTEX-1QP67-1126-SM-EAZ4C	Adipose	Adipose - Visceral (Omentum)	Human
GTEX-1QP67-1726-SM-E8VOP	Adipose	Adipose - Subcutaneous	Human
GTEX-1QP6S-0126-SM-E9J4K	Adipose	Adipose - Subcutaneous	Human
GTEX-1QP6S-1626-SM-EVYC5	Adipose	Adipose - Visceral (Omentum)	Human
GTEX-1QP9N-0426-SM-DTXFT	Adipose	Adipose - Visceral (Omentum)	Human
GTEX-1QP9N-1526-SM-DTXFK	Adipose	Adipose - Subcutaneous	Human
GTEX-1QPFJ-0126-SM-E9J4B	Adipose	Adipose - Subcutaneous	Human
GTEX-1QPFJ-2126-SM-EXOJV	Adipose	Adipose - Visceral (Omentum)	Human
GTEX-1QW4Y-0826-SM-DTXE1	Adipose	Adipose - Visceral (Omentum)	Human
GTEX-1QW4Y-1626-SM-EAZ41	Adipose	Adipose - Subcutaneous	Human
GTEX-1R46S-0526-SM-EVYBZ	Adipose	Adipose - Subcutaneous	Human
GTEX-1R7EU-0326-SM-EWRNJ	Adipose	Adipose - Subcutaneous	Human
GTEX-1R7EV-1026-SM-DTX81	Adipose	Adipose - Visceral (Omentum)	Human
GTEX-1R7EV-1926-SM-EVYBF	Adipose	Adipose - Subcutaneous	Human
GTEX-1R9K4-1426-SM-DPRY4	Adipose	Adipose - Visceral (Omentum)	Human
GTEX-1R9K5-0226-SM-EWRNF	Adipose	Adipose - Subcutaneous	Human
GTEX-1R9PM-2126-SM-E8VOB	Adipose	Adipose - Subcutaneous	Human
GTEX-1R9PO-0926-SM-E9U4Q	Adipose	Adipose - Visceral (Omentum)	Human
GTEX-1RAZA-0226-SM-E9U4W	Adipose	Adipose - Subcutaneous	Human
GTEX-1RAZA-0926-SM-E6CQ8	Adipose	Adipose - Visceral (Omentum)	Human
GTEX-1RAZQ-0626-SM-E8VOR	Adipose	Adipose - Subcutaneous	Human
GTEX-1RAZQ-1526-SM-E6CJI	Adipose	Adipose - Visceral (Omentum)	Human
GTEX-1RAZR-0226-SM-EVYC6	Adipose	Adipose - Subcutaneous	Human
GTEX-1RAZR-1026-SM-E8VOJ	Adipose	Adipose - Visceral (Omentum)	Human
GTEX-1RB15-1126-SM-E8VMX	Adipose	Adipose - Visceral (Omentum)	Human
GTEX-1RDX4-0226-SM-DTXG1	Adipose	Adipose - Subcutaneous	Human
GTEX-1RLM8-1026-SM-EWROE	Adipose	Adipose - Visceral (Omentum)	Human
GTEX-1RMOY-0826-SM-E9TIF	Adipose	Adipose - Visceral (Omentum)	Human
GTEX-1RNTQ-0826-SM-E9TK8	Adipose	Adipose - Visceral (Omentum)	Human
GTEX-1RQEC-0526-SM-E6CHV	Adipose	Adipose - Subcutaneous	Human
GTEX-1RQEC-2526-SM-EVYD2	Adipose	Adipose - Visceral (Omentum)	Human
GTEX-1S3DN-1626-SM-EVYCC	Adipose	Adipose - Visceral (Omentum)	Human
GTEX-1S5VW-2426-SM-EAZ52	Adipose	Adipose - Visceral (Omentum)	Human
GTEX-1S5ZA-1026-SM-EWRO2	Adipose	Adipose - Visceral (Omentum)	Human
GTEX-1S5ZU-0226-SM-E6CHW	Adipose	Adipose - Subcutaneous	Human
GTEX-1S82P-0226-SM-E6CI6	Adipose	Adipose - Subcutaneous	Human
GTEX-1S82P-0926-SM-EWRNP	Adipose	Adipose - Visceral (Omentum)	Human
GTEX-1S831-0326-SM-EVYD3	Adipose	Adipose - Subcutaneous	Human
GTEX-1S831-1926-SM-EV79P	Adipose	Adipose - Visceral (Omentum)	Human
GTEX-1S83E-0226-SM-EVYCW	Adipose	Adipose - Subcutaneous	Human
GTEX-N7MS-0326-SM-4E3K2	Adipose	Adipose - Subcutaneous	Human
GTEX-NFK9-0326-SM-3MJGV	Adipose	Adipose - Subcutaneous	Human
GTEX-NPJ8-0226-SM-48TBN	Adipose	Adipose - Subcutaneous	Human
GTEX-O5YT-0226-SM-32PK5	Adipose	Adipose - Subcutaneous	Human
GTEX-O5YV-0226-SM-48TBY	Adipose	Adipose - Subcutaneous	Human
GTEX-OHPK-0226-SM-3MJH6	Adipose	Adipose - Subcutaneous	Human
GTEX-OHPM-0226-SM-3LK61	Adipose	Adipose - Subcutaneous	Human
GTEX-OHPN-0226-SM-48TBV	Adipose	Adipose - Subcutaneous	Human
GTEX-OIZF-0226-SM-E9TI3	Adipose	Adipose - Subcutaneous	Human
GTEX-OIZG-0826-SM-E9TI4	Adipose	Adipose - Subcutaneous	Human
GTEX-OIZH-0226-SM-2YUMH	Adipose	Adipose - Subcutaneous	Human
GTEX-OIZI-0226-SM-2XCEE	Adipose	Adipose - Subcutaneous	Human
GTEX-OOBJ-0226-SM-2YUMM	Adipose	Adipose - Subcutaneous	Human
GTEX-OOBK-0226-SM-2YUMF	Adipose	Adipose - Subcutaneous	Human
GTEX-OXRK-0326-SM-3NB3R	Adipose	Adipose - Subcutaneous	Human
GTEX-OXRL-0226-SM-3NB18	Adipose	Adipose - Subcutaneous	Human
GTEX-OXRN-0226-SM-2I5EJ	Adipose	Adipose - Subcutaneous	Human
GTEX-OXRO-0226-SM-3LK6F	Adipose	Adipose - Subcutaneous	Human
GTEX-OXRP-0226-SM-3NB14	Adipose	Adipose - Subcutaneous	Human
GTEX-P44G-2326-SM-2XCCZ	Adipose	Adipose - Subcutaneous	Human
GTEX-P44H-0326-SM-2XCES	Adipose	Adipose - Subcutaneous	Human
GTEX-P4PP-0226-SM-D4P1Z	Adipose	Adipose - Subcutaneous	Human
GTEX-P4PQ-0226-SM-2S1NK	Adipose	Adipose - Subcutaneous	Human
GTEX-P4QS-0226-SM-3NB1U	Adipose	Adipose - Subcutaneous	Human
GTEX-P4QT-0226-SM-3LK68	Adipose	Adipose - Subcutaneous	Human
GTEX-P78B-0226-SM-3NB1Z	Adipose	Adipose - Subcutaneous	Human
GTEX-PLZ4-0226-SM-CYPR1	Adipose	Adipose - Subcutaneous	Human
GTEX-PLZ5-1826-SM-3NB22	Adipose	Adipose - Subcutaneous	Human
GTEX-PLZ6-1326-SM-3NB24	Adipose	Adipose - Subcutaneous	Human
GTEX-POMQ-2326-SM-DHXIS	Adipose	Adipose - Subcutaneous	Human
GTEX-POYW-0726-SM-2XCEO	Adipose	Adipose - Subcutaneous	Human
GTEX-PSDG-0326-SM-48TCP	Adipose	Adipose - Subcutaneous	Human
GTEX-PWCY-1926-SM-3NB25	Adipose	Adipose - Subcutaneous	Human
GTEX-PWN1-0226-SM-DKPO9	Adipose	Adipose - Subcutaneous	Human
GTEX-PX3G-0226-SM-DKPOF	Adipose	Adipose - Subcutaneous	Human
GTEX-Q2AG-0226-SM-2S1P4	Adipose	Adipose - Subcutaneous	Human
GTEX-Q2AH-1726-SM-DIPDV	Adipose	Adipose - Subcutaneous	Human
GTEX-Q2AI-1426-SM-2S1P5	Adipose	Adipose - Subcutaneous	Human
GTEX-Q734-1826-SM-2I3EL	Adipose	Adipose - Subcutaneous	Human
GTEX-QCQG-1826-SM-2S1P2	Adipose	Adipose - Subcutaneous	Human
GTEX-QDT8-0226-SM-32PL4	Adipose	Adipose - Subcutaneous	Human
GTEX-QDVJ-1826-SM-2S1P3	Adipose	Adipose - Subcutaneous	Human
GTEX-QDVN-2126-SM-33HBS	Adipose	Adipose - Subcutaneous	Human
GTEX-QEG4-0326-SM-DIPE3	Adipose	Adipose - Subcutaneous	Human
GTEX-QEG5-0326-SM-2S1PB	Adipose	Adipose - Subcutaneous	Human
GTEX-QEL4-0326-SM-3GAE5	Adipose	Adipose - Subcutaneous	Human
GTEX-QESD-1526-SM-2S1QT	Adipose	Adipose - Subcutaneous	Human
GTEX-QLQ7-1526-SM-2S1QA	Adipose	Adipose - Subcutaneous	Human
GTEX-QLQW-1226-SM-2S1Q9	Adipose	Adipose - Subcutaneous	Human
GTEX-QMRM-1726-SM-2S1QG	Adipose	Adipose - Subcutaneous	Human
GTEX-QV31-1326-SM-2S1QE	Adipose	Adipose - Subcutaneous	Human
GTEX-QV44-1825-SM-447CF	Adipose	Adipose - Subcutaneous	Human
GTEX-R3RS-0226-SM-EYYVE	Adipose	Adipose - Subcutaneous	Human
GTEX-R45C-0226-SM-EVYAJ	Adipose	Adipose - Subcutaneous	Human
GTEX-R53T-1626-SM-3GAEW	Adipose	Adipose - Subcutaneous	Human
GTEX-R55C-1626-SM-48FEG	Adipose	Adipose - Subcutaneous	Human
GTEX-R55D-0326-SM-48FES	Adipose	Adipose - Subcutaneous	Human
GTEX-R55G-2426-SM-2TC5I	Adipose	Adipose - Subcutaneous	Human
GTEX-REY6-0326-SM-2TF5A	Adipose	Adipose - Subcutaneous	Human
GTEX-RM2N-1726-SM-2TF55	Adipose	Adipose - Subcutaneous	Human
GTEX-RNOR-0226-SM-EZ6MF	Adipose	Adipose - Subcutaneous	Human
GTEX-RTLS-0226-SM-2TF5E	Adipose	Adipose - Subcutaneous	Human
GTEX-RU72-1026-SM-46MUG	Adipose	Adipose - Subcutaneous	Human
GTEX-RUSQ-1626-SM-EZ6L4	Adipose	Adipose - Subcutaneous	Human
GTEX-RVPV-1526-SM-EXOHF	Adipose	Adipose - Subcutaneous	Human
GTEX-RWSA-0226-SM-2XCBA	Adipose	Adipose - Subcutaneous	Human
GTEX-S32W-2226-SM-2XCAY	Adipose	Adipose - Subcutaneous	Human
GTEX-S33H-1126-SM-2XCB6	Adipose	Adipose - Subcutaneous	Human
GTEX-S4P3-1526-SM-E9J3W	Adipose	Adipose - Subcutaneous	Human
GTEX-S7SE-0226-SM-2XCD4	Adipose	Adipose - Subcutaneous	Human
GTEX-S95S-1326-SM-2XCDK	Adipose	Adipose - Subcutaneous	Human
GTEX-SIU8-0226-SM-2XCDS	Adipose	Adipose - Subcutaneous	Human
GTEX-SJXC-0226-SM-2XCDU	Adipose	Adipose - Subcutaneous	Human
GTEX-SN8G-0226-SM-4DM6B	Adipose	Adipose - Subcutaneous	Human
GTEX-SNMC-1326-SM-2XCFK	Adipose	Adipose - Subcutaneous	Human
GTEX-SNOS-1426-SM-32PLY	Adipose	Adipose - Subcutaneous	Human
GTEX-SSA3-0226-SM-32QPN	Adipose	Adipose - Subcutaneous	Human
GTEX-SUCS-1826-SM-32PM1	Adipose	Adipose - Subcutaneous	Human
GTEX-T2IS-0226-SM-32QPH	Adipose	Adipose - Subcutaneous	Human
GTEX-T5JC-0526-SM-32PM7	Adipose	Adipose - Subcutaneous	Human
GTEX-T5JW-1726-SM-3GADN	Adipose	Adipose - Subcutaneous	Human
GTEX-T6MN-0226-SM-32PMD	Adipose	Adipose - Subcutaneous	Human
GTEX-T6MO-1726-SM-33HB8	Adipose	Adipose - Subcutaneous	Human
GTEX-T8EM-1126-SM-3DB7D	Adipose	Adipose - Subcutaneous	Human
GTEX-TKQ1-1126-SM-4GIAZ	Adipose	Adipose - Subcutaneous	Human
GTEX-TML8-2026-SM-32QOP	Adipose	Adipose - Subcutaneous	Human
GTEX-TMZS-0226-SM-3DB9N	Adipose	Adipose - Subcutaneous	Human
GTEX-TSE9-0226-SM-3DB84	Adipose	Adipose - Subcutaneous	Human
GTEX-U3ZM-1026-SM-EZ6LD	Adipose	Adipose - Subcutaneous	Human
GTEX-U3ZN-2626-SM-3DB7T	Adipose	Adipose - Subcutaneous	Human
GTEX-U412-0526-SM-3DB9I	Adipose	Adipose - Subcutaneous	Human
GTEX-U4B1-1726-SM-3DB9F	Adipose	Adipose - Subcutaneous	Human
GTEX-U8XE-0426-SM-3DB91	Adipose	Adipose - Subcutaneous	Human
GTEX-U8XE-1926-SM-3DB98	Adipose	Adipose - Visceral (Omentum)	Human
GTEX-UJHI-1626-SM-3DB9A	Adipose	Adipose - Subcutaneous	Human
GTEX-UPK5-1826-SM-3GAEB	Adipose	Adipose - Visceral (Omentum)	Human
GTEX-UTHO-0426-SM-CE6QU	Adipose	Adipose - Subcutaneous	Human
GTEX-UTHO-1826-SM-3GAFE	Adipose	Adipose - Visceral (Omentum)	Human
GTEX-VJWN-0226-SM-EZ6LF	Adipose	Adipose - Subcutaneous	Human
GTEX-VJWN-2326-SM-EVYAP	Adipose	Adipose - Visceral (Omentum)	Human
GTEX-VJYA-1326-SM-3GIJC	Adipose	Adipose - Subcutaneous	Human
GTEX-VJYA-1626-SM-EXOHL	Adipose	Adipose - Visceral (Omentum)	Human
GTEX-VUSG-1426-SM-3GIJN	Adipose	Adipose - Visceral (Omentum)	Human
GTEX-VUSG-2426-SM-4KKZG	Adipose	Adipose - Subcutaneous	Human
GTEX-VUSH-0226-SM-EXUQV	Adipose	Adipose - Subcutaneous	Human
GTEX-W5WG-2526-SM-4SOJ2	Adipose	Adipose - Subcutaneous	Human
GTEX-W5X1-1426-SM-3GIKH	Adipose	Adipose - Visceral (Omentum)	Human
GTEX-W5X1-2626-SM-4LMI8	Adipose	Adipose - Subcutaneous	Human
GTEX-WEY5-1326-SM-3GILS	Adipose	Adipose - Visceral (Omentum)	Human
GTEX-WEY5-1926-SM-3GIL8	Adipose	Adipose - Subcutaneous	Human
GTEX-WFG7-2526-SM-EWRM5	Adipose	Adipose - Subcutaneous	Human
GTEX-WFG8-2326-SM-DIPDX	Adipose	Adipose - Subcutaneous	Human
GTEX-WFJO-1026-SM-3GIKL	Adipose	Adipose - Visceral (Omentum)	Human
GTEX-WFJO-1926-SM-3GILA	Adipose	Adipose - Subcutaneous	Human
GTEX-WFON-1226-SM-3TW8F	Adipose	Adipose - Visceral (Omentum)	Human
GTEX-WFON-2226-SM-3TW8W	Adipose	Adipose - Subcutaneous	Human
GTEX-WH7G-1126-SM-3NMBK	Adipose	Adipose - Visceral (Omentum)	Human
GTEX-WH7G-2226-SM-3NMBN	Adipose	Adipose - Subcutaneous	Human
GTEX-WHPG-0626-SM-3NMBD	Adipose	Adipose - Visceral (Omentum)	Human
GTEX-WHPG-2126-SM-4M1ZM	Adipose	Adipose - Subcutaneous	Human
GTEX-WHWD-0826-SM-3LK6R	Adipose	Adipose - Visceral (Omentum)	Human
GTEX-WI4N-1126-SM-3LK7Q	Adipose	Adipose - Subcutaneous	Human
GTEX-WI4N-1526-SM-EZ6LG	Adipose	Adipose - Visceral (Omentum)	Human
GTEX-WK11-2426-SM-3NMAA	Adipose	Adipose - Visceral (Omentum)	Human
GTEX-WL46-0326-SM-3LK6Y	Adipose	Adipose - Subcutaneous	Human
GTEX-WL46-2026-SM-3LK7U	Adipose	Adipose - Visceral (Omentum)	Human
GTEX-WOFM-0726-SM-3MJF8	Adipose	Adipose - Visceral (Omentum)	Human
GTEX-WRHK-0826-SM-3MJFG	Adipose	Adipose - Visceral (Omentum)	Human
GTEX-WVJS-0226-SM-4MVOU	Adipose	Adipose - Subcutaneous	Human
GTEX-WVLH-0226-SM-3MJG6	Adipose	Adipose - Subcutaneous	Human
GTEX-WVLH-1626-SM-EXURN	Adipose	Adipose - Visceral (Omentum)	Human
GTEX-WWTW-1326-SM-4MVNT	Adipose	Adipose - Visceral (Omentum)	Human
GTEX-WXYG-0926-SM-3NB2O	Adipose	Adipose - Visceral (Omentum)	Human
GTEX-WY7C-0926-SM-3NB34	Adipose	Adipose - Visceral (Omentum)	Human
GTEX-WY7C-2426-SM-3NB2V	Adipose	Adipose - Subcutaneous	Human
GTEX-WYBS-1026-SM-4ONCY	Adipose	Adipose - Visceral (Omentum)	Human
GTEX-WYJK-0226-SM-EYYV8	Adipose	Adipose - Subcutaneous	Human
GTEX-WYJK-1426-SM-3NM8V	Adipose	Adipose - Visceral (Omentum)	Human
GTEX-WYVS-0626-SM-4SOJY	Adipose	Adipose - Visceral (Omentum)	Human
GTEX-X15G-2326-SM-4PQZS	Adipose	Adipose - Subcutaneous	Human
GTEX-X261-0226-SM-3NMD2	Adipose	Adipose - Subcutaneous	Human
GTEX-X3Y1-0926-SM-3P5YT	Adipose	Adipose - Visceral (Omentum)	Human
GTEX-X4EO-0426-SM-4QASA	Adipose	Adipose - Subcutaneous	Human
GTEX-X4LF-1726-SM-3NMBZ	Adipose	Adipose - Subcutaneous	Human
GTEX-X4XY-0326-SM-46MVZ	Adipose	Adipose - Subcutaneous	Human
GTEX-X585-2526-SM-4QAS1	Adipose	Adipose - Visceral (Omentum)	Human
GTEX-X5EB-2426-SM-4E3HX	Adipose	Adipose - Subcutaneous	Human
GTEX-X638-0226-SM-47JZ9	Adipose	Adipose - Subcutaneous	Human
GTEX-X88G-0226-SM-4GIE4	Adipose	Adipose - Subcutaneous	Human
GTEX-X8HC-0226-SM-4E3K1	Adipose	Adipose - Subcutaneous	Human
GTEX-X8HC-2326-SM-4QAS4	Adipose	Adipose - Visceral (Omentum)	Human
GTEX-XAJ8-0226-SM-4GIB2	Adipose	Adipose - Visceral (Omentum)	Human
GTEX-XAJ8-0926-SM-47JXZ	Adipose	Adipose - Subcutaneous	Human
GTEX-XBEC-0326-SM-4AT4M	Adipose	Adipose - Subcutaneous	Human
GTEX-XBEC-1826-SM-4QASN	Adipose	Adipose - Visceral (Omentum)	Human
GTEX-XBED-1326-SM-4AT4F	Adipose	Adipose - Visceral (Omentum)	Human
GTEX-XBED-2326-SM-47JYR	Adipose	Adipose - Subcutaneous	Human
GTEX-XBEW-0726-SM-4QARX	Adipose	Adipose - Subcutaneous	Human
GTEX-XBEW-1726-SM-4RGMA	Adipose	Adipose - Visceral (Omentum)	Human
GTEX-XGQ4-1026-SM-4AT4L	Adipose	Adipose - Visceral (Omentum)	Human
GTEX-XGQ4-2226-SM-4AT4Y	Adipose	Adipose - Subcutaneous	Human
GTEX-XK95-0426-SM-4AT4R	Adipose	Adipose - Subcutaneous	Human
GTEX-XLM4-0226-SM-4AT4N	Adipose	Adipose - Subcutaneous	Human
GTEX-XLM4-1026-SM-4AT51	Adipose	Adipose - Visceral (Omentum)	Human
GTEX-XMD2-0226-SM-4WWEE	Adipose	Adipose - Subcutaneous	Human
GTEX-XMK1-0926-SM-4B66X	Adipose	Adipose - Visceral (Omentum)	Human
GTEX-XMK1-2226-SM-4B673	Adipose	Adipose - Subcutaneous	Human
GTEX-XOT4-0226-SM-4B66Z	Adipose	Adipose - Subcutaneous	Human
GTEX-XOT4-0826-SM-4B66Y	Adipose	Adipose - Visceral (Omentum)	Human
GTEX-XPVG-1626-SM-EYYVK	Adipose	Adipose - Visceral (Omentum)	Human
GTEX-XPVG-2726-SM-4B66W	Adipose	Adipose - Subcutaneous	Human
GTEX-XQ3S-1626-SM-4WAYN	Adipose	Adipose - Subcutaneous	Human
GTEX-XQ3S-2426-SM-4WAYB	Adipose	Adipose - Visceral (Omentum)	Human
GTEX-XQ8I-0526-SM-4BOPS	Adipose	Adipose - Subcutaneous	Human
GTEX-XQ8I-1426-SM-4BOPW	Adipose	Adipose - Visceral (Omentum)	Human
GTEX-XUW1-0526-SM-4BOP3	Adipose	Adipose - Subcutaneous	Human
GTEX-XUYS-0226-SM-47JX1	Adipose	Adipose - Subcutaneous	Human
GTEX-XUZC-1126-SM-4BOPZ	Adipose	Adipose - Visceral (Omentum)	Human
GTEX-XUZC-1826-SM-4BRVO	Adipose	Adipose - Subcutaneous	Human
GTEX-XV7Q-1726-SM-4BRUU	Adipose	Adipose - Visceral (Omentum)	Human
GTEX-XV7Q-2626-SM-4BRVA	Adipose	Adipose - Subcutaneous	Human
GTEX-XXEK-1426-SM-4BRW1	Adipose	Adipose - Visceral (Omentum)	Human
GTEX-XXEK-2426-SM-4BRUS	Adipose	Adipose - Subcutaneous	Human
GTEX-XYKS-1826-SM-4E3JV	Adipose	Adipose - Visceral (Omentum)	Human
GTEX-XYKS-2726-SM-4E3IC	Adipose	Adipose - Subcutaneous	Human
GTEX-Y111-0226-SM-4SOIW	Adipose	Adipose - Subcutaneous	Human
GTEX-Y111-0926-SM-4SOIU	Adipose	Adipose - Visceral (Omentum)	Human
GTEX-Y114-1326-SM-4TT9A	Adipose	Adipose - Visceral (Omentum)	Human
GTEX-Y114-2326-SM-4TT7X	Adipose	Adipose - Subcutaneous	Human
GTEX-Y3I4-0726-SM-E9J3Y	Adipose	Adipose - Visceral (Omentum)	Human
GTEX-Y3I4-2226-SM-4TT7O	Adipose	Adipose - Subcutaneous	Human
GTEX-Y3IK-2526-SM-4WWDM	Adipose	Adipose - Subcutaneous	Human
GTEX-Y5LM-0826-SM-4VDSW	Adipose	Adipose - Visceral (Omentum)	Human
GTEX-Y5V5-0226-SM-5S2N8	Adipose	Adipose - Visceral (Omentum)	Human
GTEX-Y5V5-2426-SM-5IFJA	Adipose	Adipose - Subcutaneous	Human
GTEX-Y5V6-0626-SM-4WWFY	Adipose	Adipose - Visceral (Omentum)	Human
GTEX-Y5V6-2526-SM-5IFJV	Adipose	Adipose - Subcutaneous	Human
GTEX-Y8E4-0726-SM-4WWFN	Adipose	Adipose - Subcutaneous	Human
GTEX-Y8E4-1226-SM-5IFIM	Adipose	Adipose - Visceral (Omentum)	Human
GTEX-Y8E5-0226-SM-57WCM	Adipose	Adipose - Subcutaneous	Human
GTEX-Y8LW-0926-SM-4VBQ8	Adipose	Adipose - Visceral (Omentum)	Human
GTEX-Y8LW-1926-SM-4WWFZ	Adipose	Adipose - Subcutaneous	Human
GTEX-Y9LG-1226-SM-4VBQA	Adipose	Adipose - Visceral (Omentum)	Human
GTEX-Y9LG-2026-SM-62LFS	Adipose	Adipose - Subcutaneous	Human
GTEX-YB5E-2126-SM-5IFI7	Adipose	Adipose - Subcutaneous	Human
GTEX-YB5K-2226-SM-4WWG1	Adipose	Adipose - Subcutaneous	Human
GTEX-YEC3-0926-SM-5Q5AC	Adipose	Adipose - Visceral (Omentum)	Human
GTEX-YEC3-1226-SM-5IFI8	Adipose	Adipose - Subcutaneous	Human
GTEX-YEC4-0926-SM-5PNXY	Adipose	Adipose - Visceral (Omentum)	Human
GTEX-YEC4-2426-SM-57WFO	Adipose	Adipose - Subcutaneous	Human
GTEX-YECK-0226-SM-4W215	Adipose	Adipose - Subcutaneous	Human
GTEX-YECK-1426-SM-5IFHE	Adipose	Adipose - Visceral (Omentum)	Human
GTEX-YF7O-2426-SM-5IFJL	Adipose	Adipose - Subcutaneous	Human
GTEX-YFC4-0226-SM-57WD2	Adipose	Adipose - Subcutaneous	Human
GTEX-YFCO-1126-SM-5S2N9	Adipose	Adipose - Visceral (Omentum)	Human
GTEX-YFCO-2026-SM-4W21Q	Adipose	Adipose - Subcutaneous	Human
GTEX-YJ89-0226-SM-4TT3Y	Adipose	Adipose - Subcutaneous	Human
GTEX-YJ89-1926-SM-5IFJ6	Adipose	Adipose - Visceral (Omentum)	Human
GTEX-YJ8A-0526-SM-5IFHT	Adipose	Adipose - Subcutaneous	Human
GTEX-YJ8A-1926-SM-EZ6LQ	Adipose	Adipose - Visceral (Omentum)	Human
GTEX-YJ8O-2426-SM-5HL7S	Adipose	Adipose - Subcutaneous	Human
GTEX-Z93S-0226-SM-5HL7R	Adipose	Adipose - Subcutaneous	Human
GTEX-Z93T-0226-SM-5HL5Z	Adipose	Adipose - Subcutaneous	Human
GTEX-Z9EW-0826-SM-5HL9T	Adipose	Adipose - Visceral (Omentum)	Human
GTEX-Z9EW-1826-SM-5CVMA	Adipose	Adipose - Subcutaneous	Human
GTEX-ZA64-0926-SM-5HL7H	Adipose	Adipose - Visceral (Omentum)	Human
GTEX-ZAB4-1426-SM-5CVN6	Adipose	Adipose - Visceral (Omentum)	Human
GTEX-ZAB5-1126-SM-5Q5AD	Adipose	Adipose - Visceral (Omentum)	Human
GTEX-ZAJG-0226-SM-5HL81	Adipose	Adipose - Subcutaneous	Human
GTEX-ZAJG-1626-SM-5HL7I	Adipose	Adipose - Visceral (Omentum)	Human
GTEX-ZAK1-0226-SM-5CVMX	Adipose	Adipose - Subcutaneous	Human
GTEX-ZC5H-0126-SM-4WAYL	Adipose	Adipose - Subcutaneous	Human
GTEX-ZC5H-1626-SM-5HL7L	Adipose	Adipose - Visceral (Omentum)	Human
GTEX-ZDTS-0226-SM-5HL7Q	Adipose	Adipose - Subcutaneous	Human
GTEX-ZDTS-1826-SM-5S2N6	Adipose	Adipose - Visceral (Omentum)	Human
GTEX-ZDTT-0526-SM-5HL4M	Adipose	Adipose - Visceral (Omentum)	Human
GTEX-ZDTT-2626-SM-5S2OP	Adipose	Adipose - Subcutaneous	Human
GTEX-ZDXO-2326-SM-5LU9W	Adipose	Adipose - Visceral (Omentum)	Human
GTEX-ZDXO-2426-SM-5S2NJ	Adipose	Adipose - Subcutaneous	Human
GTEX-ZDYS-2126-SM-5S2P2	Adipose	Adipose - Subcutaneous	Human
GTEX-ZDYS-2226-SM-5S2MI	Adipose	Adipose - Visceral (Omentum)	Human
GTEX-ZE7O-0226-SM-5S2N1	Adipose	Adipose - Subcutaneous	Human
GTEX-ZE7O-1526-SM-5J1NH	Adipose	Adipose - Visceral (Omentum)	Human
GTEX-ZE9C-1326-SM-5S2OW	Adipose	Adipose - Visceral (Omentum)	Human
GTEX-ZE9C-2826-SM-5S2MO	Adipose	Adipose - Subcutaneous	Human
GTEX-ZEX8-1226-SM-5S2OK	Adipose	Adipose - Visceral (Omentum)	Human
GTEX-ZEX8-2326-SM-5S2MN	Adipose	Adipose - Subcutaneous	Human
GTEX-ZF28-0226-SM-5S2OE	Adipose	Adipose - Subcutaneous	Human
GTEX-ZF28-1426-SM-5S2OG	Adipose	Adipose - Visceral (Omentum)	Human
GTEX-ZF29-0826-SM-5S2O2	Adipose	Adipose - Visceral (Omentum)	Human
GTEX-ZF29-2226-SM-4WWB9	Adipose	Adipose - Subcutaneous	Human
GTEX-ZF2S-1526-SM-5S2OO	Adipose	Adipose - Visceral (Omentum)	Human
GTEX-ZF3C-0226-SM-4WWB3	Adipose	Adipose - Subcutaneous	Human
GTEX-ZF3C-1026-SM-5S2OC	Adipose	Adipose - Visceral (Omentum)	Human
GTEX-ZG7Y-1626-SM-5S2NO	Adipose	Adipose - Visceral (Omentum)	Human
GTEX-ZGAY-0626-SM-DO92E	Adipose	Adipose - Subcutaneous	Human
GTEX-ZGAY-1326-SM-5S2NS	Adipose	Adipose - Visceral (Omentum)	Human
GTEX-ZLFU-2626-SM-DO91L	Adipose	Adipose - Subcutaneous	Human
GTEX-ZLV1-0926-SM-5S2MR	Adipose	Adipose - Visceral (Omentum)	Human
GTEX-ZLV1-1826-SM-5FQU5	Adipose	Adipose - Subcutaneous	Human
GTEX-ZLWG-0726-SM-5S2N4	Adipose	Adipose - Visceral (Omentum)	Human
GTEX-ZLWG-2226-SM-DO92V	Adipose	Adipose - Subcutaneous	Human
GTEX-ZP4G-1326-SM-5EGIW	Adipose	Adipose - Visceral (Omentum)	Human
GTEX-ZP4G-2326-SM-57WEM	Adipose	Adipose - Subcutaneous	Human
GTEX-ZPCL-1026-SM-5GCOX	Adipose	Adipose - Visceral (Omentum)	Human
GTEX-ZPCL-2126-SM-57WFZ	Adipose	Adipose - Subcutaneous	Human
GTEX-ZPIC-0726-SM-57WFM	Adipose	Adipose - Visceral (Omentum)	Human
GTEX-ZPIC-1826-SM-57WFE	Adipose	Adipose - Subcutaneous	Human
GTEX-ZPU1-1226-SM-5HL71	Adipose	Adipose - Visceral (Omentum)	Human
GTEX-ZPU1-2426-SM-4WWFM	Adipose	Adipose - Subcutaneous	Human
GTEX-ZQG8-1026-SM-51MR9	Adipose	Adipose - Visceral (Omentum)	Human
GTEX-ZQG8-1526-SM-5HL65	Adipose	Adipose - Subcutaneous	Human
GTEX-ZQUD-0526-SM-57WG4	Adipose	Adipose - Visceral (Omentum)	Human
GTEX-ZT9W-1026-SM-57WG5	Adipose	Adipose - Visceral (Omentum)	Human
GTEX-ZT9X-0926-SM-5O9C4	Adipose	Adipose - Visceral (Omentum)	Human
GTEX-ZT9X-1926-SM-57WE7	Adipose	Adipose - Subcutaneous	Human
GTEX-ZTPG-0226-SM-5O99I	Adipose	Adipose - Subcutaneous	Human
GTEX-ZTPG-2326-SM-57WFL	Adipose	Adipose - Visceral (Omentum)	Human
GTEX-ZTSS-1026-SM-5985N	Adipose	Adipose - Visceral (Omentum)	Human
GTEX-ZTSS-2026-SM-5987K	Adipose	Adipose - Subcutaneous	Human
GTEX-ZTX8-0726-SM-59HL9	Adipose	Adipose - Visceral (Omentum)	Human
GTEX-ZTX8-1526-SM-5N9GI	Adipose	Adipose - Subcutaneous	Human
GTEX-ZUA1-0226-SM-5NQ9Q	Adipose	Adipose - Subcutaneous	Human
GTEX-ZUA1-2126-SM-57YRB	Adipose	Adipose - Visceral (Omentum)	Human
GTEX-ZV68-0226-SM-59HJF	Adipose	Adipose - Subcutaneous	Human
GTEX-ZV6S-1626-SM-5NQ81	Adipose	Adipose - Visceral (Omentum)	Human
GTEX-ZV7C-0826-SM-59HK8	Adipose	Adipose - Visceral (Omentum)	Human
GTEX-ZVE2-0326-SM-57WFC	Adipose	Adipose - Subcutaneous	Human
GTEX-ZVE2-1826-SM-51MRZ	Adipose	Adipose - Visceral (Omentum)	Human
GTEX-ZVP2-0226-SM-57WBD	Adipose	Adipose - Visceral (Omentum)	Human
GTEX-ZVP2-1826-SM-5GU62	Adipose	Adipose - Subcutaneous	Human
GTEX-ZVT2-0226-SM-5GIE3	Adipose	Adipose - Visceral (Omentum)	Human
GTEX-ZVT2-2226-SM-5NQ6P	Adipose	Adipose - Subcutaneous	Human
GTEX-ZVT4-0226-SM-51MSD	Adipose	Adipose - Subcutaneous	Human
GTEX-ZVTK-0526-SM-5GZWT	Adipose	Adipose - Subcutaneous	Human
GTEX-ZVZO-0226-SM-5A5LA	Adipose	Adipose - Subcutaneous	Human
GTEX-ZVZP-1126-SM-5GICU	Adipose	Adipose - Visceral (Omentum)	Human
GTEX-ZVZP-2326-SM-59HL4	Adipose	Adipose - Subcutaneous	Human
GTEX-ZXES-0926-SM-5E43O	Adipose	Adipose - Visceral (Omentum)	Human
GTEX-ZXES-2026-SM-5NQ6R	Adipose	Adipose - Subcutaneous	Human
GTEX-ZXG5-0226-SM-59HJI	Adipose	Adipose - Subcutaneous	Human
GTEX-ZXG5-1626-SM-59HJK	Adipose	Adipose - Visceral (Omentum)	Human
GTEX-ZYFC-0326-SM-5NQ7H	Adipose	Adipose - Subcutaneous	Human
GTEX-ZYFC-1826-SM-5GZZA	Adipose	Adipose - Visceral (Omentum)	Human
GTEX-ZYFD-0226-SM-5NQ86	Adipose	Adipose - Subcutaneous	Human
GTEX-ZYFG-1426-SM-5GICS	Adipose	Adipose - Visceral (Omentum)	Human
GTEX-ZYT6-0326-SM-7LG5R	Adipose	Adipose - Subcutaneous	Human
GTEX-ZYT6-2126-SM-5GZZ4	Adipose	Adipose - Visceral (Omentum)	Human
GTEX-ZYVF-0226-SM-5GIEG	Adipose	Adipose - Subcutaneous	Human
GTEX-ZYVF-1026-SM-5E44V	Adipose	Adipose - Visceral (Omentum)	Human
GTEX-ZYW4-0226-SM-5E44M	Adipose	Adipose - Subcutaneous	Human
GTEX-ZYW4-2226-SM-5GZYG	Adipose	Adipose - Visceral (Omentum)	Human
GTEX-ZYY3-0226-SM-5E45M	Adipose	Adipose - Subcutaneous	Human
GTEX-ZZ64-0626-SM-5GZWR	Adipose	Adipose - Visceral (Omentum)	Human
GTEX-ZZ64-1626-SM-5E43W	Adipose	Adipose - Subcutaneous	Human
GTEX-ZZPU-0326-SM-5N9BJ	Adipose	Adipose - Visceral (Omentum)	Human
GTEX-ZZPU-2726-SM-5NQ8O	Adipose	Adipose - Subcutaneous	Human
GTEX-111CU-0126-SM-5GZWZ	Adrenal	Adrenal Gland	Human
GTEX-111YS-0126-SM-5987T	Adrenal	Adrenal Gland	Human
GTEX-1122O-0326-SM-5H124	Adrenal	Adrenal Gland	Human
GTEX-117YX-0126-SM-5EGH5	Adrenal	Adrenal Gland	Human
GTEX-11DXX-0126-SM-5EGH7	Adrenal	Adrenal Gland	Human
GTEX-11DXY-1626-SM-5H12L	Adrenal	Adrenal Gland	Human
GTEX-11DXZ-0226-SM-5EGGZ	Adrenal	Adrenal Gland	Human
GTEX-11EM3-0326-SM-5A5KJ	Adrenal	Adrenal Gland	Human
GTEX-11EMC-0526-SM-5EGJN	Adrenal	Adrenal Gland	Human
GTEX-11EQ9-0126-SM-5986I	Adrenal	Adrenal Gland	Human
GTEX-11GSP-0326-SM-5A5KW	Adrenal	Adrenal Gland	Human
GTEX-11I78-1826-SM-5A5M4	Adrenal	Adrenal Gland	Human
GTEX-11NSD-0226-SM-5A5LR	Adrenal	Adrenal Gland	Human
GTEX-11P7K-0126-SM-5986E	Adrenal	Adrenal Gland	Human
GTEX-11TT1-0126-SM-5LUAA	Adrenal	Adrenal Gland	Human
GTEX-11XUK-0126-SM-5CVLK	Adrenal	Adrenal Gland	Human
GTEX-1211K-0126-SM-59HJE	Adrenal	Adrenal Gland	Human
GTEX-12696-0626-SM-5EGGD	Adrenal	Adrenal Gland	Human
GTEX-12BJ1-0526-SM-5FQUD	Adrenal	Adrenal Gland	Human
GTEX-12WSD-2126-SM-5LZWK	Adrenal	Adrenal Gland	Human
GTEX-12WSG-0726-SM-5EGIG	Adrenal	Adrenal Gland	Human
GTEX-12WSJ-0126-SM-5GCOM	Adrenal	Adrenal Gland	Human
GTEX-12WSK-0326-SM-5GCOJ	Adrenal	Adrenal Gland	Human
GTEX-12WSL-0326-SM-5CVMK	Adrenal	Adrenal Gland	Human
GTEX-12WSN-0926-SM-5GCN1	Adrenal	Adrenal Gland	Human
GTEX-12ZZZ-0926-SM-5N9EQ	Adrenal	Adrenal Gland	Human
GTEX-13111-0326-SM-5DUXF	Adrenal	Adrenal Gland	Human
GTEX-131XF-0126-SM-5DUVF	Adrenal	Adrenal Gland	Human
GTEX-131XG-1326-SM-5DUX4	Adrenal	Adrenal Gland	Human
GTEX-131YS-2026-SM-5P9J8	Adrenal	Adrenal Gland	Human
GTEX-132AR-1726-SM-5EGHQ	Adrenal	Adrenal Gland	Human
GTEX-132NY-2226-SM-5J2LZ	Adrenal	Adrenal Gland	Human
GTEX-132QS-0126-SM-5IFH9	Adrenal	Adrenal Gland	Human
GTEX-1339X-0826-SM-5J2O6	Adrenal	Adrenal Gland	Human
GTEX-1399R-0326-SM-5KM1X	Adrenal	Adrenal Gland	Human
GTEX-1399S-0426-SM-5IFG5	Adrenal	Adrenal Gland	Human
GTEX-1399U-0226-SM-5P9J2	Adrenal	Adrenal Gland	Human
GTEX-139YR-0126-SM-5IJEY	Adrenal	Adrenal Gland	Human
GTEX-13CF3-0126-SM-5IFFM	Adrenal	Adrenal Gland	Human
GTEX-13D11-0426-SM-5LZYA	Adrenal	Adrenal Gland	Human
GTEX-13FH7-0226-SM-5IFGG	Adrenal	Adrenal Gland	Human
GTEX-13FTW-0126-SM-5IJED	Adrenal	Adrenal Gland	Human
GTEX-13N11-0826-SM-5IJFP	Adrenal	Adrenal Gland	Human
GTEX-13O1R-2326-SM-5IJF9	Adrenal	Adrenal Gland	Human
GTEX-13O21-0126-SM-5IJE8	Adrenal	Adrenal Gland	Human
GTEX-13O3O-1626-SM-5KM1O	Adrenal	Adrenal Gland	Human
GTEX-13O61-0126-SM-5KM4P	Adrenal	Adrenal Gland	Human
GTEX-13OVI-1226-SM-5J2ME	Adrenal	Adrenal Gland	Human
GTEX-13OW6-1726-SM-5IJGI	Adrenal	Adrenal Gland	Human
GTEX-13OW7-2726-SM-5L3HN	Adrenal	Adrenal Gland	Human
GTEX-13PL7-1026-SM-5MR5C	Adrenal	Adrenal Gland	Human
GTEX-13PVR-0226-SM-5RQJI	Adrenal	Adrenal Gland	Human
GTEX-13QBU-0526-SM-5IJFE	Adrenal	Adrenal Gland	Human
GTEX-13W3W-1326-SM-5LU4T	Adrenal	Adrenal Gland	Human
GTEX-144GL-1826-SM-79OMB	Adrenal	Adrenal Gland	Human
GTEX-145LT-0126-SM-5S2QJ	Adrenal	Adrenal Gland	Human
GTEX-145MN-0226-SM-5QGPY	Adrenal	Adrenal Gland	Human
GTEX-146FR-1526-SM-5SIB8	Adrenal	Adrenal Gland	Human
GTEX-14753-1726-SM-5NQ9X	Adrenal	Adrenal Gland	Human
GTEX-147F4-2526-SM-5NQBB	Adrenal	Adrenal Gland	Human
GTEX-14A5H-2126-SM-7IGNV	Adrenal	Adrenal Gland	Human
GTEX-14A5I-2126-SM-5NQA8	Adrenal	Adrenal Gland	Human
GTEX-14BMU-0126-SM-5S2Q9	Adrenal	Adrenal Gland	Human
GTEX-14C38-1726-SM-5RQJC	Adrenal	Adrenal Gland	Human
GTEX-14DAQ-1826-SM-5S2VV	Adrenal	Adrenal Gland	Human
GTEX-14DAR-1726-SM-664MZ	Adrenal	Adrenal Gland	Human
GTEX-14E1K-0626-SM-5S2PG	Adrenal	Adrenal Gland	Human
GTEX-14E6E-0126-SM-73KXH	Adrenal	Adrenal Gland	Human
GTEX-14H4A-0226-SM-5SI6Q	Adrenal	Adrenal Gland	Human
GTEX-14JG6-0126-SM-68726	Adrenal	Adrenal Gland	Human
GTEX-14PJ4-0426-SM-6871F	Adrenal	Adrenal Gland	Human
GTEX-14PJ6-0126-SM-686Z5	Adrenal	Adrenal Gland	Human
GTEX-14PJM-2226-SM-6AJAT	Adrenal	Adrenal Gland	Human
GTEX-14PK6-0126-SM-664O1	Adrenal	Adrenal Gland	Human
GTEX-14PKV-0726-SM-686ZF	Adrenal	Adrenal Gland	Human
GTEX-14PN3-1426-SM-686Z8	Adrenal	Adrenal Gland	Human
GTEX-14XAO-0326-SM-6ETZN	Adrenal	Adrenal Gland	Human
GTEX-15CHR-0626-SM-7938V	Adrenal	Adrenal Gland	Human
GTEX-15DYW-2126-SM-6M47B	Adrenal	Adrenal Gland	Human
GTEX-15ER7-1126-SM-6M47F	Adrenal	Adrenal Gland	Human
GTEX-15EU6-0326-SM-6M48I	Adrenal	Adrenal Gland	Human
GTEX-15SHU-1926-SM-7KUMO	Adrenal	Adrenal Gland	Human
GTEX-16AAH-0226-SM-793A8	Adrenal	Adrenal Gland	Human
GTEX-16MT8-1626-SM-7EWDW	Adrenal	Adrenal Gland	Human
GTEX-16NGA-0126-SM-72D6U	Adrenal	Adrenal Gland	Human
GTEX-17HGU-0126-SM-7DHLV	Adrenal	Adrenal Gland	Human
GTEX-17HHE-0226-SM-79399	Adrenal	Adrenal Gland	Human
GTEX-17HHY-2226-SM-7KFS4	Adrenal	Adrenal Gland	Human
GTEX-17KNJ-0326-SM-7KFS5	Adrenal	Adrenal Gland	Human
GTEX-18A6Q-1826-SM-72D6I	Adrenal	Adrenal Gland	Human
GTEX-18A7A-1826-SM-7KFTU	Adrenal	Adrenal Gland	Human
GTEX-18D9B-1926-SM-7KFSV	Adrenal	Adrenal Gland	Human
GTEX-1A32A-2126-SM-718AZ	Adrenal	Adrenal Gland	Human
GTEX-1A3MV-0226-SM-731FS	Adrenal	Adrenal Gland	Human
GTEX-1A3MW-2126-SM-731DO	Adrenal	Adrenal Gland	Human
GTEX-1A8FM-1926-SM-7MXTX	Adrenal	Adrenal Gland	Human
GTEX-1AMFI-0626-SM-731DR	Adrenal	Adrenal Gland	Human
GTEX-1AX8Z-2426-SM-72D7D	Adrenal	Adrenal Gland	Human
GTEX-1AX9J-0626-SM-72D7L	Adrenal	Adrenal Gland	Human
GTEX-1AX9K-0126-SM-7PC1B	Adrenal	Adrenal Gland	Human
GTEX-1B8KE-0926-SM-7189I	Adrenal	Adrenal Gland	Human
GTEX-1B8KZ-0126-SM-7DHM5	Adrenal	Adrenal Gland	Human
GTEX-1B8L1-1326-SM-7MKG6	Adrenal	Adrenal Gland	Human
GTEX-1B996-2026-SM-7MKG7	Adrenal	Adrenal Gland	Human
GTEX-1BAJH-2626-SM-7EPG6	Adrenal	Adrenal Gland	Human
GTEX-1C475-0126-SM-731DC	Adrenal	Adrenal Gland	Human
GTEX-1CAMR-0126-SM-79391	Adrenal	Adrenal Gland	Human
GTEX-1CAMS-0226-SM-79397	Adrenal	Adrenal Gland	Human
GTEX-1CB4F-0126-SM-9JGGZ	Adrenal	Adrenal Gland	Human
GTEX-1EH9U-1726-SM-7P8QK	Adrenal	Adrenal Gland	Human
GTEX-1EKGG-2126-SM-7MKFT	Adrenal	Adrenal Gland	Human
GTEX-1F5PK-0826-SM-7MXVI	Adrenal	Adrenal Gland	Human
GTEX-1F5PL-2326-SM-7MKFC	Adrenal	Adrenal Gland	Human
GTEX-1F75A-2026-SM-9KNTR	Adrenal	Adrenal Gland	Human
GTEX-1F75I-0126-SM-9WPPW	Adrenal	Adrenal Gland	Human
GTEX-1F88F-1526-SM-9JGG1	Adrenal	Adrenal Gland	Human
GTEX-1GF9V-2026-SM-9JGHS	Adrenal	Adrenal Gland	Human
GTEX-1GL5R-1026-SM-7P8U1	Adrenal	Adrenal Gland	Human
GTEX-1GMR3-0926-SM-9WPP9	Adrenal	Adrenal Gland	Human
GTEX-1GN1V-1626-SM-7PBZF	Adrenal	Adrenal Gland	Human
GTEX-1GN73-1526-SM-9WPP1	Adrenal	Adrenal Gland	Human
GTEX-1H11D-2426-SM-9JGGN	Adrenal	Adrenal Gland	Human
GTEX-1H1E6-1026-SM-9JGFZ	Adrenal	Adrenal Gland	Human
GTEX-1H3VY-1826-SM-9JGI4	Adrenal	Adrenal Gland	Human
GTEX-1HBPI-1926-SM-CE6RT	Adrenal	Adrenal Gland	Human
GTEX-1HC8U-0226-SM-9WG7Q	Adrenal	Adrenal Gland	Human
GTEX-1HCU6-1826-SM-C1YRN	Adrenal	Adrenal Gland	Human
GTEX-1HKZK-0126-SM-B2LWF	Adrenal	Adrenal Gland	Human
GTEX-1I1GP-1826-SM-C1YS1	Adrenal	Adrenal Gland	Human
GTEX-1I1GQ-2026-SM-ARU7F	Adrenal	Adrenal Gland	Human
GTEX-1I1GT-0126-SM-B2LWM	Adrenal	Adrenal Gland	Human
GTEX-1I1GU-0226-SM-AHZ2J	Adrenal	Adrenal Gland	Human
GTEX-1I1GV-1826-SM-CNNR8	Adrenal	Adrenal Gland	Human
GTEX-1ICG6-0226-SM-AHZ2P	Adrenal	Adrenal Gland	Human
GTEX-1IDJH-1726-SM-A96T3	Adrenal	Adrenal Gland	Human
GTEX-1IDJU-0126-SM-CNNR2	Adrenal	Adrenal Gland	Human
GTEX-1J8EW-1826-SM-C1YQW	Adrenal	Adrenal Gland	Human
GTEX-1J8Q3-0326-SM-CE6TD	Adrenal	Adrenal Gland	Human
GTEX-1JKYN-0126-SM-AHZ4C	Adrenal	Adrenal Gland	Human
GTEX-1JMLX-1126-SM-CXZJN	Adrenal	Adrenal Gland	Human
GTEX-1K2DA-0226-SM-CGQGW	Adrenal	Adrenal Gland	Human
GTEX-1K2DU-0826-SM-DHXKA	Adrenal	Adrenal Gland	Human
GTEX-1KANB-2626-SM-EV7BF	Adrenal	Adrenal Gland	Human
GTEX-1KD4Q-1826-SM-DIPFV	Adrenal	Adrenal Gland	Human
GTEX-1KWVE-0726-SM-D4P3O	Adrenal	Adrenal Gland	Human
GTEX-1KXAM-0326-SM-EV7AQ	Adrenal	Adrenal Gland	Human
GTEX-1LG7Z-0426-SM-D4P47	Adrenal	Adrenal Gland	Human
GTEX-1LGRB-0326-SM-CNPQC	Adrenal	Adrenal Gland	Human
GTEX-1LNCM-0826-SM-DHXL6	Adrenal	Adrenal Gland	Human
GTEX-1LVAN-0826-SM-CNNPG	Adrenal	Adrenal Gland	Human
GTEX-1M5QR-1726-SM-EV7AU	Adrenal	Adrenal Gland	Human
GTEX-1NUQO-0626-SM-E6CQT	Adrenal	Adrenal Gland	Human
GTEX-1PIIG-1426-SM-EXOIS	Adrenal	Adrenal Gland	Human
GTEX-1PPH8-0826-SM-DTX9T	Adrenal	Adrenal Gland	Human
GTEX-1PWST-2126-SM-DPRZ5	Adrenal	Adrenal Gland	Human
GTEX-1QMI2-1926-SM-EAZ4B	Adrenal	Adrenal Gland	Human
GTEX-1QP29-0326-SM-E6CQ4	Adrenal	Adrenal Gland	Human
GTEX-1QP2A-2626-SM-EAZ3L	Adrenal	Adrenal Gland	Human
GTEX-1QPFJ-2526-SM-EXOJX	Adrenal	Adrenal Gland	Human
GTEX-1R7EV-1726-SM-E6CR8	Adrenal	Adrenal Gland	Human
GTEX-1RAZQ-0226-SM-EV7BK	Adrenal	Adrenal Gland	Human
GTEX-1RQEC-1926-SM-DTX7M	Adrenal	Adrenal Gland	Human
GTEX-1S82P-1126-SM-EV79M	Adrenal	Adrenal Gland	Human
GTEX-NFK9-1726-SM-3TW8P	Adrenal	Adrenal Gland	Human
GTEX-O5YT-1326-SM-3MJGR	Adrenal	Adrenal Gland	Human
GTEX-O5YV-1126-SM-3LK73	Adrenal	Adrenal Gland	Human
GTEX-OHPK-1326-SM-3MJGN	Adrenal	Adrenal Gland	Human
GTEX-OHPL-1326-SM-3MJGG	Adrenal	Adrenal Gland	Human
GTEX-OIZF-1326-SM-3MJGU	Adrenal	Adrenal Gland	Human
GTEX-OIZH-1326-SM-3NB1H	Adrenal	Adrenal Gland	Human
GTEX-OOBK-3125-SM-3LK5R	Adrenal	Adrenal Gland	Human
GTEX-OXRK-0126-SM-3NB1E	Adrenal	Adrenal Gland	Human
GTEX-P4QS-1326-SM-3NMCD	Adrenal	Adrenal Gland	Human
GTEX-P4QT-1326-SM-3NMD3	Adrenal	Adrenal Gland	Human
GTEX-PLZ5-0326-SM-3P614	Adrenal	Adrenal Gland	Human
GTEX-PLZ6-0226-SM-3P61I	Adrenal	Adrenal Gland	Human
GTEX-PW2O-0226-SM-48TC7	Adrenal	Adrenal Gland	Human
GTEX-PWCY-0226-SM-48TD8	Adrenal	Adrenal Gland	Human
GTEX-PX3G-1326-SM-48U18	Adrenal	Adrenal Gland	Human
GTEX-Q2AH-0126-SM-48U2B	Adrenal	Adrenal Gland	Human
GTEX-Q2AI-0226-SM-48U1D	Adrenal	Adrenal Gland	Human
GTEX-Q734-0126-SM-48U1E	Adrenal	Adrenal Gland	Human
GTEX-QCQG-0126-SM-48U27	Adrenal	Adrenal Gland	Human
GTEX-QDVJ-1126-SM-48U1U	Adrenal	Adrenal Gland	Human
GTEX-QDVN-0426-SM-48TZ6	Adrenal	Adrenal Gland	Human
GTEX-QEG5-1826-SM-CE6QW	Adrenal	Adrenal Gland	Human
GTEX-QLQ7-0126-SM-CL55R	Adrenal	Adrenal Gland	Human
GTEX-QLQW-0226-SM-447BJ	Adrenal	Adrenal Gland	Human
GTEX-QMRM-0126-SM-CJI1R	Adrenal	Adrenal Gland	Human
GTEX-QXCU-1326-SM-48FE2	Adrenal	Adrenal Gland	Human
GTEX-R53T-0226-SM-48FEH	Adrenal	Adrenal Gland	Human
GTEX-R55C-0226-SM-48FEO	Adrenal	Adrenal Gland	Human
GTEX-R55E-1826-SM-EXOHD	Adrenal	Adrenal Gland	Human
GTEX-R55G-0126-SM-48FDS	Adrenal	Adrenal Gland	Human
GTEX-REY6-1726-SM-48FDL	Adrenal	Adrenal Gland	Human
GTEX-RM2N-0126-SM-48FDD	Adrenal	Adrenal Gland	Human
GTEX-RNOR-1626-SM-EZ6MM	Adrenal	Adrenal Gland	Human
GTEX-RUSQ-0226-SM-47JWT	Adrenal	Adrenal Gland	Human
GTEX-RWSA-1726-SM-47JX7	Adrenal	Adrenal Gland	Human
GTEX-S32W-0126-SM-4AD61	Adrenal	Adrenal Gland	Human
GTEX-S33H-1326-SM-4AD6A	Adrenal	Adrenal Gland	Human
GTEX-S341-0126-SM-4AD64	Adrenal	Adrenal Gland	Human
GTEX-S3XE-0126-SM-4AD4R	Adrenal	Adrenal Gland	Human
GTEX-S4Q7-0226-SM-4AD5O	Adrenal	Adrenal Gland	Human
GTEX-S4Z8-0126-SM-4GICC	Adrenal	Adrenal Gland	Human
GTEX-SUCS-0526-SM-4DM56	Adrenal	Adrenal Gland	Human
GTEX-T6MO-0126-SM-4DM6X	Adrenal	Adrenal Gland	Human
GTEX-TKQ2-0226-SM-4DM6V	Adrenal	Adrenal Gland	Human
GTEX-TMMY-0126-SM-4DXTP	Adrenal	Adrenal Gland	Human
GTEX-U3ZM-0226-SM-4DXTA	Adrenal	Adrenal Gland	Human
GTEX-U3ZN-0826-SM-4DXSZ	Adrenal	Adrenal Gland	Human
GTEX-U4B1-0126-SM-4DXSN	Adrenal	Adrenal Gland	Human
GTEX-UJMC-0226-SM-4IHLH	Adrenal	Adrenal Gland	Human
GTEX-V1D1-0226-SM-4JBHG	Adrenal	Adrenal Gland	Human
GTEX-V955-0126-SM-4JBH5	Adrenal	Adrenal Gland	Human
GTEX-VJYA-0526-SM-4KL1R	Adrenal	Adrenal Gland	Human
GTEX-VUSG-1526-SM-4KKZH	Adrenal	Adrenal Gland	Human
GTEX-W5WG-1126-SM-4LMK4	Adrenal	Adrenal Gland	Human
GTEX-WFG8-0126-SM-4LVMH	Adrenal	Adrenal Gland	Human
GTEX-WHPG-1526-SM-4M1ZK	Adrenal	Adrenal Gland	Human
GTEX-WQUQ-0126-SM-4OOSS	Adrenal	Adrenal Gland	Human
GTEX-WY7C-0326-SM-4OND5	Adrenal	Adrenal Gland	Human
GTEX-WYVS-0226-SM-4ONDK	Adrenal	Adrenal Gland	Human
GTEX-X4EO-1726-SM-4QARN	Adrenal	Adrenal Gland	Human
GTEX-X4LF-0126-SM-4QAS7	Adrenal	Adrenal Gland	Human
GTEX-XMK1-0226-SM-4B65D	Adrenal	Adrenal Gland	Human
GTEX-XQ3S-1726-SM-4BOOD	Adrenal	Adrenal Gland	Human
GTEX-XUZC-0226-SM-4BOO7	Adrenal	Adrenal Gland	Human
GTEX-XV7Q-0226-SM-4BRVL	Adrenal	Adrenal Gland	Human
GTEX-XYKS-0926-SM-4BRVG	Adrenal	Adrenal Gland	Human
GTEX-Y114-0526-SM-4TT8V	Adrenal	Adrenal Gland	Human
GTEX-Y3IK-0226-SM-51MRJ	Adrenal	Adrenal Gland	Human
GTEX-Y5LM-0126-SM-4VBRL	Adrenal	Adrenal Gland	Human
GTEX-Y5V5-1326-SM-4V6G9	Adrenal	Adrenal Gland	Human
GTEX-Y5V6-1926-SM-5IFIL	Adrenal	Adrenal Gland	Human
GTEX-Y9LG-0126-SM-5Q59W	Adrenal	Adrenal Gland	Human
GTEX-YB5E-0226-SM-5IFHI	Adrenal	Adrenal Gland	Human
GTEX-YF7O-0126-SM-5IFIR	Adrenal	Adrenal Gland	Human
GTEX-YFCO-0126-SM-4W1YT	Adrenal	Adrenal Gland	Human
GTEX-ZA64-0226-SM-5HL9C	Adrenal	Adrenal Gland	Human
GTEX-ZDTT-0126-SM-4WKHA	Adrenal	Adrenal Gland	Human
GTEX-ZEX8-0626-SM-DO118	Adrenal	Adrenal Gland	Human
GTEX-ZF2S-0126-SM-4WKFO	Adrenal	Adrenal Gland	Human
GTEX-ZLFU-0826-SM-4WWBP	Adrenal	Adrenal Gland	Human
GTEX-ZLV1-0226-SM-4WWC1	Adrenal	Adrenal Gland	Human
GTEX-ZLWG-0126-SM-4WWC5	Adrenal	Adrenal Gland	Human
GTEX-ZP4G-0126-SM-4YCE3	Adrenal	Adrenal Gland	Human
GTEX-ZPCL-0826-SM-DNZZ7	Adrenal	Adrenal Gland	Human
GTEX-ZT9W-0126-SM-4YCFD	Adrenal	Adrenal Gland	Human
GTEX-ZT9X-0126-SM-4YCFC	Adrenal	Adrenal Gland	Human
GTEX-ZTSS-0326-SM-5987M	Adrenal	Adrenal Gland	Human
GTEX-ZUA1-1926-SM-5E45E	Adrenal	Adrenal Gland	Human
GTEX-ZVP2-0126-SM-5NQ7D	Adrenal	Adrenal Gland	Human
GTEX-ZVT2-0826-SM-5GIEO	Adrenal	Adrenal Gland	Human
GTEX-ZY6K-0126-SM-5SIAM	Adrenal	Adrenal Gland	Human
GTEX-ZYFG-0926-SM-5BC5U	Adrenal	Adrenal Gland	Human
GTEX-ZYVF-1626-SM-5N9EH	Adrenal	Adrenal Gland	Human
GTEX-ZZPU-1226-SM-5N9CK	Adrenal	Adrenal Gland	Human
GTEX-111YS-0006-SM-5NQBE	Blood/Immune	Whole Blood	Human
GTEX-1122O-0005-SM-5O99J	Blood/Immune	Whole Blood	Human
GTEX-1128S-0005-SM-5P9HI	Blood/Immune	Whole Blood	Human
GTEX-113IC-0006-SM-5NQ9C	Blood/Immune	Whole Blood	Human
GTEX-113JC-0006-SM-5O997	Blood/Immune	Whole Blood	Human
GTEX-117XS-0005-SM-5PNU6	Blood/Immune	Whole Blood	Human
GTEX-117YW-0005-SM-5NQ8Z	Blood/Immune	Whole Blood	Human
GTEX-1192W-0005-SM-5NQBQ	Blood/Immune	Whole Blood	Human
GTEX-1192X-0005-SM-5NQC3	Blood/Immune	Whole Blood	Human
GTEX-11DXW-0006-SM-5NQ7Y	Blood/Immune	Whole Blood	Human
GTEX-11DXX-0005-SM-5NQ8B	Blood/Immune	Whole Blood	Human
GTEX-11DXY-0006-SM-5NQ8N	Blood/Immune	Whole Blood	Human
GTEX-11DXZ-0006-SM-5LZZH	Blood/Immune	Whole Blood	Human
GTEX-11DYG-0006-SM-5NQB2	Blood/Immune	Whole Blood	Human
GTEX-11EI6-0005-SM-5N9GN	Blood/Immune	Whole Blood	Human
GTEX-11EM3-0005-SM-5N9DK	Blood/Immune	Whole Blood	Human
GTEX-11EMC-0006-SM-5O9DN	Blood/Immune	Whole Blood	Human
GTEX-11EQ8-0006-SM-5P9HJ	Blood/Immune	Whole Blood	Human
GTEX-11EQ9-0006-SM-5LUB6	Blood/Immune	Whole Blood	Human
GTEX-11GS4-0006-SM-5SI9M	Blood/Immune	Whole Blood	Human
GTEX-11GSO-0005-SM-5O9CA	Blood/Immune	Whole Blood	Human
GTEX-11GSP-0006-SM-5N9EL	Blood/Immune	Whole Blood	Human
GTEX-11I78-0005-SM-5N9GB	Blood/Immune	Whole Blood	Human
GTEX-11LCK-0005-SM-5O98U	Blood/Immune	Whole Blood	Human
GTEX-11NUK-0005-SM-5MR5F	Blood/Immune	Whole Blood	Human
GTEX-11NV4-0005-SM-5N9EX	Blood/Immune	Whole Blood	Human
GTEX-11O72-0006-SM-5O9DB	Blood/Immune	Whole Blood	Human
GTEX-11OC5-0006-SM-5N9FA	Blood/Immune	Whole Blood	Human
GTEX-11OF3-0006-SM-5O9CM	Blood/Immune	Whole Blood	Human
GTEX-11ONC-0005-SM-5O9CY	Blood/Immune	Whole Blood	Human
GTEX-11P7K-0006-SM-5N9FM	Blood/Immune	Whole Blood	Human
GTEX-11P81-0006-SM-5NQ7A	Blood/Immune	Whole Blood	Human
GTEX-11P82-0006-SM-5N9FY	Blood/Immune	Whole Blood	Human
GTEX-11PRG-0005-SM-5NQ6X	Blood/Immune	Whole Blood	Human
GTEX-11TT1-0005-SM-5NQ8Y	Blood/Immune	Whole Blood	Human
GTEX-11TTK-0005-SM-5O9BX	Blood/Immune	Whole Blood	Human
GTEX-11TUW-0006-SM-5LZW2	Blood/Immune	Whole Blood	Human
GTEX-11UD2-0005-SM-5NQ9B	Blood/Immune	Whole Blood	Human
GTEX-11VI4-0006-SM-5N9D8	Blood/Immune	Whole Blood	Human
GTEX-11WQC-0006-SM-5LZVP	Blood/Immune	Whole Blood	Human
GTEX-11WQK-0005-SM-5O9AV	Blood/Immune	Whole Blood	Human
GTEX-11XUK-0005-SM-5LU9F	Blood/Immune	Whole Blood	Human
GTEX-11ZTS-0005-SM-5NQ8A	Blood/Immune	Whole Blood	Human
GTEX-11ZTT-0006-SM-5N9FX	Blood/Immune	Whole Blood	Human
GTEX-11ZU8-0005-SM-5PNU5	Blood/Immune	Whole Blood	Human
GTEX-11ZUS-0006-SM-5O9AJ	Blood/Immune	Whole Blood	Human
GTEX-11ZVC-0006-SM-5N9GA	Blood/Immune	Whole Blood	Human
GTEX-1211K-0006-SM-5MR53	Blood/Immune	Whole Blood	Human
GTEX-12126-0006-SM-5O9B8	Blood/Immune	Whole Blood	Human
GTEX-1212Z-0006-SM-5NQ8M	Blood/Immune	Whole Blood	Human
GTEX-12584-0005-SM-5N9GM	Blood/Immune	Whole Blood	Human
GTEX-12696-0005-SM-5LZYS	Blood/Immune	Whole Blood	Human
GTEX-1269C-0005-SM-5N9CJ	Blood/Immune	Whole Blood	Human
GTEX-12BJ1-0006-SM-5SIB5	Blood/Immune	Whole Blood	Human
GTEX-12C56-0006-SM-5N9E9	Blood/Immune	Whole Blood	Human
GTEX-12KS4-0005-SM-5SI94	Blood/Immune	Whole Blood	Human
GTEX-12WSC-0005-SM-5MR3H	Blood/Immune	Whole Blood	Human
GTEX-12WSD-0005-SM-5N9FZ	Blood/Immune	Whole Blood	Human
GTEX-12WSE-0005-SM-5NQAE	Blood/Immune	Whole Blood	Human
GTEX-12WSF-0005-SM-5NQAQ	Blood/Immune	Whole Blood	Human
GTEX-12WSG-0005-SM-5NQA2	Blood/Immune	Whole Blood	Human
GTEX-12WSH-0005-SM-5NQ9P	Blood/Immune	Whole Blood	Human
GTEX-12WSI-0005-SM-5O99K	Blood/Immune	Whole Blood	Human
GTEX-12WSJ-0005-SM-5LU8S	Blood/Immune	Whole Blood	Human
GTEX-12WSK-0006-SM-5NQA1	Blood/Immune	Whole Blood	Human
GTEX-12WSL-0005-SM-5NQAD	Blood/Immune	Whole Blood	Human
GTEX-12WSM-0005-SM-5NQB3	Blood/Immune	Whole Blood	Human
GTEX-12WSN-0006-SM-5NQAP	Blood/Immune	Whole Blood	Human
GTEX-12ZZW-0005-SM-5O9BY	Blood/Immune	Whole Blood	Human
GTEX-12ZZX-0005-SM-5O9A9	Blood/Immune	Whole Blood	Human
GTEX-13111-0005-SM-5NQ7Z	Blood/Immune	Whole Blood	Human
GTEX-13113-0006-SM-5NQ7X	Blood/Immune	Whole Blood	Human
GTEX-1313W-0006-SM-5O9B1	Blood/Immune	Whole Blood	Human
GTEX-1314G-0005-SM-5NQ9O	Blood/Immune	Whole Blood	Human
GTEX-131XE-0006-SM-5P9F9	Blood/Immune	Whole Blood	Human
GTEX-131XF-0006-SM-5P9HK	Blood/Immune	Whole Blood	Human
GTEX-131XG-0006-SM-5O9CE	Blood/Immune	Whole Blood	Human
GTEX-131XH-0006-SM-5O98V	Blood/Immune	Whole Blood	Human
GTEX-131XW-0006-SM-5O9AO	Blood/Immune	Whole Blood	Human
GTEX-131YS-0005-SM-5NQAS	Blood/Immune	Whole Blood	Human
GTEX-132AR-0006-SM-5NQ7N	Blood/Immune	Whole Blood	Human
GTEX-132NY-0005-SM-5O9AC	Blood/Immune	Whole Blood	Human
GTEX-132Q8-0006-SM-5NQA4	Blood/Immune	Whole Blood	Human
GTEX-132QS-0005-SM-5LZXK	Blood/Immune	Whole Blood	Human
GTEX-1339X-0005-SM-5O9CQ	Blood/Immune	Whole Blood	Human
GTEX-1399R-0006-SM-5N9FR	Blood/Immune	Whole Blood	Human
GTEX-1399S-0006-SM-5NQ7U	Blood/Immune	Whole Blood	Human
GTEX-1399U-0005-SM-5NQ8K	Blood/Immune	Whole Blood	Human
GTEX-139D8-0006-SM-5LZX8	Blood/Immune	Whole Blood	Human
GTEX-139T6-0006-SM-5LU92	Blood/Immune	Whole Blood	Human
GTEX-139T8-0006-SM-5NQ6V	Blood/Immune	Whole Blood	Human
GTEX-139TS-0005-SM-5NQC1	Blood/Immune	Whole Blood	Human
GTEX-139TT-0006-SM-5O9CG	Blood/Immune	Whole Blood	Human
GTEX-139TU-0006-SM-5LZVN	Blood/Immune	Whole Blood	Human
GTEX-139UW-0005-SM-5NQ8U	Blood/Immune	Whole Blood	Human
GTEX-13CF2-0006-SM-5O99L	Blood/Immune	Whole Blood	Human
GTEX-13CF3-0006-SM-5N9ED	Blood/Immune	Whole Blood	Human
GTEX-13CIG-0006-SM-5P9HF	Blood/Immune	Whole Blood	Human
GTEX-13CZU-0005-SM-5LU8K	Blood/Immune	Whole Blood	Human
GTEX-13FTW-0005-SM-5LZVZ	Blood/Immune	Whole Blood	Human
GTEX-13FTX-0005-SM-5N9F6	Blood/Immune	Whole Blood	Human
GTEX-13FTY-0005-SM-5NQ78	Blood/Immune	Whole Blood	Human
GTEX-13FTZ-0005-SM-5NQ9N	Blood/Immune	Whole Blood	Human
GTEX-13FXS-0006-SM-5O99X	Blood/Immune	Whole Blood	Human
GTEX-13G51-0005-SM-5N9EP	Blood/Immune	Whole Blood	Human
GTEX-13JUV-0006-SM-5NQ97	Blood/Immune	Whole Blood	Human
GTEX-13O61-0005-SM-5O9AU	Blood/Immune	Whole Blood	Human
GTEX-13OVG-0005-SM-5P9HA	Blood/Immune	Whole Blood	Human
GTEX-13OVH-0005-SM-5P9HB	Blood/Immune	Whole Blood	Human
GTEX-13OVI-0001-SM-5O9BL	Blood/Immune	Whole Blood	Human
GTEX-13OVJ-0006-SM-5O98T	Blood/Immune	Whole Blood	Human
GTEX-13OVK-0006-SM-5O9B7	Blood/Immune	Whole Blood	Human
GTEX-13OVL-0006-SM-5O996	Blood/Immune	Whole Blood	Human
GTEX-13OW6-0005-SM-5NQ9Z	Blood/Immune	Whole Blood	Human
GTEX-13OW8-0005-SM-5NQAC	Blood/Immune	Whole Blood	Human
GTEX-13PL7-0005-SM-5N9ET	Blood/Immune	Whole Blood	Human
GTEX-13PLJ-0005-SM-5NQ99	Blood/Immune	Whole Blood	Human
GTEX-13S7M-0005-SM-5NQ76	Blood/Immune	Whole Blood	Human
GTEX-13S86-0005-SM-5NQ7I	Blood/Immune	Whole Blood	Human
GTEX-13SLX-0005-SM-CM2RF	Blood/Immune	Whole Blood	Human
GTEX-13U4I-0006-SM-5N9CI	Blood/Immune	Whole Blood	Human
GTEX-13VXT-0005-SM-5N9F3	Blood/Immune	Whole Blood	Human
GTEX-13VXU-0006-SM-5N9FF	Blood/Immune	Whole Blood	Human
GTEX-13W3W-0005-SM-5SI9Y	Blood/Immune	Whole Blood	Human
GTEX-1477Z-0005-SM-5PNWD	Blood/Immune	Whole Blood	Human
GTEX-147F3-0005-SM-5N9FI	Blood/Immune	Whole Blood	Human
GTEX-147F4-0006-SM-5O99T	Blood/Immune	Whole Blood	Human
GTEX-147GR-0005-SM-5NQAO	Blood/Immune	Whole Blood	Human
GTEX-147JS-0006-SM-5NQ7K	Blood/Immune	Whole Blood	Human
GTEX-148VI-0006-SM-5O9A6	Blood/Immune	Whole Blood	Human
GTEX-148VJ-0006-SM-5NQB1	Blood/Immune	Whole Blood	Human
GTEX-1497J-0005-SM-5NQBD	Blood/Immune	Whole Blood	Human
GTEX-14A5H-0006-SM-5O9AI	Blood/Immune	Whole Blood	Human
GTEX-14A5I-0005-SM-5N9FU	Blood/Immune	Whole Blood	Human
GTEX-14A6H-0006-SM-5NQ7W	Blood/Immune	Whole Blood	Human
GTEX-14ABY-0005-SM-5O99U	Blood/Immune	Whole Blood	Human
GTEX-14AS3-0006-SM-5NQC2	Blood/Immune	Whole Blood	Human
GTEX-14B4R-0006-SM-5O9A7	Blood/Immune	Whole Blood	Human
GTEX-14BIL-0006-SM-5N9F2	Blood/Immune	Whole Blood	Human
GTEX-14BIM-0006-SM-5O9AA	Blood/Immune	Whole Blood	Human
GTEX-14BIN-0005-SM-5N9FE	Blood/Immune	Whole Blood	Human
GTEX-14BMU-0006-SM-5MR3T	Blood/Immune	Whole Blood	Human
GTEX-14BMV-0005-SM-5NQ6Y	Blood/Immune	Whole Blood	Human
GTEX-14C38-0006-SM-5NQBF	Blood/Immune	Whole Blood	Human
GTEX-14C39-0005-SM-5NQBR	Blood/Immune	Whole Blood	Human
GTEX-14C5O-0005-SM-5P9ER	Blood/Immune	Whole Blood	Human
GTEX-14DAQ-0005-SM-5NQ7B	Blood/Immune	Whole Blood	Human
GTEX-14DAR-0006-SM-5N9GC	Blood/Immune	Whole Blood	Human
GTEX-14E1K-0006-SM-5N9DY	Blood/Immune	Whole Blood	Human
GTEX-14E6C-0005-SM-5O98N	Blood/Immune	Whole Blood	Human
GTEX-14E6D-0005-SM-5N9D7	Blood/Immune	Whole Blood	Human
GTEX-14E6E-0006-SM-5MR5N	Blood/Immune	Whole Blood	Human
GTEX-14E7W-0006-SM-5N9GG	Blood/Immune	Whole Blood	Human
GTEX-14H4A-0006-SM-5N9E3	Blood/Immune	Whole Blood	Human
GTEX-14ICK-0006-SM-5NQB5	Blood/Immune	Whole Blood	Human
GTEX-14ICL-0006-SM-5SIAB	Blood/Immune	Whole Blood	Human
GTEX-14JFF-0005-SM-7P8RF	Blood/Immune	Whole Blood	Human
GTEX-14JG1-0006-SM-7SB6P	Blood/Immune	Whole Blood	Human
GTEX-14JG6-0005-SM-9JGFV	Blood/Immune	Whole Blood	Human
GTEX-14JIY-0005-SM-7MXVF	Blood/Immune	Whole Blood	Human
GTEX-14LLW-0006-SM-9QEGG	Blood/Immune	Whole Blood	Human
GTEX-14LZ3-0005-SM-7MXUG	Blood/Immune	Whole Blood	Human
GTEX-14PHW-0005-SM-9KNTK	Blood/Immune	Whole Blood	Human
GTEX-14PHY-0006-SM-7SB7I	Blood/Immune	Whole Blood	Human
GTEX-14PII-0005-SM-7RHFV	Blood/Immune	Whole Blood	Human
GTEX-14PJ2-0005-SM-9JGFU	Blood/Immune	Whole Blood	Human
GTEX-14PJ3-0005-SM-9JGFT	Blood/Immune	Whole Blood	Human
GTEX-14PJ4-0006-SM-7RHFY	Blood/Immune	Whole Blood	Human
GTEX-14PJ5-0005-SM-9MQLO	Blood/Immune	Whole Blood	Human
GTEX-14PJ6-0006-SM-7P8RE	Blood/Immune	Whole Blood	Human
GTEX-14PJM-0006-SM-9JGHA	Blood/Immune	Whole Blood	Human
GTEX-14PJN-0005-SM-9JGGF	Blood/Immune	Whole Blood	Human
GTEX-14PJO-0005-SM-9JGGY	Blood/Immune	Whole Blood	Human
GTEX-14PJP-0005-SM-7P8OM	Blood/Immune	Whole Blood	Human
GTEX-14PK6-0006-SM-7PC1L	Blood/Immune	Whole Blood	Human
GTEX-14PKU-0005-SM-9KNTL	Blood/Immune	Whole Blood	Human
GTEX-14PKV-0006-SM-9MQL3	Blood/Immune	Whole Blood	Human
GTEX-14PN3-0006-SM-7SB6O	Blood/Immune	Whole Blood	Human
GTEX-14PN4-0005-SM-7PC21	Blood/Immune	Whole Blood	Human
GTEX-14PQA-0006-SM-7PC2D	Blood/Immune	Whole Blood	Human
GTEX-14XAO-0006-SM-7RHFX	Blood/Immune	Whole Blood	Human
GTEX-15CHC-0006-SM-7P8RG	Blood/Immune	Whole Blood	Human
GTEX-15CHQ-0005-SM-7P8RH	Blood/Immune	Whole Blood	Human
GTEX-15CHR-0005-SM-9KNUS	Blood/Immune	Whole Blood	Human
GTEX-15D1Q-0006-SM-9KNTN	Blood/Immune	Whole Blood	Human
GTEX-15D79-0005-SM-7P8TS	Blood/Immune	Whole Blood	Human
GTEX-15DCD-0006-SM-7RHG4	Blood/Immune	Whole Blood	Human
GTEX-15DCE-0005-SM-7SB7J	Blood/Immune	Whole Blood	Human
GTEX-15DYW-0006-SM-7RHFR	Blood/Immune	Whole Blood	Human
GTEX-15DZA-0005-SM-9JGFP	Blood/Immune	Whole Blood	Human
GTEX-15EO6-0005-SM-7PBZC	Blood/Immune	Whole Blood	Human
GTEX-15ETS-0005-SM-9KNTJ	Blood/Immune	Whole Blood	Human
GTEX-15EU6-0005-SM-7P8RJ	Blood/Immune	Whole Blood	Human
GTEX-15G19-0006-SM-9KNW6	Blood/Immune	Whole Blood	Human
GTEX-15G1A-0006-SM-7PC1Z	Blood/Immune	Whole Blood	Human
GTEX-15RIE-0006-SM-7MKF8	Blood/Immune	Whole Blood	Human
GTEX-15RIF-0005-SM-7RHGH	Blood/Immune	Whole Blood	Human
GTEX-15RIG-0006-SM-7PC1N	Blood/Immune	Whole Blood	Human
GTEX-15RJ7-0006-SM-7RHHM	Blood/Immune	Whole Blood	Human
GTEX-15RJE-0006-SM-7PC1J	Blood/Immune	Whole Blood	Human
GTEX-15SB6-0005-SM-7P8OO	Blood/Immune	Whole Blood	Human
GTEX-15SDE-0006-SM-7PC19	Blood/Immune	Whole Blood	Human
GTEX-16AAH-0005-SM-7P8RD	Blood/Immune	Whole Blood	Human
GTEX-16BQI-0006-SM-7SB6K	Blood/Immune	Whole Blood	Human
GTEX-16MT8-0005-SM-7PBYO	Blood/Immune	Whole Blood	Human
GTEX-16MT9-0006-SM-7MXTU	Blood/Immune	Whole Blood	Human
GTEX-16MTA-0005-SM-7RHFT	Blood/Immune	Whole Blood	Human
GTEX-16NGA-0006-SM-9JGFQ	Blood/Immune	Whole Blood	Human
GTEX-16NPV-0005-SM-7PC2F	Blood/Immune	Whole Blood	Human
GTEX-16NPX-0005-SM-7MKGG	Blood/Immune	Whole Blood	Human
GTEX-16XZY-0006-SM-7SB99	Blood/Immune	Whole Blood	Human
GTEX-16XZZ-0006-SM-7MKF5	Blood/Immune	Whole Blood	Human
GTEX-16YQH-0006-SM-7P8OQ	Blood/Immune	Whole Blood	Human
GTEX-16Z82-0005-SM-7PBXZ	Blood/Immune	Whole Blood	Human
GTEX-178AV-0005-SM-9JGFM	Blood/Immune	Whole Blood	Human
GTEX-17EUY-0006-SM-7P8SB	Blood/Immune	Whole Blood	Human
GTEX-17EVP-0005-SM-7P8RC	Blood/Immune	Whole Blood	Human
GTEX-17EVQ-0006-SM-7MGWB	Blood/Immune	Whole Blood	Human
GTEX-17GQL-0005-SM-7MKF4	Blood/Immune	Whole Blood	Human
GTEX-17HG3-0006-SM-7MKFE	Blood/Immune	Whole Blood	Human
GTEX-17HGU-0006-SM-7MXT8	Blood/Immune	Whole Blood	Human
GTEX-17HHE-0005-SM-7P8OT	Blood/Immune	Whole Blood	Human
GTEX-17HHY-0006-SM-7MXT4	Blood/Immune	Whole Blood	Human
GTEX-17HII-0005-SM-7MKF6	Blood/Immune	Whole Blood	Human
GTEX-17JCI-0005-SM-7P8OL	Blood/Immune	Whole Blood	Human
GTEX-17KNJ-0005-SM-7PBYB	Blood/Immune	Whole Blood	Human
GTEX-17MFQ-0006-SM-7PBXP	Blood/Immune	Whole Blood	Human
GTEX-183FY-0005-SM-9KNTO	Blood/Immune	Whole Blood	Human
GTEX-183WM-0005-SM-9JGFW	Blood/Immune	Whole Blood	Human
GTEX-18465-0006-SM-7SB6R	Blood/Immune	Whole Blood	Human
GTEX-18A66-0005-SM-7SB6U	Blood/Immune	Whole Blood	Human
GTEX-18A67-0006-SM-7SB6T	Blood/Immune	Whole Blood	Human
GTEX-18A6Q-0005-SM-9KNVX	Blood/Immune	Whole Blood	Human
GTEX-18A7A-0006-SM-7PC1P	Blood/Immune	Whole Blood	Human
GTEX-18A7B-0005-SM-7PC1D	Blood/Immune	Whole Blood	Human
GTEX-18D9A-0005-SM-7SB7H	Blood/Immune	Whole Blood	Human
GTEX-18D9B-0005-SM-7PBYL	Blood/Immune	Whole Blood	Human
GTEX-18D9U-0006-SM-7SB6M	Blood/Immune	Whole Blood	Human
GTEX-18QFQ-0006-SM-7SB6X	Blood/Immune	Whole Blood	Human
GTEX-1A32A-0006-SM-7PC1Y	Blood/Immune	Whole Blood	Human
GTEX-1A3MV-0005-SM-7PC1O	Blood/Immune	Whole Blood	Human
GTEX-1A3MW-0006-SM-7MKGU	Blood/Immune	Whole Blood	Human
GTEX-1A3MX-0005-SM-7MGW7	Blood/Immune	Whole Blood	Human
GTEX-1A8FM-0006-SM-7MGWI	Blood/Immune	Whole Blood	Human
GTEX-1A8G6-0006-SM-7PC1X	Blood/Immune	Whole Blood	Human
GTEX-1A8G7-0006-SM-7P8RM	Blood/Immune	Whole Blood	Human
GTEX-1AMEY-0005-SM-7PBYK	Blood/Immune	Whole Blood	Human
GTEX-1AMFI-0006-SM-9KNTQ	Blood/Immune	Whole Blood	Human
GTEX-1AX8Z-0006-SM-9KNVB	Blood/Immune	Whole Blood	Human
GTEX-1AX9I-0005-SM-9MQKI	Blood/Immune	Whole Blood	Human
GTEX-1AX9J-0005-SM-9MQKU	Blood/Immune	Whole Blood	Human
GTEX-1AX9K-0006-SM-9KNVP	Blood/Immune	Whole Blood	Human
GTEX-1AYCT-0005-SM-7SB6V	Blood/Immune	Whole Blood	Human
GTEX-1AYD5-0005-SM-7SB6L	Blood/Immune	Whole Blood	Human
GTEX-1B8KE-0006-SM-7SB6W	Blood/Immune	Whole Blood	Human
GTEX-1B8KZ-0006-SM-7MXTJ	Blood/Immune	Whole Blood	Human
GTEX-1B8L1-0005-SM-9MQK6	Blood/Immune	Whole Blood	Human
GTEX-1B8SF-0005-SM-7MGVK	Blood/Immune	Whole Blood	Human
GTEX-1B8SG-0006-SM-7MKFA	Blood/Immune	Whole Blood	Human
GTEX-1B932-0005-SM-9KNTP	Blood/Immune	Whole Blood	Human
GTEX-1B933-0006-SM-7P8OP	Blood/Immune	Whole Blood	Human
GTEX-1B97I-0005-SM-7PC1M	Blood/Immune	Whole Blood	Human
GTEX-1B97J-0005-SM-7MXT5	Blood/Immune	Whole Blood	Human
GTEX-1B996-0006-SM-7P8OS	Blood/Immune	Whole Blood	Human
GTEX-1BAJH-0005-SM-7PC1R	Blood/Immune	Whole Blood	Human
GTEX-1C2JI-0006-SM-7PC3Q	Blood/Immune	Whole Blood	Human
GTEX-1C475-0006-SM-9MQL7	Blood/Immune	Whole Blood	Human
GTEX-1C4CL-0005-SM-7MKF3	Blood/Immune	Whole Blood	Human
GTEX-1C64N-0005-SM-7PBY7	Blood/Immune	Whole Blood	Human
GTEX-1C64O-0006-SM-7PC22	Blood/Immune	Whole Blood	Human
GTEX-1C6VQ-0005-SM-7P8OR	Blood/Immune	Whole Blood	Human
GTEX-1C6VR-0005-SM-7MKF7	Blood/Immune	Whole Blood	Human
GTEX-1C6VS-0005-SM-7MGWG	Blood/Immune	Whole Blood	Human
GTEX-1CAMR-0006-SM-ACKV5	Blood/Immune	Whole Blood	Human
GTEX-1CAMS-0005-SM-ARL6Y	Blood/Immune	Whole Blood	Human
GTEX-1CB4E-0005-SM-ADEGS	Blood/Immune	Whole Blood	Human
GTEX-1CB4G-0006-SM-AHZ22	Blood/Immune	Whole Blood	Human
GTEX-1CB4H-0006-SM-A96RE	Blood/Immune	Whole Blood	Human
GTEX-1CB4I-0006-SM-A96RF	Blood/Immune	Whole Blood	Human
GTEX-1CB4J-0006-SM-ACKV6	Blood/Immune	Whole Blood	Human
GTEX-1E1VI-0005-SM-ARU6H	Blood/Immune	Whole Blood	Human
GTEX-1E2YA-0006-SM-AHZ23	Blood/Immune	Whole Blood	Human
GTEX-1EH9U-0005-SM-ACKV3	Blood/Immune	Whole Blood	Human
GTEX-1EKGG-0005-SM-AHZ1Z	Blood/Immune	Whole Blood	Human
GTEX-1EMGI-0006-SM-ACKVA	Blood/Immune	Whole Blood	Human
GTEX-1EN7A-0006-SM-AHZ4O	Blood/Immune	Whole Blood	Human
GTEX-1EU9M-0006-SM-ARU6I	Blood/Immune	Whole Blood	Human
GTEX-1EWIQ-0005-SM-ADEHB	Blood/Immune	Whole Blood	Human
GTEX-1EX96-0006-SM-ARU6J	Blood/Immune	Whole Blood	Human
GTEX-1F48J-0006-SM-ARL6W	Blood/Immune	Whole Blood	Human
GTEX-1F52S-0006-SM-ARL6X	Blood/Immune	Whole Blood	Human
GTEX-1F5PK-0005-SM-A96RM	Blood/Immune	Whole Blood	Human
GTEX-1F6I4-0005-SM-ARZKZ	Blood/Immune	Whole Blood	Human
GTEX-1F6IF-0005-SM-ARU6K	Blood/Immune	Whole Blood	Human
GTEX-1F75I-0005-SM-ADEHC	Blood/Immune	Whole Blood	Human
GTEX-1F75W-0005-SM-A9SMP	Blood/Immune	Whole Blood	Human
GTEX-1F7RK-0006-SM-ACKV4	Blood/Immune	Whole Blood	Human
GTEX-1F88F-0005-SM-A9SK2	Blood/Immune	Whole Blood	Human
GTEX-1GF9U-0005-SM-A9SK1	Blood/Immune	Whole Blood	Human
GTEX-1GF9V-0006-SM-A96RD	Blood/Immune	Whole Blood	Human
GTEX-1GF9W-0006-SM-ARZL1	Blood/Immune	Whole Blood	Human
GTEX-1GF9X-0005-SM-A9G3R	Blood/Immune	Whole Blood	Human
GTEX-1GMR2-0005-SM-ADEH3	Blood/Immune	Whole Blood	Human
GTEX-1GMR3-0005-SM-ADEGR	Blood/Immune	Whole Blood	Human
GTEX-1GMR8-0005-SM-ARZL2	Blood/Immune	Whole Blood	Human
GTEX-1GMRU-0006-SM-AHZ21	Blood/Immune	Whole Blood	Human
GTEX-1GN1U-0006-SM-ARU6G	Blood/Immune	Whole Blood	Human
GTEX-1GN1V-0006-SM-ADEHD	Blood/Immune	Whole Blood	Human
GTEX-1GN1W-0006-SM-A9SKL	Blood/Immune	Whole Blood	Human
GTEX-1GN2E-0005-SM-ARU6L	Blood/Immune	Whole Blood	Human
GTEX-1GN73-0005-SM-ACKVI	Blood/Immune	Whole Blood	Human
GTEX-1GPI6-0005-SM-ADEGT	Blood/Immune	Whole Blood	Human
GTEX-1GPI7-0005-SM-A9G13	Blood/Immune	Whole Blood	Human
GTEX-1GTWX-0006-SM-ARZL3	Blood/Immune	Whole Blood	Human
GTEX-1GZ2Q-0005-SM-ARL71	Blood/Immune	Whole Blood	Human
GTEX-1GZ4H-0005-SM-ARZL7	Blood/Immune	Whole Blood	Human
GTEX-1GZHY-0005-SM-ARZL6	Blood/Immune	Whole Blood	Human
GTEX-1H11D-0005-SM-ACKV7	Blood/Immune	Whole Blood	Human
GTEX-1H1CY-0005-SM-A9G15	Blood/Immune	Whole Blood	Human
GTEX-1H1DE-0005-SM-A9SK4	Blood/Immune	Whole Blood	Human
GTEX-1H1DF-0005-SM-ADEGU	Blood/Immune	Whole Blood	Human
GTEX-1H1DG-0006-SM-ARZL4	Blood/Immune	Whole Blood	Human
GTEX-1H1E6-0005-SM-ARZL5	Blood/Immune	Whole Blood	Human
GTEX-1H23P-0005-SM-A9G14	Blood/Immune	Whole Blood	Human
GTEX-1H3NZ-0005-SM-A96RG	Blood/Immune	Whole Blood	Human
GTEX-1H3O1-0005-SM-ACKV8	Blood/Immune	Whole Blood	Human
GTEX-1H4P4-0006-SM-AHZ24	Blood/Immune	Whole Blood	Human
GTEX-1HB9E-0006-SM-ARU6M	Blood/Immune	Whole Blood	Human
GTEX-1HBPI-0005-SM-ARZLB	Blood/Immune	Whole Blood	Human
GTEX-1HBPM-0006-SM-A9SKK	Blood/Immune	Whole Blood	Human
GTEX-1HC8U-0005-SM-ADEGV	Blood/Immune	Whole Blood	Human
GTEX-1HCU6-0005-SM-AHZ28	Blood/Immune	Whole Blood	Human
GTEX-1HCU7-0006-SM-A9G19	Blood/Immune	Whole Blood	Human
GTEX-1HCU8-0005-SM-A96RL	Blood/Immune	Whole Blood	Human
GTEX-1HCU9-0005-SM-A9G1A	Blood/Immune	Whole Blood	Human
GTEX-1HCUA-0006-SM-ACKV9	Blood/Immune	Whole Blood	Human
GTEX-1HCVE-0006-SM-ADEH2	Blood/Immune	Whole Blood	Human
GTEX-1HFI6-0005-SM-A9SK6	Blood/Immune	Whole Blood	Human
GTEX-1HFI7-0005-SM-ADEH1	Blood/Immune	Whole Blood	Human
GTEX-1HKZK-0005-SM-ARL73	Blood/Immune	Whole Blood	Human
GTEX-1HR98-0005-SM-A9SKM	Blood/Immune	Whole Blood	Human
GTEX-1HR9M-0005-SM-AHZ26	Blood/Immune	Whole Blood	Human
GTEX-1HSGN-0006-SM-ACKVH	Blood/Immune	Whole Blood	Human
GTEX-1HSKV-0006-SM-ARZL9	Blood/Immune	Whole Blood	Human
GTEX-1HSMO-0005-SM-ADEGW	Blood/Immune	Whole Blood	Human
GTEX-1HSMP-0006-SM-AHZ25	Blood/Immune	Whole Blood	Human
GTEX-1HSMQ-0006-SM-ARU6N	Blood/Immune	Whole Blood	Human
GTEX-1HT8W-0006-SM-A9G17	Blood/Immune	Whole Blood	Human
GTEX-1HUB1-0005-SM-ARL74	Blood/Immune	Whole Blood	Human
GTEX-1I19N-0006-SM-A9G18	Blood/Immune	Whole Blood	Human
GTEX-1I1CD-0005-SM-ADEGY	Blood/Immune	Whole Blood	Human
GTEX-1I1GP-0006-SM-A96RJ	Blood/Immune	Whole Blood	Human
GTEX-1I1GQ-0005-SM-ARU6O	Blood/Immune	Whole Blood	Human
GTEX-1I1GR-0006-SM-ARL75	Blood/Immune	Whole Blood	Human
GTEX-1I1GS-0005-SM-DHXIW	Blood/Immune	Whole Blood	Human
GTEX-1I1GT-0005-SM-A9SK5	Blood/Immune	Whole Blood	Human
GTEX-1I1GV-0005-SM-AHZ27	Blood/Immune	Whole Blood	Human
GTEX-1I1HK-0005-SM-ARZL8	Blood/Immune	Whole Blood	Human
GTEX-1I4MK-0006-SM-A96RI	Blood/Immune	Whole Blood	Human
GTEX-1I6K6-0006-SM-ARZLA	Blood/Immune	Whole Blood	Human
GTEX-1I6K7-0005-SM-ARL72	Blood/Immune	Whole Blood	Human
GTEX-1ICG6-0006-SM-A96RH	Blood/Immune	Whole Blood	Human
GTEX-1ICLY-0005-SM-A9G16	Blood/Immune	Whole Blood	Human
GTEX-1IDFM-0005-SM-ADEGX	Blood/Immune	Whole Blood	Human
GTEX-1IDJC-0005-SM-A9G1C	Blood/Immune	Whole Blood	Human
GTEX-1IDJD-0006-SM-ARZLC	Blood/Immune	Whole Blood	Human
GTEX-1IDJE-0006-SM-A9G1B	Blood/Immune	Whole Blood	Human
GTEX-1IDJF-0005-SM-ARU6P	Blood/Immune	Whole Blood	Human
GTEX-1IDJH-0006-SM-CMKFT	Blood/Immune	Whole Blood	Human
GTEX-1IDJI-0006-SM-CMKFJ	Blood/Immune	Whole Blood	Human
GTEX-1IDJU-0006-SM-CMKFK	Blood/Immune	Whole Blood	Human
GTEX-1IE54-0005-SM-CMKFQ	Blood/Immune	Whole Blood	Human
GTEX-1IGQW-0005-SM-CMKFR	Blood/Immune	Whole Blood	Human
GTEX-1IKJJ-0005-SM-CMKFS	Blood/Immune	Whole Blood	Human
GTEX-1IKK5-0006-SM-CMKFI	Blood/Immune	Whole Blood	Human
GTEX-1IKOE-0005-SM-CMKFL	Blood/Immune	Whole Blood	Human
GTEX-1IKOH-0006-SM-CMKFM	Blood/Immune	Whole Blood	Human
GTEX-1IL2U-0006-SM-CMKFP	Blood/Immune	Whole Blood	Human
GTEX-1IL2V-0006-SM-CMKFN	Blood/Immune	Whole Blood	Human
GTEX-1IOXB-0006-SM-CMKFO	Blood/Immune	Whole Blood	Human
GTEX-1IY9M-0005-SM-CNNOU	Blood/Immune	Whole Blood	Human
GTEX-1J8EW-0006-SM-CNNOW	Blood/Immune	Whole Blood	Human
GTEX-1J8JJ-0006-SM-CNNOX	Blood/Immune	Whole Blood	Human
GTEX-1J8Q2-0006-SM-CNNOZ	Blood/Immune	Whole Blood	Human
GTEX-1J8Q3-0005-SM-CNNOY	Blood/Immune	Whole Blood	Human
GTEX-1J8QM-0006-SM-CNNP1	Blood/Immune	Whole Blood	Human
GTEX-1JJ6O-0005-SM-DHXJ4	Blood/Immune	Whole Blood	Human
GTEX-1JJE9-0006-SM-CGQEB	Blood/Immune	Whole Blood	Human
GTEX-1JJEA-0006-SM-DHXJ2	Blood/Immune	Whole Blood	Human
GTEX-1JK1U-0006-SM-DHXJ3	Blood/Immune	Whole Blood	Human
GTEX-1JKYN-0006-SM-DHXJ5	Blood/Immune	Whole Blood	Human
GTEX-1JKYR-0005-SM-DHXL5	Blood/Immune	Whole Blood	Human
GTEX-1JMLX-0006-SM-DHXJ6	Blood/Immune	Whole Blood	Human
GTEX-1JMOU-0006-SM-DHXJ7	Blood/Immune	Whole Blood	Human
GTEX-1JMPY-0006-SM-DHXJ8	Blood/Immune	Whole Blood	Human
GTEX-1JMPZ-0006-SM-DHXJ9	Blood/Immune	Whole Blood	Human
GTEX-1JMQI-0005-SM-DHXJA	Blood/Immune	Whole Blood	Human
GTEX-1JMQJ-0006-SM-DHXJD	Blood/Immune	Whole Blood	Human
GTEX-1JMQK-0005-SM-CNPOE	Blood/Immune	Whole Blood	Human
GTEX-1JMQL-0006-SM-DHXJB	Blood/Immune	Whole Blood	Human
GTEX-1JN1M-0006-SM-DHXJE	Blood/Immune	Whole Blood	Human
GTEX-1JN6P-0005-SM-DIPEH	Blood/Immune	Whole Blood	Human
GTEX-1JN76-0005-SM-EAZ3B	Blood/Immune	Whole Blood	Human
GTEX-1K2DA-0005-SM-DIPE7	Blood/Immune	Whole Blood	Human
GTEX-1K2DU-0005-SM-DIPE8	Blood/Immune	Whole Blood	Human
GTEX-1K9T9-0006-SM-DIPE9	Blood/Immune	Whole Blood	Human
GTEX-1KAFJ-0006-SM-9WPO1	Blood/Immune	Whole Blood	Human
GTEX-1KANA-0006-SM-9YFLB	Blood/Immune	Whole Blood	Human
GTEX-1KANB-0006-SM-DIPE6	Blood/Immune	Whole Blood	Human
GTEX-1KANC-0006-SM-9YFL8	Blood/Immune	Whole Blood	Human
GTEX-1KD4Q-0006-SM-DIPEA	Blood/Immune	Whole Blood	Human
GTEX-1KD5A-0006-SM-DIPEB	Blood/Immune	Whole Blood	Human
GTEX-1KWVE-0005-SM-CYPSE	Blood/Immune	Whole Blood	Human
GTEX-1KXAM-0005-SM-DIPEC	Blood/Immune	Whole Blood	Human
GTEX-1L5NE-0005-SM-DIPEG	Blood/Immune	Whole Blood	Human
GTEX-1LB8K-0005-SM-DIPED	Blood/Immune	Whole Blood	Human
GTEX-1LBAC-0005-SM-DIPEE	Blood/Immune	Whole Blood	Human
GTEX-1LC47-0005-SM-COH2J	Blood/Immune	Whole Blood	Human
GTEX-1LG7Y-0005-SM-DKPQ7	Blood/Immune	Whole Blood	Human
GTEX-1LG7Z-0005-SM-DKPQ6	Blood/Immune	Whole Blood	Human
GTEX-1LGOU-0005-SM-DKPPW	Blood/Immune	Whole Blood	Human
GTEX-1LGRB-0006-SM-DKPPB	Blood/Immune	Whole Blood	Human
GTEX-1LH75-0006-SM-CXZIP	Blood/Immune	Whole Blood	Human
GTEX-1LKK1-0005-SM-CXZIT	Blood/Immune	Whole Blood	Human
GTEX-1LNCM-0005-SM-CXZIR	Blood/Immune	Whole Blood	Human
GTEX-1LSNL-0006-SM-CXZIV	Blood/Immune	Whole Blood	Human
GTEX-1LSNM-0005-SM-CXZIW	Blood/Immune	Whole Blood	Human
GTEX-1LSVX-0005-SM-DKPPI	Blood/Immune	Whole Blood	Human
GTEX-1LVA9-0006-SM-DKPPN	Blood/Immune	Whole Blood	Human
GTEX-1LVAM-0005-SM-CXZJ4	Blood/Immune	Whole Blood	Human
GTEX-1LVAN-0005-SM-DKPPM	Blood/Immune	Whole Blood	Human
GTEX-1LVAO-0006-SM-CXZIU	Blood/Immune	Whole Blood	Human
GTEX-1M4P7-0005-SM-CXZIS	Blood/Immune	Whole Blood	Human
GTEX-1M5QR-0005-SM-DKPPP	Blood/Immune	Whole Blood	Human
GTEX-1MA7W-0006-SM-DKPPR	Blood/Immune	Whole Blood	Human
GTEX-1MA7X-0006-SM-CXZJ6	Blood/Immune	Whole Blood	Human
GTEX-1MCC2-0006-SM-DKPPJ	Blood/Immune	Whole Blood	Human
GTEX-1MCQQ-0005-SM-DKPPV	Blood/Immune	Whole Blood	Human
GTEX-1MCYP-0005-SM-DKPPK	Blood/Immune	Whole Blood	Human
GTEX-1MGNQ-0005-SM-CXZJ1	Blood/Immune	Whole Blood	Human
GTEX-1MJIX-0006-SM-DKPPU	Blood/Immune	Whole Blood	Human
GTEX-1MJK2-0006-SM-CXZIN	Blood/Immune	Whole Blood	Human
GTEX-1MJK3-0006-SM-DKPP9	Blood/Immune	Whole Blood	Human
GTEX-1MUQO-0005-SM-DKPPT	Blood/Immune	Whole Blood	Human
GTEX-1N2DW-0006-SM-DKPP4	Blood/Immune	Whole Blood	Human
GTEX-1N2EE-0005-SM-DKPP5	Blood/Immune	Whole Blood	Human
GTEX-1N2EF-0005-SM-CXZIL	Blood/Immune	Whole Blood	Human
GTEX-1N5O9-0006-SM-DKPPS	Blood/Immune	Whole Blood	Human
GTEX-1NHNU-0005-SM-DKPP3	Blood/Immune	Whole Blood	Human
GTEX-1NSGN-0005-SM-DKPPX	Blood/Immune	Whole Blood	Human
GTEX-1NUQO-0005-SM-DKPP2	Blood/Immune	Whole Blood	Human
GTEX-1NV8Z-0005-SM-DKPQ3	Blood/Immune	Whole Blood	Human
GTEX-1O97I-0005-SM-DKPPY	Blood/Immune	Whole Blood	Human
GTEX-1O9I2-0005-SM-DKPQ1	Blood/Immune	Whole Blood	Human
GTEX-1OFPY-0005-SM-DKPPZ	Blood/Immune	Whole Blood	Human
GTEX-1OJC3-0006-SM-DKPP1	Blood/Immune	Whole Blood	Human
GTEX-1OJC4-0005-SM-DKPQ4	Blood/Immune	Whole Blood	Human
GTEX-1OKEX-0006-SM-DKPQ2	Blood/Immune	Whole Blood	Human
GTEX-1P4AB-0005-SM-CY8GM	Blood/Immune	Whole Blood	Human
GTEX-1PBJI-0005-SM-CJI1Y	Blood/Immune	Whole Blood	Human
GTEX-1PBJJ-0005-SM-CKZND	Blood/Immune	Whole Blood	Human
GTEX-1PDJ9-0006-SM-CY8GN	Blood/Immune	Whole Blood	Human
GTEX-1PFEY-0005-SM-CY8GO	Blood/Immune	Whole Blood	Human
GTEX-1PIEJ-0005-SM-DLZQL	Blood/Immune	Whole Blood	Human
GTEX-1PIGE-0005-SM-DLZQM	Blood/Immune	Whole Blood	Human
GTEX-1PIIG-0006-SM-DLZQF	Blood/Immune	Whole Blood	Human
GTEX-1POEN-0005-SM-DLZQN	Blood/Immune	Whole Blood	Human
GTEX-1PPH6-0005-SM-DLZQP	Blood/Immune	Whole Blood	Human
GTEX-1PPH7-0005-SM-CKZNE	Blood/Immune	Whole Blood	Human
GTEX-1PPH8-0006-SM-CY8GS	Blood/Immune	Whole Blood	Human
GTEX-1PWST-0005-SM-DLZQC	Blood/Immune	Whole Blood	Human
GTEX-1QAET-0006-SM-DLZQQ	Blood/Immune	Whole Blood	Human
GTEX-1QCLY-0005-SM-DLZQS	Blood/Immune	Whole Blood	Human
GTEX-1QCLZ-0006-SM-CY8GW	Blood/Immune	Whole Blood	Human
GTEX-1QEPI-0006-SM-CY8GY	Blood/Immune	Whole Blood	Human
GTEX-1QMI2-0006-SM-CY8H1	Blood/Immune	Whole Blood	Human
GTEX-1QP28-0006-SM-DLZQW	Blood/Immune	Whole Blood	Human
GTEX-1QP29-0005-SM-DLZQX	Blood/Immune	Whole Blood	Human
GTEX-1QP66-0005-SM-CY8H4	Blood/Immune	Whole Blood	Human
GTEX-1QP67-0006-SM-CY8H5	Blood/Immune	Whole Blood	Human
GTEX-1QP9N-0005-SM-CY8H9	Blood/Immune	Whole Blood	Human
GTEX-1QPFJ-0006-SM-CY8HB	Blood/Immune	Whole Blood	Human
GTEX-1QW4Y-0005-SM-DO93W	Blood/Immune	Whole Blood	Human
GTEX-1R46S-0006-SM-DO93Y	Blood/Immune	Whole Blood	Human
GTEX-1R7EU-0006-SM-DO93C	Blood/Immune	Whole Blood	Human
GTEX-1R7EV-0005-SM-DO938	Blood/Immune	Whole Blood	Human
GTEX-1R9JW-0002-SM-DO93B	Blood/Immune	Whole Blood	Human
GTEX-1R9K4-0006-SM-CYPRM	Blood/Immune	Whole Blood	Human
GTEX-1R9K5-0006-SM-DO939	Blood/Immune	Whole Blood	Human
GTEX-1R9PM-0006-SM-CYPTI	Blood/Immune	Whole Blood	Human
GTEX-1R9PN-0006-SM-DTX7L	Blood/Immune	Whole Blood	Human
GTEX-1R9PO-0006-SM-DO937	Blood/Immune	Whole Blood	Human
GTEX-1RAZA-0006-SM-CKZO9	Blood/Immune	Whole Blood	Human
GTEX-1RAZQ-0005-SM-DO93U	Blood/Immune	Whole Blood	Human
GTEX-1RAZR-0006-SM-DLHBR	Blood/Immune	Whole Blood	Human
GTEX-1RAZS-0005-SM-DO93D	Blood/Immune	Whole Blood	Human
GTEX-1RB15-0005-SM-CL53N	Blood/Immune	Whole Blood	Human
GTEX-1RDX4-0005-SM-DLHBS	Blood/Immune	Whole Blood	Human
GTEX-1RLM8-0005-SM-DO121	Blood/Immune	Whole Blood	Human
GTEX-1RMOY-0005-SM-DO11X	Blood/Immune	Whole Blood	Human
GTEX-1RNTQ-0006-SM-CYPRG	Blood/Immune	Whole Blood	Human
GTEX-1RQEC-0006-SM-CL542	Blood/Immune	Whole Blood	Human
GTEX-1RQED-0005-SM-DO11Z	Blood/Immune	Whole Blood	Human
GTEX-1S3DN-0006-SM-DO127	Blood/Immune	Whole Blood	Human
GTEX-1S5VW-0005-SM-CYPS4	Blood/Immune	Whole Blood	Human
GTEX-1S5ZA-0005-SM-CYPS2	Blood/Immune	Whole Blood	Human
GTEX-1S5ZU-0005-SM-CYPS3	Blood/Immune	Whole Blood	Human
GTEX-1S82P-0005-SM-CM2RX	Blood/Immune	Whole Blood	Human
GTEX-1S82U-0005-SM-CYPRW	Blood/Immune	Whole Blood	Human
GTEX-1S82Y-0005-SM-DO123	Blood/Immune	Whole Blood	Human
GTEX-1S82Z-0006-SM-DLHC5	Blood/Immune	Whole Blood	Human
GTEX-1S831-0006-SM-DLHC1	Blood/Immune	Whole Blood	Human
GTEX-1S83E-0006-SM-DLHBW	Blood/Immune	Whole Blood	Human
GTEX-N7MS-0007-SM-2D7W1	Blood/Immune	Whole Blood	Human
GTEX-N7MT-0007-SM-3GACQ	Blood/Immune	Whole Blood	Human
GTEX-NFK9-0006-SM-3GACS	Blood/Immune	Whole Blood	Human
GTEX-NPJ7-0006-SM-3GACR	Blood/Immune	Whole Blood	Human
GTEX-NPJ8-0007-SM-2D7VX	Blood/Immune	Whole Blood	Human
GTEX-O5YT-0007-SM-32PK7	Blood/Immune	Whole Blood	Human
GTEX-O5YW-0006-SM-3LK6E	Blood/Immune	Whole Blood	Human
GTEX-OHPK-0006-SM-2HMKH	Blood/Immune	Whole Blood	Human
GTEX-OHPL-0006-SM-3MJHB	Blood/Immune	Whole Blood	Human
GTEX-OHPM-0006-SM-2HMKU	Blood/Immune	Whole Blood	Human
GTEX-OHPN-0005-SM-2YUML	Blood/Immune	Whole Blood	Human
GTEX-OIZF-0006-SM-2I5GQ	Blood/Immune	Whole Blood	Human
GTEX-OIZH-0005-SM-2HMJN	Blood/Immune	Whole Blood	Human
GTEX-OIZI-0005-SM-2XCED	Blood/Immune	Whole Blood	Human
GTEX-OOBJ-0006-SM-2I3F4	Blood/Immune	Whole Blood	Human
GTEX-OOBK-0005-SM-2YUMG	Blood/Immune	Whole Blood	Human
GTEX-OXRL-0005-SM-3LK6A	Blood/Immune	Whole Blood	Human
GTEX-OXRO-0006-SM-2I5EM	Blood/Immune	Whole Blood	Human
GTEX-OXRP-0006-SM-2I3FN	Blood/Immune	Whole Blood	Human
GTEX-P44G-0006-SM-2TC6A	Blood/Immune	Whole Blood	Human
GTEX-P44H-0006-SM-2XCFB	Blood/Immune	Whole Blood	Human
GTEX-P4PP-0005-SM-2HMKX	Blood/Immune	Whole Blood	Human
GTEX-P4PQ-0005-SM-2HMKJ	Blood/Immune	Whole Blood	Human
[truncated: 8,832 more rows]

## Sheet: cattle
Sample ID	Tissue class	Tissue details	Species
SRS1051895	Adipose	Adipose	Cattle
SRS1051896	Adipose	Adipose	Cattle
SRS2121696	Adipose	Adipose	Cattle
SRS2121697	Adipose	Adipose	Cattle
SRS2121698	Adipose	Adipose	Cattle
SRS2121699	Adipose	Adipose	Cattle
SRS2121700	Adipose	Adipose	Cattle
SRS2121701	Adipose	Adipose	Cattle
SRS2121702	Adipose	Adipose	Cattle
SRS2121703	Adipose	Adipose	Cattle
SRS2121704	Adipose	Adipose	Cattle
SRS2121705	Adipose	Adipose	Cattle
SRS2121706	Adipose	Adipose	Cattle
SRS2121707	Adipose	Adipose	Cattle
SRS2121708	Adipose	Adipose	Cattle
SRS2121709	Adipose	Adipose	Cattle
SRS2121710	Adipose	Adipose	Cattle
SRS2121711	Adipose	Adipose	Cattle
SRS2121712	Adipose	Adipose	Cattle
SRS2121713	Adipose	Adipose	Cattle
SRS2121714	Adipose	Adipose	Cattle
SRS435934	Adipose	Adipose	Cattle
SRS435935	Adipose	Adipose	Cattle
SRS435936	Adipose	Adipose	Cattle
SRS4509848	Adipose	Adipose	Cattle
SRS4509849	Adipose	Adipose	Cattle
SRS4509850	Adipose	Adipose	Cattle
SRS4509851	Adipose	Adipose	Cattle
SRS4509852	Adipose	Adipose	Cattle
SRS4509853	Adipose	Adipose	Cattle
SRS4509854	Adipose	Adipose	Cattle
SRS4509855	Adipose	Adipose	Cattle
SRS4509856	Adipose	Adipose	Cattle
SRS4509857	Adipose	Adipose	Cattle
SRS4509858	Adipose	Adipose	Cattle
SRS4509859	Adipose	Adipose	Cattle
SRS4509860	Adipose	Adipose	Cattle
SRS4509861	Adipose	Adipose	Cattle
SRS4509862	Adipose	Adipose	Cattle
SRS4509863	Adipose	Adipose	Cattle
SRS4509864	Adipose	Adipose	Cattle
SRS4509865	Adipose	Adipose	Cattle
SRS4509866	Adipose	Adipose	Cattle
SRS4509867	Adipose	Adipose	Cattle
SRS4509868	Adipose	Adipose	Cattle
SRS4509869	Adipose	Adipose	Cattle
SRS4509870	Adipose	Adipose	Cattle
SRS4509871	Adipose	Adipose	Cattle
SRS4509872	Adipose	Adipose	Cattle
SRS4509873	Adipose	Adipose	Cattle
SRS4509874	Adipose	Adipose	Cattle
SRS4509875	Adipose	Adipose	Cattle
SRS4509876	Adipose	Adipose	Cattle
SRS4509877	Adipose	Adipose	Cattle
SRS4509878	Adipose	Adipose	Cattle
SRS4509879	Adipose	Adipose	Cattle
SRS4509880	Adipose	Adipose	Cattle
SRS4509881	Adipose	Adipose	Cattle
SRS4509882	Adipose	Adipose	Cattle
SRS4509883	Adipose	Adipose	Cattle
SRS4509884	Adipose	Adipose	Cattle
SRS4509885	Adipose	Adipose	Cattle
SRS4509886	Adipose	Adipose	Cattle
SRS4509887	Adipose	Adipose	Cattle
SRS4509888	Adipose	Adipose	Cattle
SRS4509889	Adipose	Adipose	Cattle
SRS4509890	Adipose	Adipose	Cattle
SRS4509891	Adipose	Adipose	Cattle
SRS4509892	Adipose	Adipose	Cattle
SRS4509893	Adipose	Adipose	Cattle
SRS4509894	Adipose	Adipose	Cattle
SRS4509895	Adipose	Adipose	Cattle
SRS4509896	Adipose	Adipose	Cattle
SRS4509897	Adipose	Adipose	Cattle
SRS4509898	Adipose	Adipose	Cattle
SRS4509899	Adipose	Adipose	Cattle
SRS4509900	Adipose	Adipose	Cattle
SRS4509901	Adipose	Adipose	Cattle
SRS4509902	Adipose	Adipose	Cattle
SRS4509903	Adipose	Adipose	Cattle
SRS4509904	Adipose	Adipose	Cattle
SRS4509905	Adipose	Adipose	Cattle
SRS4509906	Adipose	Adipose	Cattle
SRS4509907	Adipose	Adipose	Cattle
SRS4509908	Adipose	Adipose	Cattle
SRS4509909	Adipose	Adipose	Cattle
SRS4509910	Adipose	Adipose	Cattle
SRS4509911	Adipose	Adipose	Cattle
SRS4509912	Adipose	Adipose	Cattle
SRS4509913	Adipose	Adipose	Cattle
SRS4509914	Adipose	Adipose	Cattle
SRS4509915	Adipose	Adipose	Cattle
SRS4509916	Adipose	Adipose	Cattle
SRS4509917	Adipose	Adipose	Cattle
SRS4509918	Adipose	Adipose	Cattle
SRS4509919	Adipose	Adipose	Cattle
SRS4509920	Adipose	Adipose	Cattle
SRS4509921	Adipose	Adipose	Cattle
SRS4509922	Adipose	Adipose	Cattle
SRS4509923	Adipose	Adipose	Cattle
SRS4509924	Adipose	Adipose	Cattle
SRS4997210	Adipose	Adipose	Cattle
SRS4997212	Adipose	Adipose	Cattle
SRS4997213	Adipose	Adipose	Cattle
SRS4997216	Adipose	Adipose	Cattle
SRS4997218	Adipose	Adipose	Cattle
SRS4997219	Adipose	Adipose	Cattle
SRS563158	Adipose	Adipose	Cattle
SRS563159	Adipose	Adipose	Cattle
SRS563160	Adipose	Adipose	Cattle
SRS563161	Adipose	Adipose	Cattle
SRS563162	Adipose	Adipose	Cattle
SRS563163	Adipose	Adipose	Cattle
SRS563164	Adipose	Adipose	Cattle
SRS563165	Adipose	Adipose	Cattle
SRS734164	Adipose	Adipose	Cattle
SRS734176	Adipose	Adipose	Cattle
ERS463073	Adipose	Adipose	Cattle
SRS1296199	Adipose	Adipose	Cattle
SRS1296200	Adipose	Adipose	Cattle
SRS1296214	Adipose	Adipose	Cattle
SRS1296215	Adipose	Adipose	Cattle
SRS1296216	Adipose	Adipose	Cattle
SRS1296217	Adipose	Adipose	Cattle
SRS1296218	Adipose	Adipose	Cattle
SRS1296219	Adipose	Adipose	Cattle
SRS1296220	Adipose	Adipose	Cattle
SRS1296221	Adipose	Adipose	Cattle
SRS1296223	Adipose	Adipose	Cattle
SRS1296224	Adipose	Adipose	Cattle
SRS1296225	Adipose	Adipose	Cattle
SRS1296226	Adipose	Adipose	Cattle
SRS1296227	Adipose	Adipose	Cattle
SRS1346544	Adipose	Adipose	Cattle
SRS1346545	Adipose	Adipose	Cattle
SRS1346546	Adipose	Adipose	Cattle
SRS1346547	Adipose	Adipose	Cattle
SRS1346548	Adipose	Adipose	Cattle
SRS1346549	Adipose	Adipose	Cattle
SRS1346550	Adipose	Adipose	Cattle
SRS1346551	Adipose	Adipose	Cattle
SRS1346552	Adipose	Adipose	Cattle
SRS1346553	Adipose	Adipose	Cattle
SRS1346554	Adipose	Adipose	Cattle
SRS1346555	Adipose	Adipose	Cattle
SRS1346556	Adipose	Adipose	Cattle
SRS1346557	Adipose	Adipose	Cattle
SRS1346558	Adipose	Adipose	Cattle
SRS1346559	Adipose	Adipose	Cattle
SRS1346560	Adipose	Adipose	Cattle
SRS1346561	Adipose	Adipose	Cattle
SRS1346562	Adipose	Adipose	Cattle
SRS1346563	Adipose	Adipose	Cattle
SRS1346564	Adipose	Adipose	Cattle
SRS1346565	Adipose	Adipose	Cattle
SRS1346566	Adipose	Adipose	Cattle
SRS1346567	Adipose	Adipose	Cattle
SRS1346568	Adipose	Adipose	Cattle
SRS1346569	Adipose	Adipose	Cattle
SRS1346570	Adipose	Adipose	Cattle
SRS1346571	Adipose	Adipose	Cattle
SRS1346572	Adipose	Adipose	Cattle
SRS1346573	Adipose	Adipose	Cattle
SRS1346574	Adipose	Adipose	Cattle
SRS1346575	Adipose	Adipose	Cattle
SRS1346576	Adipose	Adipose	Cattle
SRS1346577	Adipose	Adipose	Cattle
SRS1346578	Adipose	Adipose	Cattle
SRS1346579	Adipose	Adipose	Cattle
SRS1346580	Adipose	Adipose	Cattle
SRS1346581	Adipose	Adipose	Cattle
SRS1346582	Adipose	Adipose	Cattle
SRS1346583	Adipose	Adipose	Cattle
SRS1346584	Adipose	Adipose	Cattle
SRS1346585	Adipose	Adipose	Cattle
SRS1346586	Adipose	Adipose	Cattle
SRS1346587	Adipose	Adipose	Cattle
SRS1346588	Adipose	Adipose	Cattle
SRS1346589	Adipose	Adipose	Cattle
SRS1346590	Adipose	Adipose	Cattle
SRS1346591	Adipose	Adipose	Cattle
SRS351651	Adipose	Adipose	Cattle
SRS351652	Adipose	Adipose	Cattle
SRS351655	Adipose	Adipose	Cattle
SRS351656	Adipose	Adipose	Cattle
SRS351659	Adipose	Adipose	Cattle
SRS351660	Adipose	Adipose	Cattle
SRS351663	Adipose	Adipose	Cattle
SRS351664	Adipose	Adipose	Cattle
SRS351667	Adipose	Adipose	Cattle
SRS351668	Adipose	Adipose	Cattle
SRS351671	Adipose	Adipose	Cattle
SRS351672	Adipose	Adipose	Cattle
SRS351675	Adipose	Adipose	Cattle
SRS351676	Adipose	Adipose	Cattle
SRS351678	Adipose	Adipose	Cattle
SRS351679	Adipose	Adipose	Cattle
SRS351682	Adipose	Adipose	Cattle
SRS351683	Adipose	Adipose	Cattle
SRS823780	Adipose	Adipose	Cattle
SRS823785	Adipose	Adipose	Cattle
SRS823789	Adipose	Adipose	Cattle
SRS823794	Adipose	Adipose	Cattle
SRS823797	Adipose	Adipose	Cattle
SRS823801	Adipose	Adipose	Cattle
SRS823805	Adipose	Adipose	Cattle
SRS823808	Adipose	Adipose	Cattle
SRS823813	Adipose	Adipose	Cattle
SRS823816	Adipose	Adipose	Cattle
ADIP3770	Adipose	Adipose	Cattle
ADIP3773	Adipose	Adipose	Cattle
ADIP3842	Adipose	Adipose	Cattle
ADIP3886	Adipose	Adipose	Cattle
ERS2711802	Adrenal	Adrenal	Cattle
ERS2711803	Adrenal	Adrenal	Cattle
ERS2711804	Adrenal	Adrenal	Cattle
ERS2711807	Adrenal	Adrenal	Cattle
ERS2711814	Adrenal	Adrenal	Cattle
ERS2711827	Adrenal	Adrenal	Cattle
ERS2711836	Adrenal	Adrenal	Cattle
ERS2711841	Adrenal	Adrenal	Cattle
ERS2711842	Adrenal	Adrenal	Cattle
ERS2711848	Adrenal	Adrenal	Cattle
ERS2711849	Adrenal	Adrenal	Cattle
ERS2711851	Adrenal	Adrenal	Cattle
ERS2711863	Adrenal	Adrenal	Cattle
ERS2711865	Adrenal	Adrenal	Cattle
ERS2711866	Adrenal	Adrenal	Cattle
SRS625421	Adrenal	Adrenal	Cattle
ERS1222661	Blood/Immune	Blood	Cattle
ERS1222662	Blood/Immune	Blood	Cattle
ERS1222663	Blood/Immune	Blood	Cattle
ERS1222664	Blood/Immune	Blood	Cattle
ERS1222665	Blood/Immune	Blood	Cattle
ERS1222666	Blood/Immune	Blood	Cattle
ERS1222667	Blood/Immune	Blood	Cattle
ERS1795988	Blood/Immune	Blood	Cattle
ERS1795989	Blood/Immune	Blood	Cattle
ERS1795991	Blood/Immune	Blood	Cattle
ERS1795992	Blood/Immune	Blood	Cattle
ERS1795993	Blood/Immune	Blood	Cattle
ERS1795994	Blood/Immune	Blood	Cattle
ERS1795995	Blood/Immune	Blood	Cattle
ERS1795996	Blood/Immune	Blood	Cattle
ERS1795997	Blood/Immune	Blood	Cattle
ERS1795998	Blood/Immune	Blood	Cattle
ERS1795999	Blood/Immune	Blood	Cattle
ERS1796000	Blood/Immune	Blood	Cattle
ERS1796001	Blood/Immune	Blood	Cattle
ERS1796002	Blood/Immune	Blood	Cattle
ERS1796003	Blood/Immune	Blood	Cattle
ERS1796004	Blood/Immune	Blood	Cattle
ERS1796005	Blood/Immune	Blood	Cattle
ERS1796006	Blood/Immune	Blood	Cattle
ERS1796007	Blood/Immune	Blood	Cattle
ERS1796008	Blood/Immune	Blood	Cattle
ERS1796009	Blood/Immune	Blood	Cattle
ERS1796010	Blood/Immune	Blood	Cattle
ERS1796011	Blood/Immune	Blood	Cattle
ERS1796012	Blood/Immune	Blood	Cattle
ERS1796013	Blood/Immune	Blood	Cattle
ERS1796014	Blood/Immune	Blood	Cattle
ERS1796015	Blood/Immune	Blood	Cattle
ERS1796016	Blood/Immune	Blood	Cattle
ERS1796017	Blood/Immune	Blood	Cattle
ERS1883004	Blood/Immune	Blood	Cattle
ERS1883005	Blood/Immune	Blood	Cattle
ERS1883006	Blood/Immune	Blood	Cattle
ERS1883007	Blood/Immune	Blood	Cattle
ERS1883008	Blood/Immune	Blood	Cattle
ERS1883009	Blood/Immune	Blood	Cattle
ERS1883010	Blood/Immune	Blood	Cattle
ERS1883011	Blood/Immune	Blood	Cattle
ERS1883012	Blood/Immune	Blood	Cattle
ERS1883013	Blood/Immune	Blood	Cattle
ERS1883014	Blood/Immune	Blood	Cattle
ERS1883015	Blood/Immune	Blood	Cattle
ERS1883016	Blood/Immune	Blood	Cattle
ERS1883017	Blood/Immune	Blood	Cattle
ERS1883018	Blood/Immune	Blood	Cattle
ERS1883019	Blood/Immune	Blood	Cattle
ERS1883020	Blood/Immune	Blood	Cattle
ERS1883021	Blood/Immune	Blood	Cattle
ERS1883022	Blood/Immune	Blood	Cattle
ERS1883023	Blood/Immune	Blood	Cattle
ERS1883024	Blood/Immune	Blood	Cattle
ERS1883025	Blood/Immune	Blood	Cattle
ERS1883026	Blood/Immune	Blood	Cattle
ERS1883027	Blood/Immune	Blood	Cattle
ERS1883028	Blood/Immune	Blood	Cattle
ERS1883029	Blood/Immune	Blood	Cattle
ERS1883030	Blood/Immune	Blood	Cattle
ERS1883031	Blood/Immune	Blood	Cattle
ERS1883032	Blood/Immune	Blood	Cattle
ERS1883033	Blood/Immune	Blood	Cattle
ERS1883034	Blood/Immune	Blood	Cattle
ERS1883035	Blood/Immune	Blood	Cattle
ERS1883036	Blood/Immune	Blood	Cattle
ERS1883037	Blood/Immune	Blood	Cattle
ERS1883038	Blood/Immune	Blood	Cattle
ERS1883039	Blood/Immune	Blood	Cattle
ERS1883040	Blood/Immune	Blood	Cattle
ERS1883041	Blood/Immune	Blood	Cattle
ERS1883042	Blood/Immune	Blood	Cattle
ERS1883043	Blood/Immune	Blood	Cattle
ERS1883044	Blood/Immune	Blood	Cattle
ERS1883045	Blood/Immune	Blood	Cattle
ERS1883046	Blood/Immune	Blood	Cattle
ERS1883047	Blood/Immune	Blood	Cattle
ERS1883048	Blood/Immune	Blood	Cattle
ERS1883049	Blood/Immune	Blood	Cattle
ERS1883050	Blood/Immune	Blood	Cattle
ERS1883051	Blood/Immune	Blood	Cattle
ERS1883052	Blood/Immune	Blood	Cattle
ERS1883053	Blood/Immune	Blood	Cattle
ERS1883054	Blood/Immune	Blood	Cattle
ERS1883055	Blood/Immune	Blood	Cattle
ERS1883056	Blood/Immune	Blood	Cattle
ERS1883057	Blood/Immune	Blood	Cattle
ERS1883058	Blood/Immune	Blood	Cattle
ERS1883059	Blood/Immune	Blood	Cattle
ERS1883060	Blood/Immune	Blood	Cattle
ERS1883061	Blood/Immune	Blood	Cattle
ERS1883062	Blood/Immune	Blood	Cattle
ERS1883063	Blood/Immune	Blood	Cattle
ERS1883064	Blood/Immune	Blood	Cattle
ERS1883065	Blood/Immune	Blood	Cattle
ERS1883066	Blood/Immune	Blood	Cattle
ERS1883067	Blood/Immune	Blood	Cattle
ERS2984673	Blood/Immune	Blood	Cattle
ERS2984674	Blood/Immune	Blood	Cattle
ERS2984676	Blood/Immune	Blood	Cattle
ERS2984678	Blood/Immune	Blood	Cattle
ERS2984679	Blood/Immune	Blood	Cattle
ERS2984681	Blood/Immune	Blood	Cattle
ERS2984682	Blood/Immune	Blood	Cattle
ERS2984683	Blood/Immune	Blood	Cattle
ERS2984684	Blood/Immune	Blood	Cattle
ERS2984685	Blood/Immune	Blood	Cattle
ERS2984686	Blood/Immune	Blood	Cattle
ERS2984687	Blood/Immune	Blood	Cattle
ERS2984688	Blood/Immune	Blood	Cattle
ERS2984689	Blood/Immune	Blood	Cattle
ERS2984690	Blood/Immune	Blood	Cattle
ERS2984691	Blood/Immune	Blood	Cattle
ERS2984692	Blood/Immune	Blood	Cattle
ERS2984694	Blood/Immune	Blood	Cattle
ERS2984695	Blood/Immune	Blood	Cattle
ERS2984696	Blood/Immune	Blood	Cattle
ERS2984697	Blood/Immune	Blood	Cattle
ERS2984698	Blood/Immune	Blood	Cattle
ERS2984699	Blood/Immune	Blood	Cattle
ERS2984700	Blood/Immune	Blood	Cattle
ERS2984701	Blood/Immune	Blood	Cattle
ERS2984702	Blood/Immune	Blood	Cattle
ERS2984703	Blood/Immune	Blood	Cattle
ERS2984704	Blood/Immune	Blood	Cattle
ERS2984706	Blood/Immune	Blood	Cattle
ERS2984707	Blood/Immune	Blood	Cattle
ERS2984708	Blood/Immune	Blood	Cattle
SRS1051846	Blood/Immune	Blood	Cattle
SRS1206435	Blood/Immune	Blood	Cattle
SRS1206444	Blood/Immune	Blood	Cattle
SRS1206447	Blood/Immune	Blood	Cattle
SRS1586257	Blood/Immune	Blood	Cattle
SRS1586258	Blood/Immune	Blood	Cattle
SRS1586259	Blood/Immune	Blood	Cattle
SRS1586260	Blood/Immune	Blood	Cattle
SRS1586261	Blood/Immune	Blood	Cattle
SRS1586262	Blood/Immune	Blood	Cattle
SRS1586263	Blood/Immune	Blood	Cattle
SRS1586264	Blood/Immune	Blood	Cattle
SRS1586265	Blood/Immune	Blood	Cattle
SRS1586266	Blood/Immune	Blood	Cattle
SRS1586267	Blood/Immune	Blood	Cattle
SRS1586268	Blood/Immune	Blood	Cattle
SRS1586269	Blood/Immune	Blood	Cattle
SRS1586270	Blood/Immune	Blood	Cattle
SRS1586271	Blood/Immune	Blood	Cattle
SRS1586272	Blood/Immune	Blood	Cattle
SRS1586273	Blood/Immune	Blood	Cattle
SRS1586274	Blood/Immune	Blood	Cattle
SRS1586275	Blood/Immune	Blood	Cattle
SRS1586276	Blood/Immune	Blood	Cattle
SRS1586277	Blood/Immune	Blood	Cattle
SRS1586278	Blood/Immune	Blood	Cattle
SRS1586279	Blood/Immune	Blood	Cattle
SRS1586280	Blood/Immune	Blood	Cattle
SRS1586281	Blood/Immune	Blood	Cattle
SRS1586282	Blood/Immune	Blood	Cattle
SRS1586283	Blood/Immune	Blood	Cattle
SRS1586284	Blood/Immune	Blood	Cattle
SRS1586285	Blood/Immune	Blood	Cattle
SRS1586286	Blood/Immune	Blood	Cattle
SRS1586287	Blood/Immune	Blood	Cattle
SRS1586288	Blood/Immune	Blood	Cattle
SRS1586289	Blood/Immune	Blood	Cattle
SRS1586290	Blood/Immune	Blood	Cattle
SRS1586291	Blood/Immune	Blood	Cattle
SRS1586292	Blood/Immune	Blood	Cattle
SRS1586293	Blood/Immune	Blood	Cattle
SRS1586294	Blood/Immune	Blood	Cattle
SRS1586295	Blood/Immune	Blood	Cattle
SRS1586296	Blood/Immune	Blood	Cattle
SRS1586297	Blood/Immune	Blood	Cattle
SRS1586298	Blood/Immune	Blood	Cattle
SRS1586299	Blood/Immune	Blood	Cattle
SRS1586300	Blood/Immune	Blood	Cattle
SRS1586301	Blood/Immune	Blood	Cattle
SRS1586302	Blood/Immune	Blood	Cattle
SRS1586303	Blood/Immune	Blood	Cattle
SRS1586304	Blood/Immune	Blood	Cattle
SRS1586305	Blood/Immune	Blood	Cattle
SRS1586306	Blood/Immune	Blood	Cattle
SRS1586307	Blood/Immune	Blood	Cattle
SRS1586308	Blood/Immune	Blood	Cattle
SRS1586309	Blood/Immune	Blood	Cattle
SRS1586310	Blood/Immune	Blood	Cattle
SRS1586311	Blood/Immune	Blood	Cattle
SRS1586312	Blood/Immune	Blood	Cattle
SRS1586313	Blood/Immune	Blood	Cattle
SRS1586314	Blood/Immune	Blood	Cattle
SRS1586315	Blood/Immune	Blood	Cattle
SRS1586316	Blood/Immune	Blood	Cattle
SRS1586317	Blood/Immune	Blood	Cattle
SRS1586318	Blood/Immune	Blood	Cattle
SRS1586319	Blood/Immune	Blood	Cattle
SRS1586320	Blood/Immune	Blood	Cattle
SRS1586321	Blood/Immune	Blood	Cattle
SRS1586322	Blood/Immune	Blood	Cattle
SRS1586323	Blood/Immune	Blood	Cattle
SRS1586324	Blood/Immune	Blood	Cattle
SRS1586325	Blood/Immune	Blood	Cattle
SRS1586326	Blood/Immune	Blood	Cattle
SRS1586327	Blood/Immune	Blood	Cattle
SRS1586328	Blood/Immune	Blood	Cattle
SRS1586329	Blood/Immune	Blood	Cattle
SRS1586330	Blood/Immune	Blood	Cattle
SRS1586331	Blood/Immune	Blood	Cattle
SRS1586332	Blood/Immune	Blood	Cattle
SRS1586333	Blood/Immune	Blood	Cattle
SRS1586334	Blood/Immune	Blood	Cattle
SRS1586335	Blood/Immune	Blood	Cattle
SRS1586336	Blood/Immune	Blood	Cattle
SRS1586337	Blood/Immune	Blood	Cattle
SRS1586338	Blood/Immune	Blood	Cattle
SRS1586339	Blood/Immune	Blood	Cattle
SRS1586340	Blood/Immune	Blood	Cattle
SRS1586341	Blood/Immune	Blood	Cattle
SRS1586342	Blood/Immune	Blood	Cattle
SRS1586343	Blood/Immune	Blood	Cattle
SRS1586344	Blood/Immune	Blood	Cattle
SRS1586345	Blood/Immune	Blood	Cattle
SRS1586346	Blood/Immune	Blood	Cattle
SRS1586347	Blood/Immune	Blood	Cattle
SRS1586348	Blood/Immune	Blood	Cattle
SRS1586349	Blood/Immune	Blood	Cattle
SRS1586350	Blood/Immune	Blood	Cattle
SRS1586351	Blood/Immune	Blood	Cattle
SRS1586352	Blood/Immune	Blood	Cattle
SRS1586353	Blood/Immune	Blood	Cattle
SRS1586354	Blood/Immune	Blood	Cattle
SRS1586355	Blood/Immune	Blood	Cattle
SRS1586356	Blood/Immune	Blood	Cattle
SRS1586357	Blood/Immune	Blood	Cattle
SRS1586358	Blood/Immune	Blood	Cattle
SRS1586359	Blood/Immune	Blood	Cattle
SRS1586360	Blood/Immune	Blood	Cattle
SRS1586361	Blood/Immune	Blood	Cattle
SRS1586362	Blood/Immune	Blood	Cattle
SRS1586363	Blood/Immune	Blood	Cattle
SRS1586364	Blood/Immune	Blood	Cattle
SRS1586365	Blood/Immune	Blood	Cattle
SRS1586366	Blood/Immune	Blood	Cattle
SRS1586367	Blood/Immune	Blood	Cattle
SRS1586368	Blood/Immune	Blood	Cattle
SRS1586369	Blood/Immune	Blood	Cattle
SRS1586370	Blood/Immune	Blood	Cattle
SRS1586371	Blood/Immune	Blood	Cattle
SRS1586372	Blood/Immune	Blood	Cattle
SRS1586373	Blood/Immune	Blood	Cattle
SRS1586374	Blood/Immune	Blood	Cattle
SRS1586375	Blood/Immune	Blood	Cattle
SRS1586376	Blood/Immune	Blood	Cattle
SRS1586377	Blood/Immune	Blood	Cattle
SRS1586378	Blood/Immune	Blood	Cattle
SRS1586379	Blood/Immune	Blood	Cattle
SRS1586380	Blood/Immune	Blood	Cattle
SRS1586381	Blood/Immune	Blood	Cattle
SRS1586382	Blood/Immune	Blood	Cattle
SRS1586383	Blood/Immune	Blood	Cattle
SRS1586384	Blood/Immune	Blood	Cattle
SRS1586385	Blood/Immune	Blood	Cattle
SRS1586386	Blood/Immune	Blood	Cattle
SRS1586387	Blood/Immune	Blood	Cattle
SRS1586388	Blood/Immune	Blood	Cattle
SRS1586389	Blood/Immune	Blood	Cattle
SRS1586390	Blood/Immune	Blood	Cattle
SRS1586391	Blood/Immune	Blood	Cattle
SRS1586392	Blood/Immune	Blood	Cattle
SRS1586393	Blood/Immune	Blood	Cattle
SRS1586394	Blood/Immune	Blood	Cattle
SRS1586395	Blood/Immune	Blood	Cattle
SRS1586396	Blood/Immune	Blood	Cattle
SRS1586397	Blood/Immune	Blood	Cattle
SRS1586398	Blood/Immune	Blood	Cattle
SRS1586399	Blood/Immune	Blood	Cattle
SRS1586400	Blood/Immune	Blood	Cattle
SRS1586401	Blood/Immune	Blood	Cattle
SRS1586402	Blood/Immune	Blood	Cattle
SRS1586403	Blood/Immune	Blood	Cattle
SRS1586404	Blood/Immune	Blood	Cattle
SRS1586405	Blood/Immune	Blood	Cattle
SRS1586406	Blood/Immune	Blood	Cattle
SRS1586407	Blood/Immune	Blood	Cattle
SRS1586408	Blood/Immune	Blood	Cattle
SRS1586409	Blood/Immune	Blood	Cattle
SRS1586410	Blood/Immune	Blood	Cattle
SRS1586411	Blood/Immune	Blood	Cattle
SRS1586412	Blood/Immune	Blood	Cattle
SRS1586413	Blood/Immune	Blood	Cattle
SRS1586414	Blood/Immune	Blood	Cattle
SRS1586415	Blood/Immune	Blood	Cattle
SRS1586416	Blood/Immune	Blood	Cattle
SRS1586417	Blood/Immune	Blood	Cattle
SRS1586418	Blood/Immune	Blood	Cattle
SRS1586419	Blood/Immune	Blood	Cattle
SRS1586420	Blood/Immune	Blood	Cattle
SRS1586421	Blood/Immune	Blood	Cattle
SRS1586422	Blood/Immune	Blood	Cattle
SRS1586423	Blood/Immune	Blood	Cattle
SRS1586424	Blood/Immune	Blood	Cattle
SRS1586425	Blood/Immune	Blood	Cattle
SRS1586426	Blood/Immune	Blood	Cattle
SRS1586427	Blood/Immune	Blood	Cattle
SRS1586428	Blood/Immune	Blood	Cattle
SRS1586429	Blood/Immune	Blood	Cattle
SRS1586430	Blood/Immune	Blood	Cattle
SRS1586431	Blood/Immune	Blood	Cattle
SRS1586432	Blood/Immune	Blood	Cattle
SRS1586433	Blood/Immune	Blood	Cattle
SRS1586434	Blood/Immune	Blood	Cattle
SRS1586435	Blood/Immune	Blood	Cattle
SRS1586436	Blood/Immune	Blood	Cattle
SRS1586437	Blood/Immune	Blood	Cattle
SRS1586438	Blood/Immune	Blood	Cattle
SRS1586439	Blood/Immune	Blood	Cattle
SRS1586440	Blood/Immune	Blood	Cattle
SRS1586441	Blood/Immune	Blood	Cattle
SRS1586442	Blood/Immune	Blood	Cattle
SRS1586443	Blood/Immune	Blood	Cattle
SRS1586444	Blood/Immune	Blood	Cattle
SRS1586445	Blood/Immune	Blood	Cattle
SRS1586446	Blood/Immune	Blood	Cattle
SRS1586447	Blood/Immune	Blood	Cattle
SRS1586448	Blood/Immune	Blood	Cattle
SRS1586449	Blood/Immune	Blood	Cattle
SRS1586450	Blood/Immune	Blood	Cattle
SRS1586451	Blood/Immune	Blood	Cattle
SRS1586452	Blood/Immune	Blood	Cattle
SRS1586453	Blood/Immune	Blood	Cattle
SRS1586454	Blood/Immune	Blood	Cattle
SRS1586455	Blood/Immune	Blood	Cattle
SRS1586456	Blood/Immune	Blood	Cattle
SRS1586457	Blood/Immune	Blood	Cattle
SRS1586458	Blood/Immune	Blood	Cattle
SRS1586459	Blood/Immune	Blood	Cattle
SRS1586460	Blood/Immune	Blood	Cattle
SRS1586461	Blood/Immune	Blood	Cattle
SRS1586462	Blood/Immune	Blood	Cattle
SRS1586463	Blood/Immune	Blood	Cattle
SRS1586464	Blood/Immune	Blood	Cattle
SRS1586465	Blood/Immune	Blood	Cattle
SRS1586466	Blood/Immune	Blood	Cattle
SRS1586467	Blood/Immune	Blood	Cattle
SRS1586468	Blood/Immune	Blood	Cattle
SRS1586469	Blood/Immune	Blood	Cattle
SRS1736050	Blood/Immune	Blood	Cattle
SRS1736051	Blood/Immune	Blood	Cattle
SRS1736053	Blood/Immune	Blood	Cattle
SRS1736054	Blood/Immune	Blood	Cattle
SRS1736055	Blood/Immune	Blood	Cattle
SRS1736056	Blood/Immune	Blood	Cattle
SRS1736057	Blood/Immune	Blood	Cattle
SRS1736058	Blood/Immune	Blood	Cattle
SRS1736059	Blood/Immune	Blood	Cattle
SRS1736060	Blood/Immune	Blood	Cattle
SRS1736061	Blood/Immune	Blood	Cattle
SRS1736062	Blood/Immune	Blood	Cattle
SRS1736064	Blood/Immune	Blood	Cattle
SRS1736065	Blood/Immune	Blood	Cattle
SRS1736066	Blood/Immune	Blood	Cattle
SRS1736067	Blood/Immune	Blood	Cattle
SRS1736068	Blood/Immune	Blood	Cattle
SRS1736069	Blood/Immune	Blood	Cattle
SRS1736070	Blood/Immune	Blood	Cattle
SRS1736071	Blood/Immune	Blood	Cattle
SRS1736072	Blood/Immune	Blood	Cattle
SRS1736073	Blood/Immune	Blood	Cattle
SRS1736075	Blood/Immune	Blood	Cattle
SRS1736076	Blood/Immune	Blood	Cattle
SRS1736077	Blood/Immune	Blood	Cattle
SRS1736078	Blood/Immune	Blood	Cattle
SRS1736079	Blood/Immune	Blood	Cattle
SRS1736080	Blood/Immune	Blood	Cattle
SRS1736081	Blood/Immune	Blood	Cattle
SRS1736082	Blood/Immune	Blood	Cattle
SRS1736083	Blood/Immune	Blood	Cattle
SRS1736084	Blood/Immune	Blood	Cattle
SRS1736086	Blood/Immune	Blood	Cattle
SRS1736087	Blood/Immune	Blood	Cattle
SRS1736088	Blood/Immune	Blood	Cattle
SRS1736089	Blood/Immune	Blood	Cattle
SRS1736090	Blood/Immune	Blood	Cattle
SRS1736091	Blood/Immune	Blood	Cattle
SRS1736092	Blood/Immune	Blood	Cattle
SRS1736093	Blood/Immune	Blood	Cattle
SRS1736094	Blood/Immune	Blood	Cattle
SRS1736097	Blood/Immune	Blood	Cattle
SRS1736098	Blood/Immune	Blood	Cattle
SRS1736099	Blood/Immune	Blood	Cattle
SRS1736100	Blood/Immune	Blood	Cattle
SRS1736101	Blood/Immune	Blood	Cattle
SRS1736102	Blood/Immune	Blood	Cattle
SRS1736103	Blood/Immune	Blood	Cattle
SRS1736104	Blood/Immune	Blood	Cattle
SRS1736105	Blood/Immune	Blood	Cattle
SRS1736106	Blood/Immune	Blood	Cattle
SRS1736108	Blood/Immune	Blood	Cattle
SRS1736109	Blood/Immune	Blood	Cattle
SRS1736110	Blood/Immune	Blood	Cattle
SRS1736111	Blood/Immune	Blood	Cattle
SRS1736112	Blood/Immune	Blood	Cattle
SRS1736113	Blood/Immune	Blood	Cattle
SRS1736114	Blood/Immune	Blood	Cattle
SRS1736115	Blood/Immune	Blood	Cattle
SRS1736116	Blood/Immune	Blood	Cattle
SRS1736117	Blood/Immune	Blood	Cattle
SRS1736118	Blood/Immune	Blood	Cattle
SRS1736120	Blood/Immune	Blood	Cattle
SRS1736121	Blood/Immune	Blood	Cattle
SRS1736122	Blood/Immune	Blood	Cattle
SRS1736123	Blood/Immune	Blood	Cattle
SRS1736124	Blood/Immune	Blood	Cattle
SRS1736125	Blood/Immune	Blood	Cattle
SRS1736126	Blood/Immune	Blood	Cattle
SRS1736127	Blood/Immune	Blood	Cattle
SRS1736129	Blood/Immune	Blood	Cattle
SRS1736130	Blood/Immune	Blood	Cattle
SRS1736131	Blood/Immune	Blood	Cattle
SRS1736132	Blood/Immune	Blood	Cattle
SRS1736133	Blood/Immune	Blood	Cattle
SRS1736134	Blood/Immune	Blood	Cattle
SRS1736135	Blood/Immune	Blood	Cattle
SRS1736136	Blood/Immune	Blood	Cattle
SRS1736137	Blood/Immune	Blood	Cattle
SRS1736138	Blood/Immune	Blood	Cattle
SRS1736139	Blood/Immune	Blood	Cattle
SRS1736141	Blood/Immune	Blood	Cattle
SRS1736142	Blood/Immune	Blood	Cattle
SRS1736143	Blood/Immune	Blood	Cattle
SRS1736144	Blood/Immune	Blood	Cattle
SRS1736145	Blood/Immune	Blood	Cattle
SRS1736146	Blood/Immune	Blood	Cattle
SRS1736148	Blood/Immune	Blood	Cattle
SRS1736149	Blood/Immune	Blood	Cattle
SRS1736150	Blood/Immune	Blood	Cattle
SRS1736153	Blood/Immune	Blood	Cattle
SRS1736154	Blood/Immune	Blood	Cattle
SRS1736155	Blood/Immune	Blood	Cattle
SRS1736156	Blood/Immune	Blood	Cattle
SRS1736157	Blood/Immune	Blood	Cattle
SRS1736158	Blood/Immune	Blood	Cattle
SRS1736159	Blood/Immune	Blood	Cattle
SRS1736160	Blood/Immune	Blood	Cattle
SRS1736161	Blood/Immune	Blood	Cattle
SRS1736162	Blood/Immune	Blood	Cattle
SRS1736163	Blood/Immune	Blood	Cattle
SRS1736165	Blood/Immune	Blood	Cattle
SRS1736166	Blood/Immune	Blood	Cattle
SRS1736167	Blood/Immune	Blood	Cattle
SRS1736168	Blood/Immune	Blood	Cattle
SRS1736169	Blood/Immune	Blood	Cattle
SRS1736170	Blood/Immune	Blood	Cattle
SRS3243131	Blood/Immune	Blood	Cattle
SRS3243133	Blood/Immune	Blood	Cattle
SRS3243137	Blood/Immune	Blood	Cattle
SRS3243138	Blood/Immune	Blood	Cattle
SRS3243140	Blood/Immune	Blood	Cattle
SRS3243145	Blood/Immune	Blood	Cattle
SRS3243146	Blood/Immune	Blood	Cattle
SRS3243148	Blood/Immune	Blood	Cattle
SRS3243149	Blood/Immune	Blood	Cattle
SRS3243150	Blood/Immune	Blood	Cattle
SRS346004	Blood/Immune	PBMC	Cattle
SRS346005	Blood/Immune	PBMC	Cattle
SRS346006	Blood/Immune	PBMC	Cattle
SRS346007	Blood/Immune	PBMC	Cattle
SRS346008	Blood/Immune	PBMC	Cattle
SRS346009	Blood/Immune	PBMC	Cattle
SRS346010	Blood/Immune	PBMC	Cattle
SRS346011	Blood/Immune	PBMC	Cattle
SRS346012	Blood/Immune	PBMC	Cattle
SRS346013	Blood/Immune	PBMC	Cattle
SRS346014	Blood/Immune	PBMC	Cattle
SRS346015	Blood/Immune	PBMC	Cattle
SRS346016	Blood/Immune	PBMC	Cattle
SRS346017	Blood/Immune	PBMC	Cattle
SRS346018	Blood/Immune	PBMC	Cattle
SRS346019	Blood/Immune	PBMC	Cattle
SRS346020	Blood/Immune	PBMC	Cattle
SRS346021	Blood/Immune	PBMC	Cattle
SRS346022	Blood/Immune	PBMC	Cattle
SRS346023	Blood/Immune	PBMC	Cattle
SRS3626920	Blood/Immune	PBMC	Cattle
SRS3626921	Blood/Immune	PBMC	Cattle
SRS3626922	Blood/Immune	PBMC	Cattle
SRS3626923	Blood/Immune	PBMC	Cattle
SRS3626924	Blood/Immune	PBMC	Cattle
SRS3626925	Blood/Immune	PBMC	Cattle
SRS3626926	Blood/Immune	PBMC	Cattle
SRS3626927	Blood/Immune	PBMC	Cattle
SRS3626928	Blood/Immune	PBMC	Cattle
SRS3626929	Blood/Immune	PBMC	Cattle
SRS3626931	Blood/Immune	PBMC	Cattle
SRS3626934	Blood/Immune	PBMC	Cattle
SRS396809	Blood/Immune	Blood	Cattle
SRS4317950	Blood/Immune	Blood	Cattle
SRS4317951	Blood/Immune	Blood	Cattle
SRS4317952	Blood/Immune	Blood	Cattle
SRS4317953	Blood/Immune	Blood	Cattle
SRS4317954	Blood/Immune	Blood	Cattle
SRS4317955	Blood/Immune	Blood	Cattle
SRS4317956	Blood/Immune	Blood	Cattle
SRS4317957	Blood/Immune	Blood	Cattle
SRS4317958	Blood/Immune	Blood	Cattle
SRS4317959	Blood/Immune	Blood	Cattle
SRS4317960	Blood/Immune	Blood	Cattle
SRS4317961	Blood/Immune	Blood	Cattle
SRS4317962	Blood/Immune	Blood	Cattle
SRS4317963	Blood/Immune	Blood	Cattle
SRS4317964	Blood/Immune	Blood	Cattle
SRS454432	Blood/Immune	Blood	Cattle
SRS454433	Blood/Immune	Blood	Cattle
SRS4656062	Blood/Immune	Blood	Cattle
SRS4656063	Blood/Immune	Blood	Cattle
SRS4656064	Blood/Immune	Blood	Cattle
SRS4656065	Blood/Immune	Blood	Cattle
SRS4656066	Blood/Immune	Blood	Cattle
SRS4656067	Blood/Immune	Blood	Cattle
SRS4656068	Blood/Immune	Blood	Cattle
SRS4656069	Blood/Immune	Blood	Cattle
SRS4656070	Blood/Immune	Blood	Cattle
SRS4656071	Blood/Immune	Blood	Cattle
SRS472325	Blood/Immune	Blood	Cattle
SRS625435	Blood/Immune	Blood	Cattle
SRS975763	Blood/Immune	Blood	Cattle
ERS2609825	Blood/Immune	Blood	Cattle
ERS2609826	Blood/Immune	Blood	Cattle
ERS2609827	Blood/Immune	Blood	Cattle
ERS2609828	Blood/Immune	Blood	Cattle
ERS2609829	Blood/Immune	Blood	Cattle
ERS2609830	Blood/Immune	Blood	Cattle
ERS2609831	Blood/Immune	Blood	Cattle
ERS2609832	Blood/Immune	Blood	Cattle
ERS2609833	Blood/Immune	Blood	Cattle
ERS2609834	Blood/Immune	Blood	Cattle
ERS2609835	Blood/Immune	Blood	Cattle
ERS2609836	Blood/Immune	Blood	Cattle
ERS2609837	Blood/Immune	Blood	Cattle
ERS2609838	Blood/Immune	Blood	Cattle
ERS2609839	Blood/Immune	Blood	Cattle
ERS2609840	Blood/Immune	Blood	Cattle
ERS2609841	Blood/Immune	Blood	Cattle
ERS2609842	Blood/Immune	Blood	Cattle
ERS2609843	Blood/Immune	Blood	Cattle
ERS2609844	Blood/Immune	Blood	Cattle
ERS2609845	Blood/Immune	Blood	Cattle
ERS2609846	Blood/Immune	Blood	Cattle
ERS2609847	Blood/Immune	Blood	Cattle
ERS2609848	Blood/Immune	Blood	Cattle
ERS2609849	Blood/Immune	Blood	Cattle
ERS2609850	Blood/Immune	Blood	Cattle
ERS2609851	Blood/Immune	Blood	Cattle
ERS2609852	Blood/Immune	Blood	Cattle
ERS2609853	Blood/Immune	Blood	Cattle
ERS2609854	Blood/Immune	Blood	Cattle
ERS2609855	Blood/Immune	Blood	Cattle
ERS2609856	Blood/Immune	Blood	Cattle
ERS2609857	Blood/Immune	Blood	Cattle
ERS2609858	Blood/Immune	Blood	Cattle
ERS2609859	Blood/Immune	Blood	Cattle
ERS2609860	Blood/Immune	Blood	Cattle
ERS2609861	Blood/Immune	Blood	Cattle
ERS2609862	Blood/Immune	Blood	Cattle
ERS2609863	Blood/Immune	Blood	Cattle
ERS2609864	Blood/Immune	Blood	Cattle
ERS2609865	Blood/Immune	Blood	Cattle
ERS2609866	Blood/Immune	Blood	Cattle
ERS2609867	Blood/Immune	Blood	Cattle
ERS2609868	Blood/Immune	Blood	Cattle
ERS2609869	Blood/Immune	Blood	Cattle
ERS2609870	Blood/Immune	Blood	Cattle
ERS2609871	Blood/Immune	Blood	Cattle
ERS2609872	Blood/Immune	Blood	Cattle
ERS2609873	Blood/Immune	Blood	Cattle
ERS2609874	Blood/Immune	Blood	Cattle
ERS2639473	Blood/Immune	Blood	Cattle
ERS2639474	Blood/Immune	Blood	Cattle
ERS2639475	Blood/Immune	Blood	Cattle
ERS2639476	Blood/Immune	Blood	Cattle
ERS2639477	Blood/Immune	Blood	Cattle
ERS2639478	Blood/Immune	Blood	Cattle
ERS2639479	Blood/Immune	Blood	Cattle
ERS2639480	Blood/Immune	Blood	Cattle
ERS2639481	Blood/Immune	Blood	Cattle
ERS2671133	Blood/Immune	Blood	Cattle
ERS2671134	Blood/Immune	Blood	Cattle
ERS2671135	Blood/Immune	Blood	Cattle
ERS2671136	Blood/Immune	Blood	Cattle
ERS2671137	Blood/Immune	Blood	Cattle
ERS2671138	Blood/Immune	Blood	Cattle
ERS2671139	Blood/Immune	Blood	Cattle
ERS2671140	Blood/Immune	Blood	Cattle
ERS2671141	Blood/Immune	Blood	Cattle
ERS2672273	Blood/Immune	Blood	Cattle
ERS2672274	Blood/Immune	Blood	Cattle
ERS2672275	Blood/Immune	Blood	Cattle
ERS2672276	Blood/Immune	Blood	Cattle
ERS2672277	Blood/Immune	Blood	Cattle
ERS2672278	Blood/Immune	Blood	Cattle
ERS2672279	Blood/Immune	Blood	Cattle
ERS2672280	Blood/Immune	Blood	Cattle
ERS2672281	Blood/Immune	Blood	Cattle
ERS2672282	Blood/Immune	Blood	Cattle
ERS2672283	Blood/Immune	Blood	Cattle
ERS2672284	Blood/Immune	Blood	Cattle
ERS2881861	Blood/Immune	Blood	Cattle
ERS2881862	Blood/Immune	Blood	Cattle
ERS2881863	Blood/Immune	Blood	Cattle
ERS2881864	Blood/Immune	Blood	Cattle
ERS2881867	Blood/Immune	Blood	Cattle
ERS2881869	Blood/Immune	Blood	Cattle
ERS2881870	Blood/Immune	Blood	Cattle
ERS2881872	Blood/Immune	Blood	Cattle
ERS2881877	Blood/Immune	Blood	Cattle
ERS2881878	Blood/Immune	Blood	Cattle
ERS2881880	Blood/Immune	Blood	Cattle
ERS2881881	Blood/Immune	Blood	Cattle
ERS2881882	Blood/Immune	Blood	Cattle
ERS2881883	Blood/Immune	Blood	Cattle
ERS2881884	Blood/Immune	Blood	Cattle
ERS2881885	Blood/Immune	Blood	Cattle
ERS2881886	Blood/Immune	Blood	Cattle
ERS2881887	Blood/Immune	Blood	Cattle
ERS2881888	Blood/Immune	Blood	Cattle
ERS2881889	Blood/Immune	Blood	Cattle
ERS2881891	Blood/Immune	Blood	Cattle
ERS2881893	Blood/Immune	Blood	Cattle
ERS2881894	Blood/Immune	Blood	Cattle
ERS2881895	Blood/Immune	Blood	Cattle
ERS2881897	Blood/Immune	Blood	Cattle
ERS2881898	Blood/Immune	Blood	Cattle
ERS2881899	Blood/Immune	Blood	Cattle
ERS2881901	Blood/Immune	Blood	Cattle
ERS2881903	Blood/Immune	Blood	Cattle
ERS2881905	Blood/Immune	Blood	Cattle
ERS2881906	Blood/Immune	Blood	Cattle
ERS2881907	Blood/Immune	Blood	Cattle
ERS2881908	Blood/Immune	Blood	Cattle
ERS2881909	Blood/Immune	Blood	Cattle
ERS2881910	Blood/Immune	Blood	Cattle
ERS2881913	Blood/Immune	Blood	Cattle
ERS2881914	Blood/Immune	Blood	Cattle
ERS2881915	Blood/Immune	Blood	Cattle
ERS2881918	Blood/Immune	Blood	Cattle
ERS2881920	Blood/Immune	Blood	Cattle
ERS2881921	Blood/Immune	Blood	Cattle
ERS2881922	Blood/Immune	Blood	Cattle
ERS2881923	Blood/Immune	Blood	Cattle
ERS2881924	Blood/Immune	Blood	Cattle
ERS2881927	Blood/Immune	Blood	Cattle
ERS2881929	Blood/Immune	Blood	Cattle
ERS2881930	Blood/Immune	Blood	Cattle
SRS1247542	Blood/Immune	Blood	Cattle
SRS1247543	Blood/Immune	Blood	Cattle
SRS1247544	Blood/Immune	Blood	Cattle
SRS1247545	Blood/Immune	Blood	Cattle
SRS1247546	Blood/Immune	Blood	Cattle
SRS1247547	Blood/Immune	Blood	Cattle
SRS1247548	Blood/Immune	Blood	Cattle
SRS1247549	Blood/Immune	Blood	Cattle
SRS1247550	Blood/Immune	Blood	Cattle
SRS1247551	Blood/Immune	Blood	Cattle
SRS1247552	Blood/Immune	Blood	Cattle
SRS1247553	Blood/Immune	Blood	Cattle
SRS1247554	Blood/Immune	Blood	Cattle
SRS1247555	Blood/Immune	Blood	Cattle
SRS1247556	Blood/Immune	Blood	Cattle
SRS1247557	Blood/Immune	Blood	Cattle
SRS1247558	Blood/Immune	Blood	Cattle
SRS1247559	Blood/Immune	Blood	Cattle
SRS1247560	Blood/Immune	Blood	Cattle
SRS1247561	Blood/Immune	Blood	Cattle
SRS1247562	Blood/Immune	Blood	Cattle
SRS1247563	Blood/Immune	Blood	Cattle
SRS1247564	Blood/Immune	Blood	Cattle
SRS1247565	Blood/Immune	Blood	Cattle
SRS1247566	Blood/Immune	Blood	Cattle
SRS1247567	Blood/Immune	Blood	Cattle
SRS1247568	Blood/Immune	Blood	Cattle
SRS1247569	Blood/Immune	Blood	Cattle
SRS1247570	Blood/Immune	Blood	Cattle
SRS1247571	Blood/Immune	Blood	Cattle
SRS1247572	Blood/Immune	Blood	Cattle
SRS1247573	Blood/Immune	Blood	Cattle
SRS1247574	Blood/Immune	Blood	Cattle
SRS1247575	Blood/Immune	Blood	Cattle
SRS1247576	Blood/Immune	Blood	Cattle
SRS1247577	Blood/Immune	Blood	Cattle
SRS1247578	Blood/Immune	Blood	Cattle
SRS1247579	Blood/Immune	Blood	Cattle
SRS1247580	Blood/Immune	Blood	Cattle
SRS1247581	Blood/Immune	Blood	Cattle
SRS1247582	Blood/Immune	Blood	Cattle
SRS1247583	Blood/Immune	Blood	Cattle
SRS1247584	Blood/Immune	Blood	Cattle
SRS1247585	Blood/Immune	Blood	Cattle
SRS1247586	Blood/Immune	Blood	Cattle
SRS1247587	Blood/Immune	Blood	Cattle
SRS1247588	Blood/Immune	Blood	Cattle
SRS1247589	Blood/Immune	Blood	Cattle
SRS1365570	Blood/Immune	Blood	Cattle
SRS1365571	Blood/Immune	Blood	Cattle
SRS1365572	Blood/Immune	Blood	Cattle
SRS1365573	Blood/Immune	Blood	Cattle
SRS1365574	Blood/Immune	Blood	Cattle
SRS1365575	Blood/Immune	Blood	Cattle
SRS1365576	Blood/Immune	Blood	Cattle
SRS1365577	Blood/Immune	Blood	Cattle
SRS1365578	Blood/Immune	Blood	Cattle
SRS1365579	Blood/Immune	Blood	Cattle
SRS1366324	Blood/Immune	Blood	Cattle
SRS1366325	Blood/Immune	Blood	Cattle
SRS1366326	Blood/Immune	Blood	Cattle
SRS1366327	Blood/Immune	Blood	Cattle
SRS1366328	Blood/Immune	Blood	Cattle
SRS1662470	Blood/Immune	Blood	Cattle
SRS2301963	Blood/Immune	Blood	Cattle
SRS2301964	Blood/Immune	Blood	Cattle
SRS2301965	Blood/Immune	Blood	Cattle
SRS2301975	Blood/Immune	Blood	Cattle
SRS2301976	Blood/Immune	Blood	Cattle
SRS2301977	Blood/Immune	Blood	Cattle
SRS2301978	Blood/Immune	Blood	Cattle
SRS2301979	Blood/Immune	Blood	Cattle
SRS2301980	Blood/Immune	Blood	Cattle
SRS2301981	Blood/Immune	Blood	Cattle
SRS2301982	Blood/Immune	Blood	Cattle
SRS2301983	Blood/Immune	Blood	Cattle
SRS2335316	Blood/Immune	Blood	Cattle
SRS2335317	Blood/Immune	Blood	Cattle
SRS2335319	Blood/Immune	Blood	Cattle
SRS2335322	Blood/Immune	Blood	Cattle
SRS2335324	Blood/Immune	Blood	Cattle
SRS2335326	Blood/Immune	Blood	Cattle
SRS2335327	Blood/Immune	Blood	Cattle
SRS2335329	Blood/Immune	Blood	Cattle
SRS2335332	Blood/Immune	Blood	Cattle
SRS2335334	Blood/Immune	Blood	Cattle
SRS2335335	Blood/Immune	Blood	Cattle
SRS2335336	Blood/Immune	Blood	Cattle
SRS2335339	Blood/Immune	Blood	Cattle
SRS2335340	Blood/Immune	Blood	Cattle
SRS2335343	Blood/Immune	Blood	Cattle
SRS2335345	Blood/Immune	Blood	Cattle
SRS2335348	Blood/Immune	Blood	Cattle
SRS2335351	Blood/Immune	Blood	Cattle
SRS2335352	Blood/Immune	Blood	Cattle
SRS2335354	Blood/Immune	Blood	Cattle
SRS2339941	Blood/Immune	Blood	Cattle
SRS2339947	Blood/Immune	Blood	Cattle
SRS2339948	Blood/Immune	Blood	Cattle
SRS2339949	Blood/Immune	Blood	Cattle
SRS2339950	Blood/Immune	Blood	Cattle
SRS2339953	Blood/Immune	Blood	Cattle
SRS2500954	Blood/Immune	Blood	Cattle
SRS2500955	Blood/Immune	Blood	Cattle
SRS2500956	Blood/Immune	Blood	Cattle
SRS2500957	Blood/Immune	Blood	Cattle
SRS2500958	Blood/Immune	Blood	Cattle
SRS2500959	Blood/Immune	Blood	Cattle
SRS2500960	Blood/Immune	Blood	Cattle
SRS2500961	Blood/Immune	Blood	Cattle
SRS2500962	Blood/Immune	Blood	Cattle
SRS2500963	Blood/Immune	Blood	Cattle
SRS2500964	Blood/Immune	Blood	Cattle
SRS2500965	Blood/Immune	Blood	Cattle
SRS3299145	Blood/Immune	Blood	Cattle
SRS3299146	Blood/Immune	Blood	Cattle
SRS3299147	Blood/Immune	Blood	Cattle
SRS3299148	Blood/Immune	Blood	Cattle
SRS3299149	Blood/Immune	Blood	Cattle
SRS3299150	Blood/Immune	Blood	Cattle
SRS3299151	Blood/Immune	Blood	Cattle
SRS3299152	Blood/Immune	Blood	Cattle
SRS3299153	Blood/Immune	Blood	Cattle
SRS3299154	Blood/Immune	Blood	Cattle
SRS3299155	Blood/Immune	Blood	Cattle
SRS3299156	Blood/Immune	Blood	Cattle
SRS3299157	Blood/Immune	Blood	Cattle
SRS3299158	Blood/Immune	Blood	Cattle
SRS3299159	Blood/Immune	Blood	Cattle
SRS3299160	Blood/Immune	Blood	Cattle
SRS3299161	Blood/Immune	Blood	Cattle
SRS3299162	Blood/Immune	Blood	Cattle
SRS3299163	Blood/Immune	Blood	Cattle
SRS3299164	Blood/Immune	Blood	Cattle
SRS3299165	Blood/Immune	Blood	Cattle
SRS3299166	Blood/Immune	Blood	Cattle
SRS3299167	Blood/Immune	Blood	Cattle
SRS3299168	Blood/Immune	Blood	Cattle
SRS3299169	Blood/Immune	Blood	Cattle
SRS3299170	Blood/Immune	Blood	Cattle
SRS3299171	Blood/Immune	Blood	Cattle
SRS3299172	Blood/Immune	Blood	Cattle
SRS3299174	Blood/Immune	Blood	Cattle
SRS3299175	Blood/Immune	Blood	Cattle
SRS3299176	Blood/Immune	Blood	Cattle
SRS3299177	Blood/Immune	Blood	Cattle
SRS3299178	Blood/Immune	Blood	Cattle
SRS3299179	Blood/Immune	Blood	Cattle
SRS3299180	Blood/Immune	Blood	Cattle
SRS3299181	Blood/Immune	Blood	Cattle
SRS3299182	Blood/Immune	Blood	Cattle
SRS3299183	Blood/Immune	Blood	Cattle
SRS3299184	Blood/Immune	Blood	Cattle
SRS3299185	Blood/Immune	Blood	Cattle
SRS3299186	Blood/Immune	Blood	Cattle
SRS3299187	Blood/Immune	Blood	Cattle
SRS3299188	Blood/Immune	Blood	Cattle
SRS3299189	Blood/Immune	Blood	Cattle
SRS3299190	Blood/Immune	Blood	Cattle
SRS3299191	Blood/Immune	Blood	Cattle
SRS3299192	Blood/Immune	Blood	Cattle
SRS3299193	Blood/Immune	Blood	Cattle
SRS3299194	Blood/Immune	Blood	Cattle
SRS3299195	Blood/Immune	Blood	Cattle
SRS3299196	Blood/Immune	Blood	Cattle
SRS3299197	Blood/Immune	Blood	Cattle
SRS3299198	Blood/Immune	Blood	Cattle
SRS3299199	Blood/Immune	Blood	Cattle
SRS3299200	Blood/Immune	Blood	Cattle
SRS3299201	Blood/Immune	Blood	Cattle
SRS3299202	Blood/Immune	Blood	Cattle
SRS3299203	Blood/Immune	Blood	Cattle
SRS3299204	Blood/Immune	Blood	Cattle
SRS3299206	Blood/Immune	Blood	Cattle
SRS3299207	Blood/Immune	Blood	Cattle
SRS3299208	Blood/Immune	Blood	Cattle
SRS3299209	Blood/Immune	Blood	Cattle
SRS3299210	Blood/Immune	Blood	Cattle
SRS3299211	Blood/Immune	Blood	Cattle
SRS3299212	Blood/Immune	Blood	Cattle
SRS3299213	Blood/Immune	Blood	Cattle
SRS3299215	Blood/Immune	Blood	Cattle
SRS3299216	Blood/Immune	Blood	Cattle
SRS3299217	Blood/Immune	Blood	Cattle
SRS3299218	Blood/Immune	Blood	Cattle
SRS3299219	Blood/Immune	Blood	Cattle
SRS3299220	Blood/Immune	Blood	Cattle
SRS3299222	Blood/Immune	Blood	Cattle
SRS3299223	Blood/Immune	Blood	Cattle
SRS3299224	Blood/Immune	Blood	Cattle
SRS3299225	Blood/Immune	Blood	Cattle
SRS3299226	Blood/Immune	Blood	Cattle
SRS3299227	Blood/Immune	Blood	Cattle
SRS3299228	Blood/Immune	Blood	Cattle
SRS3299229	Blood/Immune	Blood	Cattle
SRS3299230	Blood/Immune	Blood	Cattle
SRS3299231	Blood/Immune	Blood	Cattle
SRS3299232	Blood/Immune	Blood	Cattle
SRS4078122	Blood/Immune	Blood	Cattle
SRS4078123	Blood/Immune	Blood	Cattle
SRS4078124	Blood/Immune	Blood	Cattle
SRS4078125	Blood/Immune	Blood	Cattle
SRS4078126	Blood/Immune	Blood	Cattle
SRS4078127	Blood/Immune	Blood	Cattle
CRS013199	Brain	Parietal_lobe	Cattle
CRS013206	Brain	Parietal_lobe	Cattle
CRS013213	Brain	Parietal_lobe	Cattle
CRS013220	Brain	Parietal_lobe	Cattle
CRS013270	Brain	Parietal_lobe	Cattle
CRS013275	Brain	Parietal_lobe	Cattle
CRS013280	Brain	Frontal_cortex	Cattle
CRS013281	Brain	Parietal_lobe	Cattle
CRS013285	Brain	Frontal_cortex	Cattle
CRS013301	Brain	Parietal_lobe	Cattle
CRS013305	Brain	Parietal_lobe	Cattle
CRS013310	Brain	Parietal_lobe	Cattle
CRS013315	Brain	Frontal_cortex	Cattle
ERS2711806	Brain	Hypothalamus	Cattle
ERS2711812	Brain	Hypothalamus	Cattle
ERS2711813	Brain	Hypothalamus	Cattle
ERS2711819	Brain	Hypothalamus	Cattle
ERS2711823	Brain	Hypothalamus	Cattle
ERS2711824	Brain	Hypothalamus	Cattle
ERS2711832	Brain	Hypothalamus	Cattle
ERS2711853	Brain	Hypothalamus	Cattle
ERS2711854	Brain	Hypothalamus	Cattle
ERS2711855	Brain	Hypothalamus	Cattle
ERS2711857	Brain	Hypothalamus	Cattle
ERS2711864	Brain	Hypothalamus	Cattle
ERS2711867	Brain	Hypothalamus	Cattle
ERS2711873	Brain	Hypothalamus	Cattle
ERS2711876	Brain	Hypothalamus	Cattle
ERS2711880	Brain	Hypothalamus	Cattle
ERS2711882	Brain	Hypothalamus	Cattle
ERS2711885	Brain	Hypothalamus	Cattle
SRS1051900	Brain	Temporal_cortex	Cattle
SRS1051901	Brain	Pons	Cattle
SRS1051902	Brain	Frontal_cortex	Cattle
SRS1051903	Brain	Cerebral_cortex	Cattle
SRS1051904	Brain	Cerebellum	Cattle
SRS2061243	Brain	Thalamus	Cattle
SRS2061244	Brain	Medulla_oblongata	Cattle
SRS2061245	Brain	Hypothalamus	Cattle
SRS2121656	Brain	Hypothalamus	Cattle
SRS2121657	Brain	Hypothalamus	Cattle
SRS2121659	Brain	Hypothalamus	Cattle
SRS2121660	Brain	Hypothalamus	Cattle
SRS2121662	Brain	Hypothalamus	Cattle
SRS2121663	Brain	Hypothalamus	Cattle
SRS2121664	Brain	Hypothalamus	Cattle
SRS2121665	Brain	Hypothalamus	Cattle
SRS2121666	Brain	Hypothalamus	Cattle
SRS2121667	Brain	Hypothalamus	Cattle
SRS2121668	Brain	Hypothalamus	Cattle
SRS2121669	Brain	Hypothalamus	Cattle
SRS2121670	Brain	Hypothalamus	Cattle
SRS2121671	Brain	Hypothalamus	Cattle
SRS2121672	Brain	Hypothalamus	Cattle
SRS2121673	Brain	Hypothalamus	Cattle
SRS2121674	Brain	Hypothalamus	Cattle
SRS2121675	Brain	Hypothalamus	Cattle
SRS2121676	Brain	Hypothalamus	Cattle
SRS2121678	Brain	Hypothalamus	Cattle
SRS269702	Brain	Brain	Cattle
SRS369781	Brain	Brain	Cattle
SRS369790	Brain	Brain	Cattle
SRS369799	Brain	Brain	Cattle
SRS380788	Brain	Brain	Cattle
SRS380789	Brain	Brain	Cattle
SRS4134358	Brain	Brain	Cattle
SRS4394637	Brain	Hypothalamus	Cattle
SRS4394644	Brain	Hypothalamus	Cattle
SRS4394650	Brain	Hypothalamus	Cattle
SRS4394671	Brain	Hypothalamus	Cattle
SRS4394683	Brain	Hypothalamus	Cattle
SRS4394689	Brain	Hypothalamus	Cattle
SRS4394703	Brain	Hypothalamus	Cattle
SRS4394707	Brain	Hypothalamus	Cattle
SRS4394718	Brain	Diencephalon	Cattle
SRS4394721	Brain	Midbrain	Cattle
SRS4394722	Brain	Hippocampus	Cattle
SRS4394723	Brain	Hypothalamus	Cattle
SRS4394728	Brain	Hypothalamus	Cattle
SRS4394736	Brain	Hypothalamus	Cattle
SRS4394742	Brain	Hypothalamus	Cattle
SRS4394748	Brain	Hypothalamus	Cattle
SRS4394749	Brain	Hypothalamus	Cattle
SRS4394750	Brain	Hypothalamus	Cattle
SRS4394758	Brain	Hypothalamus	Cattle
SRS4394773	Brain	Hypothalamus	Cattle
SRS4394783	Brain	Hypothalamus	Cattle
SRS4394786	Brain	Hypothalamus	Cattle
SRS4394790	Brain	Hypothalamus	Cattle
SRS4394798	Brain	Hypothalamus	Cattle
SRS4394804	Brain	Hypothalamus	Cattle
SRS4394810	Brain	Hypothalamus	Cattle
SRS4394811	Brain	Hypothalamus	Cattle
SRS4394812	Brain	Hypothalamus	Cattle
SRS4394819	Brain	Hypothalamus	Cattle
SRS4394824	Brain	Hypothalamus	Cattle
SRS4394827	Brain	Hypothalamus	Cattle
SRS4394837	Brain	Hypothalamus	Cattle
SRS4394867	Brain	Hypothalamus	Cattle
SRS4394887	Brain	Hypothalamus	Cattle
SRS4394904	Brain	Hypothalamus	Cattle
SRS4394910	Brain	Hypothalamus	Cattle
SRS4394926	Brain	Hypothalamus	Cattle
SRS4394932	Brain	Hypothalamus	Cattle
SRS4543800	Brain	Hypothalamus	Cattle
SRS4543801	Brain	Hypothalamus	Cattle
SRS4543802	Brain	Hypothalamus	Cattle
SRS4543803	Brain	Hypothalamus	Cattle
SRS4543804	Brain	Hypothalamus	Cattle
SRS4543805	Brain	Hypothalamus	Cattle
SRS4543806	Brain	Hypothalamus	Cattle
SRS4543807	Brain	Hypothalamus	Cattle
SRS4543808	Brain	Hypothalamus	Cattle
SRS4543809	Brain	Hypothalamus	Cattle
SRS4543810	Brain	Hypothalamus	Cattle
SRS4543811	Brain	Hypothalamus	Cattle
SRS467059	Brain	Hypothalamus	Cattle
SRS467060	Brain	Hypothalamus	Cattle
SRS467061	Brain	Hypothalamus	Cattle
SRS467062	Brain	Hypothalamus	Cattle
SRS467063	Brain	Hypothalamus	Cattle
SRS467064	Brain	Hypothalamus	Cattle
SRS467065	Brain	Hypothalamus	Cattle
SRS467066	Brain	Hypothalamus	Cattle
SRS467067	Brain	Hypothalamus	Cattle
SRS467068	Brain	Hypothalamus	Cattle
SRS467069	Brain	Hypothalamus	Cattle
SRS467071	Brain	Hypothalamus	Cattle
SRS467072	Brain	Hypothalamus	Cattle
SRS467073	Brain	Hypothalamus	Cattle
SRS467074	Brain	Hypothalamus	Cattle
SRS467075	Brain	Hypothalamus	Cattle
SRS467076	Brain	Hypothalamus	Cattle
SRS467077	Brain	Hypothalamus	Cattle
SRS467078	Brain	Hypothalamus	Cattle
SRS467079	Brain	Hypothalamus	Cattle
SRS563113	Brain	Hypothalamus	Cattle
SRS563114	Brain	Hypothalamus	Cattle
SRS563115	Brain	Hypothalamus	Cattle
SRS563116	Brain	Hypothalamus	Cattle
SRS563117	Brain	Hypothalamus	Cattle
SRS563118	Brain	Hypothalamus	Cattle
SRS563119	Brain	Hypothalamus	Cattle
SRS563120	Brain	Hypothalamus	Cattle
SRS625422	Brain	Caudal_lobe	Cattle
SRS625423	Brain	Cerebellum	Cattle
SRS734122	Brain	Cerebellum	Cattle
SRS734173	Brain	Cerebral_cortex	Cattle
SRS734181	Brain	Frontal_cortex	Cattle
SRS734187	Brain	Temporal_cortex	Cattle
SRS734192	Brain	Pons	Cattle
SRS734202	Brain	Midbrain	Cattle
SRS749080	Brain	Brain	Cattle
SRS749084	Brain	Brain	Cattle
SRS749088	Brain	Brain	Cattle
SRS749093	Brain	Brain	Cattle
SRS749096	Brain	Brain	Cattle
SRS749101	Brain	Brain	Cattle
SRS749104	Brain	Brain	Cattle
SRS749107	Brain	Brain	Cattle
ERS463070	Brain	Hypothalamus	Cattle
SRS1662466	Brain	Frontal_cortex	Cattle
SRS671071	Brain	Retina	Cattle
SRS671072	Brain	Retina	Cattle
SRS671073	Brain	Retina	Cattle
FRON3770	Brain	Frontal_cortex	Cattle
FRON3773	Brain	Frontal_cortex	Cattle
FRON3842	Brain	Frontal_cortex	Cattle
FRON3886	Brain	Frontal_cortex	Cattle
CRS013227	Heart	Heart	Cattle
CRS013232	Heart	Heart	Cattle
CRS013237	Heart	Heart	Cattle
CRS013242	Heart	Heart	Cattle
CRS013245	Heart	Heart	Cattle
CRS013249	Heart	Heart	Cattle
CRS013253	Heart	Heart	Cattle
CRS013259	Heart	Heart	Cattle
CRS013264	Heart	Heart	Cattle
CRS013269	Heart	Heart	Cattle
CRS013273	Heart	Heart	Cattle
CRS013278	Heart	Heart	Cattle
CRS013283	Heart	Heart	Cattle
CRS013290	Heart	Heart	Cattle
CRS013295	Heart	Heart	Cattle
CRS013300	Heart	Heart	Cattle
CRS013308	Heart	Heart	Cattle
CRS013313	Heart	Heart	Cattle
SRS1051891	Heart	Aorta	Cattle
SRS1051892	Heart	Heart	Cattle
SRS1051893	Heart	Heart	Cattle
SRS1930507	Heart	Heart	Cattle
SRS1930512	Heart	Heart	Cattle
SRS1930515	Heart	Heart	Cattle
SRS269703	Heart	Heart	Cattle
SRS369783	Heart	Heart	Cattle
SRS369792	Heart	Heart	Cattle
SRS369801	Heart	Heart	Cattle
SRS625424	Heart	Heart	Cattle
SRS734078	Heart	Aorta	Cattle
SRS734188	Heart	Heart	Cattle
SRS734194	Heart	Heart	Cattle
SRS1254784	Heart	Heart	Cattle
SRS1254785	Heart	Heart	Cattle
SRS1254786	Heart	Heart	Cattle
HEAR3770	Heart	Heart	Cattle
HEAR3773	Heart	Heart	Cattle
HEAR3842	Heart	Heart	Cattle
HEAR3886	Heart	Heart	Cattle
CRS013205	Kidney	Kidney	Cattle
CRS013212	Kidney	Kidney	Cattle
CRS013219	Kidney	Kidney	Cattle
CRS013226	Kidney	Kidney	Cattle
CRS013231	Kidney	Kidney	Cattle
CRS013236	Kidney	Kidney	Cattle
CRS013241	Kidney	Kidney	Cattle
CRS013258	Kidney	Kidney	Cattle
CRS013263	Kidney	Kidney	Cattle
CRS013268	Kidney	Kidney	Cattle
CRS013289	Kidney	Kidney	Cattle
CRS013294	Kidney	Kidney	Cattle
CRS013299	Kidney	Kidney	Cattle
SRS1051898	Kidney	Kidney	Cattle
SRS1051899	Kidney	Kidney	Cattle
SRS1251509	Kidney	MDBK_cell	Cattle
SRS1251518	Kidney	MDBK_cell	Cattle
SRS1251519	Kidney	MDBK_cell	Cattle
SRS1251520	Kidney	MDBK_cell	Cattle
SRS1251521	Kidney	MDBK_cell	Cattle
SRS1251522	Kidney	MDBK_cell	Cattle
SRS1251523	Kidney	MDBK_cell	Cattle
SRS1251524	Kidney	MDBK_cell	Cattle
SRS1251526	Kidney	MDBK_cell	Cattle
SRS1251527	Kidney	MDBK_cell	Cattle
SRS1251528	Kidney	MDBK_cell	Cattle
SRS1251529	Kidney	MDBK_cell	Cattle
SRS1930590	Kidney	Kidney	Cattle
SRS1930591	Kidney	Kidney	Cattle
SRS1930593	Kidney	Kidney	Cattle
SRS1997217	Kidney	MDBK_cell	Cattle
SRS369784	Kidney	Kidney	Cattle
SRS369793	Kidney	Kidney	Cattle
SRS369802	Kidney	Kidney	Cattle
SRS380743	Kidney	Kidney	Cattle
SRS380744	Kidney	Kidney	Cattle
SRS625425	Kidney	Kidney	Cattle
SRS734076	Kidney	Kidney	Cattle
SRS734087	Kidney	Kidney	Cattle
SRS749081	Kidney	Kidney	Cattle
SRS749085	Kidney	Kidney	Cattle
SRS749089	Kidney	Kidney	Cattle
SRS749092	Kidney	Kidney	Cattle
SRS749097	Kidney	Kidney	Cattle
SRS749100	Kidney	Kidney	Cattle
SRS749105	Kidney	Kidney	Cattle
SRS749109	Kidney	Kidney	Cattle
SRS812715	Kidney	Kidney	Cattle
ERS463076	Kidney	Kidney	Cattle
SRS1229748	Kidney	Kidney	Cattle
SRS1254778	Kidney	Kidney	Cattle
SRS1254779	Kidney	Kidney	Cattle
SRS1254780	Kidney	Kidney	Cattle
SRS1810817	Kidney	MDBK_cell	Cattle
SRS1810818	Kidney	MDBK_cell	Cattle
SRS1810819	Kidney	MDBK_cell	Cattle
SRS1810820	Kidney	MDBK_cell	Cattle
KIDN3770	Kidney	Kidney	Cattle
KIDN3773	Kidney	Kidney	Cattle
KIDN3842	Kidney	Kidney	Cattle
KIDN3886	Kidney	Kidney	Cattle
SRS1051857	Large intestine	Caecum	Cattle
SRS1051858	Large intestine	Descending_colon	Cattle
SRS1051859	Large intestine	Ascending_colon	Cattle
SRS369782	Large intestine	Colon	Cattle
SRS369791	Large intestine	Colon	Cattle
SRS369800	Large intestine	Colon	Cattle
SRS734199	Large intestine	Ascending_colon	Cattle
SRS734205	Large intestine	Descending_colon	Cattle
SRS734214	Large intestine	Caecum	Cattle
SRS1605830	Large intestine	Spiral_colon	Cattle
SRS1605837	Large intestine	Descending_colon	Cattle
SRS1605848	Large intestine	Spiral_colon	Cattle
SRS1605854	Large intestine	Spiral_colon	Cattle
SRS1605855	Large intestine	Descending_colon	Cattle
SRS1605857	Large intestine	Caecum	Cattle
SRS1605860	Large intestine	Spiral_colon	Cattle
SRS1605861	Large intestine	Descending_colon	Cattle
SRS1605863	Large intestine	Caecum	Cattle
SRS1605866	Large intestine	Spiral_colon	Cattle
SRS1605867	Large intestine	Descending_colon	Cattle
SRS1605869	Large intestine	Caecum	Cattle
SRS1605872	Large intestine	Spiral_colon	Cattle
SRS1605873	Large intestine	Descending_colon	Cattle
SRS1605875	Large intestine	Caecum	Cattle
SRS1605878	Large intestine	Spiral_colon	Cattle
SRS1605879	Large intestine	Descending_colon	Cattle
SRS1605881	Large intestine	Caecum	Cattle
SRS1605884	Large intestine	Spiral_colon	Cattle
SRS1605885	Large intestine	Descending_colon	Cattle
SRS3177612	Large intestine	Colon	Cattle
SRS3177613	Large intestine	Colon	Cattle
SRS3177614	Large intestine	Colon	Cattle
SRS3177615	Large intestine	Colon	Cattle
SRS3177616	Large intestine	Colon	Cattle
SRS3177617	Large intestine	Colon	Cattle
SRS3177618	Large intestine	Colon	Cattle
SRS3177619	Large intestine	Colon	Cattle
SRS3177620	Large intestine	Colon	Cattle
SRS3177621	Large intestine	Colon	Cattle
SRS3177622	Large intestine	Colon	Cattle
SRS3177623	Large intestine	Colon	Cattle
SRS3177624	Large intestine	Colon	Cattle
SRS3177625	Large intestine	Colon	Cattle
SRS3177627	Large intestine	Colon	Cattle
SRS3177628	Large intestine	Colon	Cattle
SRS3177629	Large intestine	Colon	Cattle
SRS3177630	Large intestine	Colon	Cattle
SRS3177631	Large intestine	Colon	Cattle
SRS3177632	Large intestine	Colon	Cattle
SRS3177633	Large intestine	Colon	Cattle
SRS3177634	Large intestine	Colon	Cattle
SRS3177635	Large intestine	Colon	Cattle
SRS3177636	Large intestine	Colon	Cattle
SRS3177638	Large intestine	Colon	Cattle
SRS877488	Large intestine	Rectum	Cattle
SRS877489	Large intestine	Rectum	Cattle
SRS877490	Large intestine	Rectum	Cattle
SRS877491	Large intestine	Rectum	Cattle
SRS877492	Large intestine	Rectum	Cattle
SRS877493	Large intestine	Rectum	Cattle
SRS877494	Large intestine	Rectum	Cattle
SRS877495	Large intestine	Rectum	Cattle
SRS877496	Large intestine	Rectum	Cattle
CRS013201	Liver	Liver	Cattle
CRS013208	Liver	Liver	Cattle
CRS013215	Liver	Liver	Cattle
CRS013222	Liver	Liver	Cattle
CRS013229	Liver	Liver	Cattle
CRS013234	Liver	Liver	Cattle
CRS013239	Liver	Liver	Cattle
CRS013256	Liver	Liver	Cattle
CRS013261	Liver	Liver	Cattle
CRS013266	Liver	Liver	Cattle
CRS013287	Liver	Liver	Cattle
CRS013292	Liver	Liver	Cattle
CRS013297	Liver	Liver	Cattle
ERS1090484	Liver	Liver	Cattle
ERS1090485	Liver	Liver	Cattle
ERS1090486	Liver	Liver	Cattle
ERS1090512	Liver	Liver	Cattle
ERS2711808	Liver	Liver	Cattle
ERS2711810	Liver	Liver	Cattle
ERS2711826	Liver	Liver	Cattle
ERS2711828	Liver	Liver	Cattle
ERS2711833	Liver	Liver	Cattle
ERS2711852	Liver	Liver	Cattle
ERS2711859	Liver	Liver	Cattle
ERS2711868	Liver	Liver	Cattle
ERS2711877	Liver	Liver	Cattle
ERS2711879	Liver	Liver	Cattle
ERS2711883	Liver	Liver	Cattle
ERS2711884	Liver	Liver	Cattle
ERS579374	Liver	Liver	Cattle
ERS579394	Liver	Liver	Cattle
ERS579395	Liver	Liver	Cattle
ERS579396	Liver	Liver	Cattle
ERS579397	Liver	Liver	Cattle
ERS579398	Liver	Liver	Cattle
ERS579399	Liver	Liver	Cattle
ERS579400	Liver	Liver	Cattle
ERS579402	Liver	Liver	Cattle
ERS579403	Liver	Liver	Cattle
ERS579404	Liver	Liver	Cattle
ERS579405	Liver	Liver	Cattle
ERS579407	Liver	Liver	Cattle
ERS579408	Liver	Liver	Cattle
ERS579409	Liver	Liver	Cattle
ERS579410	Liver	Liver	Cattle
ERS579411	Liver	Liver	Cattle
ERS579412	Liver	Liver	Cattle
ERS579413	Liver	Liver	Cattle
ERS684626	Liver	Liver	Cattle
ERS684627	Liver	Liver	Cattle
ERS684628	Liver	Liver	Cattle
ERS684629	Liver	Liver	Cattle
ERS684630	Liver	Liver	Cattle
ERS684631	Liver	Liver	Cattle
ERS684632	Liver	Liver	Cattle
ERS684633	Liver	Liver	Cattle
ERS684634	Liver	Liver	Cattle
ERS684635	Liver	Liver	Cattle
ERS684636	Liver	Liver	Cattle
ERS684637	Liver	Liver	Cattle
ERS684638	Liver	Liver	Cattle
ERS684639	Liver	Liver	Cattle
ERS684640	Liver	Liver	Cattle
ERS684641	Liver	Liver	Cattle
ERS989810	Liver	Liver	Cattle
SRS1051889	Liver	Liver	Cattle
SRS1173050	Liver	Liver	Cattle
SRS1173051	Liver	Liver	Cattle
SRS1173052	Liver	Liver	Cattle
SRS1173053	Liver	Liver	Cattle
SRS1173054	Liver	Liver	Cattle
SRS1173055	Liver	Liver	Cattle
SRS1173056	Liver	Liver	Cattle
SRS1173057	Liver	Liver	Cattle
SRS1173064	Liver	Liver	Cattle
SRS1173065	Liver	Liver	Cattle
SRS1173066	Liver	Liver	Cattle
SRS1173067	Liver	Liver	Cattle
SRS1173068	Liver	Liver	Cattle
SRS1173069	Liver	Liver	Cattle
SRS1173070	Liver	Liver	Cattle
SRS1173071	Liver	Liver	Cattle
SRS1173072	Liver	Liver	Cattle
SRS1173218	Liver	Liver	Cattle
SRS1173731	Liver	Liver	Cattle
SRS1179590	Liver	Liver	Cattle
SRS1179591	Liver	Liver	Cattle
SRS1179592	Liver	Liver	Cattle
SRS1179593	Liver	Liver	Cattle
SRS1179594	Liver	Liver	Cattle
SRS1179595	Liver	Liver	Cattle
SRS1179596	Liver	Liver	Cattle
SRS1179597	Liver	Liver	Cattle
SRS1179598	Liver	Liver	Cattle
SRS1179599	Liver	Liver	Cattle
SRS1179600	Liver	Liver	Cattle
SRS1179601	Liver	Liver	Cattle
SRS1179602	Liver	Liver	Cattle
SRS1179603	Liver	Liver	Cattle
SRS1179604	Liver	Liver	Cattle
SRS1179605	Liver	Liver	Cattle
SRS1179606	Liver	Liver	Cattle
SRS1179607	Liver	Liver	Cattle
SRS1199959	Liver	Liver	Cattle
SRS1199960	Liver	Liver	Cattle
SRS1199961	Liver	Liver	Cattle
SRS1199962	Liver	Liver	Cattle
SRS1199963	Liver	Liver	Cattle
SRS1199964	Liver	Liver	Cattle
SRS1199965	Liver	Liver	Cattle
SRS1199966	Liver	Liver	Cattle
SRS1199967	Liver	Liver	Cattle
SRS1930573	Liver	Liver	Cattle
SRS1930575	Liver	Liver	Cattle
SRS1930577	Liver	Liver	Cattle
SRS2216805	Liver	Liver	Cattle
SRS2216806	Liver	Liver	Cattle
SRS2216807	Liver	Liver	Cattle
SRS2216808	Liver	Liver	Cattle
SRS2216810	Liver	Liver	Cattle
SRS2216811	Liver	Liver	Cattle
SRS2216814	Liver	Liver	Cattle
SRS2216815	Liver	Liver	Cattle
SRS2308441	Liver	Liver	Cattle
SRS2335342	Liver	Liver	Cattle
SRS269704	Liver	Liver	Cattle
SRS2720069	Liver	Liver	Cattle
SRS2720070	Liver	Liver	Cattle
SRS2720071	Liver	Liver	Cattle
SRS2720072	Liver	Liver	Cattle
SRS2720073	Liver	Liver	Cattle
SRS2720074	Liver	Liver	Cattle
SRS2720075	Liver	Liver	Cattle
SRS2720076	Liver	Liver	Cattle
SRS2720077	Liver	Liver	Cattle
SRS2720078	Liver	Liver	Cattle
SRS2720079	Liver	Liver	Cattle
SRS2720080	Liver	Liver	Cattle
SRS2720081	Liver	Liver	Cattle
SRS2720082	Liver	Liver	Cattle
SRS2720083	Liver	Liver	Cattle
SRS2720084	Liver	Liver	Cattle
SRS2720085	Liver	Liver	Cattle
SRS2720086	Liver	Liver	Cattle
SRS2720087	Liver	Liver	Cattle
SRS2720088	Liver	Liver	Cattle
SRS2720089	Liver	Liver	Cattle
SRS2720090	Liver	Liver	Cattle
SRS2720091	Liver	Liver	Cattle
SRS2720092	Liver	Liver	Cattle
SRS2720093	Liver	Liver	Cattle
SRS2720094	Liver	Liver	Cattle
SRS2720095	Liver	Liver	Cattle
SRS2720096	Liver	Liver	Cattle
SRS2720097	Liver	Liver	Cattle
SRS2720098	Liver	Liver	Cattle
SRS2720099	Liver	Liver	Cattle
SRS2720100	Liver	Liver	Cattle
SRS2720101	Liver	Liver	Cattle
SRS2720102	Liver	Liver	Cattle
SRS2720103	Liver	Liver	Cattle
SRS2720104	Liver	Liver	Cattle
SRS2720105	Liver	Liver	Cattle
SRS2720106	Liver	Liver	Cattle
SRS2720107	Liver	Liver	Cattle
SRS2720108	Liver	Liver	Cattle
SRS2720109	Liver	Liver	Cattle
SRS2720110	Liver	Liver	Cattle
SRS2720111	Liver	Liver	Cattle
SRS2720112	Liver	Liver	Cattle
SRS2720113	Liver	Liver	Cattle
SRS2720114	Liver	Liver	Cattle
SRS2720115	Liver	Liver	Cattle
SRS2720116	Liver	Liver	Cattle
SRS2720117	Liver	Liver	Cattle
SRS2720118	Liver	Liver	Cattle
SRS2720119	Liver	Liver	Cattle
SRS2720120	Liver	Liver	Cattle
SRS2720121	Liver	Liver	Cattle
SRS2720122	Liver	Liver	Cattle
SRS2720123	Liver	Liver	Cattle
SRS2720124	Liver	Liver	Cattle
SRS2720125	Liver	Liver	Cattle
SRS2720126	Liver	Liver	Cattle
SRS2720127	Liver	Liver	Cattle
SRS2720128	Liver	Liver	Cattle
SRS3022628	Liver	Liver	Cattle
SRS3022629	Liver	Liver	Cattle
SRS3022630	Liver	Liver	Cattle
SRS3022631	Liver	Liver	Cattle
SRS3022632	Liver	Liver	Cattle
SRS3022633	Liver	Liver	Cattle
SRS3022634	Liver	Liver	Cattle
SRS3022635	Liver	Liver	Cattle
SRS3022636	Liver	Liver	Cattle
SRS3022637	Liver	Liver	Cattle
SRS3022638	Liver	Liver	Cattle
SRS3022639	Liver	Liver	Cattle
SRS3022640	Liver	Liver	Cattle
SRS3022641	Liver	Liver	Cattle
SRS3022642	Liver	Liver	Cattle
SRS3022643	Liver	Liver	Cattle
SRS3022644	Liver	Liver	Cattle
SRS3022645	Liver	Liver	Cattle
SRS3022646	Liver	Liver	Cattle
SRS3022647	Liver	Liver	Cattle
SRS3022648	Liver	Liver	Cattle
SRS3022649	Liver	Liver	Cattle
SRS3022650	Liver	Liver	Cattle
SRS3022651	Liver	Liver	Cattle
SRS3022652	Liver	Liver	Cattle
SRS3022653	Liver	Liver	Cattle
SRS3022654	Liver	Liver	Cattle
SRS3022655	Liver	Liver	Cattle
SRS3022656	Liver	Liver	Cattle
SRS3022657	Liver	Liver	Cattle
SRS3022658	Liver	Liver	Cattle
SRS3022659	Liver	Liver	Cattle
SRS3022660	Liver	Liver	Cattle
SRS3022661	Liver	Liver	Cattle
SRS3022662	Liver	Liver	Cattle
SRS3022663	Liver	Liver	Cattle
SRS3022664	Liver	Liver	Cattle
SRS3022665	Liver	Liver	Cattle
SRS3022666	Liver	Liver	Cattle
SRS3022667	Liver	Liver	Cattle
SRS3022668	Liver	Liver	Cattle
SRS3022669	Liver	Liver	Cattle
SRS3022670	Liver	Liver	Cattle
SRS3022671	Liver	Liver	Cattle
SRS3022672	Liver	Liver	Cattle
SRS3022673	Liver	Liver	Cattle
SRS3022674	Liver	Liver	Cattle
SRS3022675	Liver	Liver	Cattle
SRS3022676	Liver	Liver	Cattle
SRS3022677	Liver	Liver	Cattle
SRS3022678	Liver	Liver	Cattle
SRS3022679	Liver	Liver	Cattle
SRS3022680	Liver	Liver	Cattle
SRS3022681	Liver	Liver	Cattle
SRS3022682	Liver	Liver	Cattle
SRS3022683	Liver	Liver	Cattle
SRS3022684	Liver	Liver	Cattle
SRS3022685	Liver	Liver	Cattle
SRS3022686	Liver	Liver	Cattle
SRS3022687	Liver	Liver	Cattle
SRS3022688	Liver	Liver	Cattle
SRS3022689	Liver	Liver	Cattle
SRS3022690	Liver	Liver	Cattle
SRS3022691	Liver	Liver	Cattle
SRS3022692	Liver	Liver	Cattle
SRS3022693	Liver	Liver	Cattle
SRS3022694	Liver	Liver	Cattle
SRS3022695	Liver	Liver	Cattle
SRS3022696	Liver	Liver	Cattle
SRS3022697	Liver	Liver	Cattle
SRS3022698	Liver	Liver	Cattle
SRS3022699	Liver	Liver	Cattle
SRS3022700	Liver	Liver	Cattle
SRS3022701	Liver	Liver	Cattle
SRS3022702	Liver	Liver	Cattle
SRS3022703	Liver	Liver	Cattle
SRS3022704	Liver	Liver	Cattle
SRS3022705	Liver	Liver	Cattle
SRS3022706	Liver	Liver	Cattle
SRS3022707	Liver	Liver	Cattle
SRS3022708	Liver	Liver	Cattle
SRS3022709	Liver	Liver	Cattle
SRS3022710	Liver	Liver	Cattle
SRS3022711	Liver	Liver	Cattle
SRS3022712	Liver	Liver	Cattle
SRS3022713	Liver	Liver	Cattle
SRS3022714	Liver	Liver	Cattle
SRS3022715	Liver	Liver	Cattle
SRS3022778	Liver	Liver	Cattle
SRS3022789	Liver	Liver	Cattle
SRS310830	Liver	Liver	Cattle
SRS310831	Liver	Liver	Cattle
SRS310832	Liver	Liver	Cattle
SRS310833	Liver	Liver	Cattle
SRS310834	Liver	Liver	Cattle
SRS310835	Liver	Liver	Cattle
SRS310836	Liver	Liver	Cattle
SRS310838	Liver	Liver	Cattle
SRS310839	Liver	Liver	Cattle
SRS310840	Liver	Liver	Cattle
SRS3134331	Liver	Liver	Cattle
SRS3134332	Liver	Liver	Cattle
SRS3134333	Liver	Liver	Cattle
SRS3134334	Liver	Liver	Cattle
SRS3134335	Liver	Liver	Cattle
SRS3134336	Liver	Liver	Cattle
SRS3134337	Liver	Liver	Cattle
SRS3134338	Liver	Liver	Cattle
SRS3134339	Liver	Liver	Cattle
SRS3134342	Liver	Liver	Cattle
SRS3134351	Liver	Liver	Cattle
SRS3134353	Liver	Liver	Cattle
SRS3134354	Liver	Liver	Cattle
SRS3134355	Liver	Liver	Cattle
SRS3134358	Liver	Liver	Cattle
SRS3134359	Liver	Liver	Cattle
SRS3134360	Liver	Liver	Cattle
SRS3134381	Liver	Liver	Cattle
SRS369785	Liver	Liver	Cattle
SRS369794	Liver	Liver	Cattle
SRS369803	Liver	Liver	Cattle
SRS380693	Liver	Liver	Cattle
SRS380694	Liver	Liver	Cattle
SRS4101957	Liver	Liver	Cattle
SRS4101958	Liver	Liver	Cattle
SRS4101959	Liver	Liver	Cattle
SRS4101960	Liver	Liver	Cattle
SRS4101961	Liver	Liver	Cattle
SRS4101962	Liver	Liver	Cattle
SRS4101963	Liver	Liver	Cattle
SRS4101964	Liver	Liver	Cattle
SRS4101965	Liver	Liver	Cattle
SRS4101966	Liver	Liver	Cattle
SRS4134356	Liver	Liver	Cattle
SRS4307220	Liver	Liver	Cattle
SRS4307221	Liver	Liver	Cattle
SRS4307222	Liver	Liver	Cattle
SRS4307223	Liver	Liver	Cattle
SRS4307224	Liver	Liver	Cattle
SRS4307225	Liver	Liver	Cattle
SRS4394629	Liver	Liver	Cattle
SRS4394630	Liver	Liver	Cattle
SRS4394631	Liver	Liver	Cattle
SRS4394635	Liver	Liver	Cattle
SRS4394640	Liver	Liver	Cattle
SRS4394647	Liver	Liver	Cattle
SRS4394651	Liver	Liver	Cattle
SRS4394652	Liver	Liver	Cattle
SRS4394654	Liver	Liver	Cattle
SRS4394655	Liver	Liver	Cattle
SRS4394656	Liver	Liver	Cattle
SRS4394657	Liver	Liver	Cattle
SRS4394659	Liver	Liver	Cattle
SRS4394672	Liver	Liver	Cattle
SRS4394684	Liver	Liver	Cattle
SRS4394685	Liver	Liver	Cattle
SRS4394688	Liver	Liver	Cattle
SRS4394691	Liver	Liver	Cattle
SRS4394692	Liver	Liver	Cattle
SRS4394697	Liver	Liver	Cattle
SRS4394698	Liver	Liver	Cattle
SRS4394699	Liver	Liver	Cattle
SRS4394702	Liver	Liver	Cattle
SRS4394710	Liver	Liver	Cattle
SRS4394719	Liver	Liver	Cattle
SRS4394720	Liver	Liver	Cattle
SRS4394729	Liver	Liver	Cattle
SRS4394740	Liver	Liver	Cattle
SRS4394747	Liver	Liver	Cattle
SRS4394753	Liver	Liver	Cattle
SRS4394754	Liver	Liver	Cattle
SRS4394760	Liver	Liver	Cattle
SRS4394761	Liver	Liver	Cattle
SRS4394762	Liver	Liver	Cattle
SRS4394766	Liver	Liver	Cattle
SRS4394774	Liver	Liver	Cattle
SRS4394787	Liver	Liver	Cattle
SRS4394797	Liver	Liver	Cattle
SRS4394814	Liver	Liver	Cattle
SRS4394823	Liver	Liver	Cattle
SRS4394834	Liver	Liver	Cattle
SRS4394835	Liver	Liver	Cattle
SRS4394838	Liver	Liver	Cattle
SRS4394839	Liver	Liver	Cattle
SRS4394842	Liver	Liver	Cattle
SRS4394844	Liver	Liver	Cattle
SRS4394847	Liver	Liver	Cattle
SRS4394848	Liver	Liver	Cattle
SRS4394849	Liver	Liver	Cattle
SRS4394850	Liver	Liver	Cattle
SRS4394851	Liver	Liver	Cattle
SRS4394852	Liver	Liver	Cattle
SRS4394858	Liver	Liver	Cattle
SRS4394859	Liver	Liver	Cattle
SRS4394866	Liver	Liver	Cattle
SRS4394877	Liver	Liver	Cattle
SRS4394879	Liver	Liver	Cattle
SRS4394880	Liver	Liver	Cattle
SRS4394881	Liver	Liver	Cattle
SRS4394882	Liver	Liver	Cattle
SRS4394884	Liver	Liver	Cattle
SRS4394885	Liver	Liver	Cattle
SRS4394886	Liver	Liver	Cattle
SRS4394895	Liver	Liver	Cattle
SRS4394897	Liver	Liver	Cattle
SRS4394898	Liver	Liver	Cattle
SRS4394905	Liver	Liver	Cattle
SRS4394913	Liver	Liver	Cattle
SRS4394917	Liver	Liver	Cattle
SRS4394922	Liver	Liver	Cattle
SRS4394927	Liver	Liver	Cattle
SRS4394928	Liver	Liver	Cattle
SRS4543824	Liver	Liver	Cattle
SRS4543825	Liver	Liver	Cattle
SRS4543826	Liver	Liver	Cattle
SRS4543827	Liver	Liver	Cattle
SRS4543828	Liver	Liver	Cattle
SRS4543829	Liver	Liver	Cattle
SRS4543830	Liver	Liver	Cattle
SRS4543831	Liver	Liver	Cattle
SRS4543832	Liver	Liver	Cattle
SRS4543833	Liver	Liver	Cattle
SRS4543834	Liver	Liver	Cattle
SRS4543835	Liver	Liver	Cattle
SRS563166	Liver	Liver	Cattle
SRS563167	Liver	Liver	Cattle
SRS563168	Liver	Liver	Cattle
SRS563169	Liver	Liver	Cattle
SRS563170	Liver	Liver	Cattle
SRS563171	Liver	Liver	Cattle
SRS563172	Liver	Liver	Cattle
SRS563173	Liver	Liver	Cattle
SRS625407	Liver	Liver	Cattle
SRS734115	Liver	Liver	Cattle
SRS749082	Liver	Liver	Cattle
SRS749086	Liver	Liver	Cattle
SRS749090	Liver	Liver	Cattle
SRS749094	Liver	Liver	Cattle
SRS749098	Liver	Liver	Cattle
SRS749102	Liver	Liver	Cattle
SRS749106	Liver	Liver	Cattle
SRS749110	Liver	Liver	Cattle
ERS2733809	Liver	Liver	Cattle
ERS2733811	Liver	Liver	Cattle
ERS2733813	Liver	Liver	Cattle
ERS2733814	Liver	Liver	Cattle
ERS463071	Liver	Liver	Cattle
SRS1254781	Liver	Liver	Cattle
SRS1254782	Liver	Liver	Cattle
SRS1254783	Liver	Liver	Cattle
SRS1296175	Liver	Liver	Cattle
SRS1296176	Liver	Liver	Cattle
SRS1296177	Liver	Liver	Cattle
SRS1296178	Liver	Liver	Cattle
SRS1296180	Liver	Liver	Cattle
SRS1296181	Liver	Liver	Cattle
SRS1296182	Liver	Liver	Cattle
SRS1296190	Liver	Liver	Cattle
SRS1296191	Liver	Liver	Cattle
SRS1296192	Liver	Liver	Cattle
SRS1296193	Liver	Liver	Cattle
SRS1296194	Liver	Liver	Cattle
SRS1296195	Liver	Liver	Cattle
SRS1296196	Liver	Liver	Cattle
SRS1296197	Liver	Liver	Cattle
SRS1755335	Liver	Liver	Cattle
SRS1755336	Liver	Liver	Cattle
SRS1755337	Liver	Liver	Cattle
SRS1755358	Liver	Liver	Cattle
SRS1755360	Liver	Liver	Cattle
SRS1755401	Liver	Liver	Cattle
SRS1755402	Liver	Liver	Cattle
SRS1755404	Liver	Liver	Cattle
SRS1755405	Liver	Liver	Cattle
SRS1755406	Liver	Liver	Cattle
SRS1755407	Liver	Liver	Cattle
SRS1755408	Liver	Liver	Cattle
SRS1755409	Liver	Liver	Cattle
SRS1755411	Liver	Liver	Cattle
SRS1755412	Liver	Liver	Cattle
SRS1755413	Liver	Liver	Cattle
SRS1755418	Liver	Liver	Cattle
SRS1860058	Liver	Liver	Cattle
SRS1860059	Liver	Liver	Cattle
SRS1860060	Liver	Liver	Cattle
SRS1860061	Liver	Liver	Cattle
SRS1860062	Liver	Liver	Cattle
SRS1860063	Liver	Liver	Cattle
SRS1860064	Liver	Liver	Cattle
SRS1860065	Liver	Liver	Cattle
SRS1860066	Liver	Liver	Cattle
SRS1860067	Liver	Liver	Cattle
SRS1860068	Liver	Liver	Cattle
SRS1860069	Liver	Liver	Cattle
SRS1860070	Liver	Liver	Cattle
SRS1860071	Liver	Liver	Cattle
SRS1860072	Liver	Liver	Cattle
SRS1860073	Liver	Liver	Cattle
SRS1860074	Liver	Liver	Cattle
SRS1860075	Liver	Liver	Cattle
SRS1860076	Liver	Liver	Cattle
SRS1860077	Liver	Liver	Cattle
SRS1860078	Liver	Liver	Cattle
SRS1860079	Liver	Liver	Cattle
SRS1860080	Liver	Liver	Cattle
SRS1860081	Liver	Liver	Cattle
SRS1860082	Liver	Liver	Cattle
SRS1860083	Liver	Liver	Cattle
SRS1860084	Liver	Liver	Cattle
SRS1860085	Liver	Liver	Cattle
SRS1860086	Liver	Liver	Cattle
SRS1860087	Liver	Liver	Cattle
SRS1860088	Liver	Liver	Cattle
SRS1860089	Liver	Liver	Cattle
SRS1860090	Liver	Liver	Cattle
SRS1860091	Liver	Liver	Cattle
SRS1860092	Liver	Liver	Cattle
SRS1860093	Liver	Liver	Cattle
SRS1860094	Liver	Liver	Cattle
SRS1860095	Liver	Liver	Cattle
SRS2216812	Liver	Liver	Cattle
SRS2216813	Liver	Liver	Cattle
SRS2308438	Liver	Liver	Cattle
SRS2308439	Liver	Liver	Cattle
SRS2308440	Liver	Liver	Cattle
SRS2335315	Liver	Liver	Cattle
SRS2335318	Liver	Liver	Cattle
SRS2335320	Liver	Liver	Cattle
SRS2335321	Liver	Liver	Cattle
SRS2335323	Liver	Liver	Cattle
SRS2335325	Liver	Liver	Cattle
SRS2335328	Liver	Liver	Cattle
SRS2335330	Liver	Liver	Cattle
SRS2335331	Liver	Liver	Cattle
SRS2335333	Liver	Liver	Cattle
SRS2335337	Liver	Liver	Cattle
SRS2335338	Liver	Liver	Cattle
SRS2335341	Liver	Liver	Cattle
SRS2335344	Liver	Liver	Cattle
SRS2335346	Liver	Liver	Cattle
SRS2335347	Liver	Liver	Cattle
SRS2335349	Liver	Liver	Cattle
SRS2335350	Liver	Liver	Cattle
SRS2335353	Liver	Liver	Cattle
SRS2344296	Liver	Liver	Cattle
SRS2344297	Liver	Liver	Cattle
SRS2344299	Liver	Liver	Cattle
SRS2344300	Liver	Liver	Cattle
SRS2344301	Liver	Liver	Cattle
SRS2344302	Liver	Liver	Cattle
SRS2344303	Liver	Liver	Cattle
SRS2344305	Liver	Liver	Cattle
SRS2344306	Liver	Liver	Cattle
SRS2344307	Liver	Liver	Cattle
SRS2344308	Liver	Liver	Cattle
SRS2344309	Liver	Liver	Cattle
SRS2344310	Liver	Liver	Cattle
SRS2344311	Liver	Liver	Cattle
SRS2344312	Liver	Liver	Cattle
SRS2344314	Liver	Liver	Cattle
SRS2344324	Liver	Liver	Cattle
SRS2344327	Liver	Liver	Cattle
SRS2344328	Liver	Liver	Cattle
SRS2344329	Liver	Liver	Cattle
SRS2344330	Liver	Liver	Cattle
SRS2344332	Liver	Liver	Cattle
SRS2344333	Liver	Liver	Cattle
SRS2344334	Liver	Liver	Cattle
SRS2344349	Liver	Liver	Cattle
SRS2344351	Liver	Liver	Cattle
SRS2344352	Liver	Liver	Cattle
SRS2344353	Liver	Liver	Cattle
SRS2344354	Liver	Liver	Cattle
SRS2344355	Liver	Liver	Cattle
SRS2344356	Liver	Liver	Cattle
SRS2344357	Liver	Liver	Cattle
SRS2344358	Liver	Liver	Cattle
SRS2344359	Liver	Liver	Cattle
SRS2344371	Liver	Liver	Cattle
SRS2344376	Liver	Liver	Cattle
SRS2791235	Liver	Liver	Cattle
SRS2791236	Liver	Liver	Cattle
SRS2791237	Liver	Liver	Cattle
SRS2791238	Liver	Liver	Cattle
SRS2791245	Liver	Liver	Cattle
SRS2791246	Liver	Liver	Cattle
SRS2791251	Liver	Liver	Cattle
SRS2791253	Liver	Liver	Cattle
SRS2791255	Liver	Liver	Cattle
SRS2791256	Liver	Liver	Cattle
SRS2791257	Liver	Liver	Cattle
SRS2791258	Liver	Liver	Cattle
SRS718109	Liver	Liver	Cattle
[truncated: 2,867 more rows]
