# Supplementary material for: Comparative transcriptome in large-scale human and cattle populations
Source: Genome Biol. 2022 Aug 22;23:176. doi: 10.1186/s13059-022-02745-4 (PMC9394047; doi:10.1186/s13059-022-02745-4)
Supplement: Supplementary file 3 — Additional file 3: Table S2. Significantly enriched Gene Ontology terms for three groups of tissue-specific genes. [file 13059_2022_2745_MOESM3_ESM.xlsx]

## Sheet: cattle_Adipose
Additional file 3: Table S2. Significantly enriched Gene Ontology terms for three groups of tissue-specific genes
	ID	Description	GeneRatio	BgRatio	pvalue	p.adjust	qvalue	geneID	Count
GO:0048870	GO:0048870	cell motility	50/361	269/4493	6.4364e-09	1.24512e-05	1.19886e-05	SBDS/ADORA1/LMO4/CD99L2/GCNT1/ADGRL3/NTF3/RHBDF1/DUSP10/PHLDA2/FGF1/PIK3R1/ABHD6/RNASE10/TMEFF2/CD81/PRR5L/HYAL1/RDX/SVBP/ATP2B4/ARPIN/TGFB2/RHOC/KIT/HSPB1/PFN2/TRIP6/PLCG1/PLCB1/GPR173/CTSH/AMOTL1/JUP/PDGFA/RAB13/EMX2/EMP2/SORD/EFNA1/S100A14/LRATD1/MSX2/TBXA2R/CD9/PTN/GJA1/S100A9/GPM6A/APOA1	50
GO:0051674	GO:0051674	localization of cell	50/361	269/4493	6.4364e-09	1.24512e-05	1.19886e-05	SBDS/ADORA1/LMO4/CD99L2/GCNT1/ADGRL3/NTF3/RHBDF1/DUSP10/PHLDA2/FGF1/PIK3R1/ABHD6/RNASE10/TMEFF2/CD81/PRR5L/HYAL1/RDX/SVBP/ATP2B4/ARPIN/TGFB2/RHOC/KIT/HSPB1/PFN2/TRIP6/PLCG1/PLCB1/GPR173/CTSH/AMOTL1/JUP/PDGFA/RAB13/EMX2/EMP2/SORD/EFNA1/S100A14/LRATD1/MSX2/TBXA2R/CD9/PTN/GJA1/S100A9/GPM6A/APOA1	50
GO:0016477	GO:0016477	cell migration	46/361	243/4493	1.54323e-08	1.99026e-05	1.91632e-05	SBDS/ADORA1/LMO4/CD99L2/GCNT1/ADGRL3/NTF3/RHBDF1/DUSP10/PHLDA2/FGF1/PIK3R1/ABHD6/TMEFF2/CD81/PRR5L/HYAL1/RDX/SVBP/ARPIN/TGFB2/RHOC/KIT/HSPB1/PFN2/TRIP6/PLCG1/PLCB1/GPR173/CTSH/AMOTL1/JUP/PDGFA/RAB13/EMX2/EMP2/EFNA1/S100A14/MSX2/TBXA2R/CD9/PTN/GJA1/S100A9/GPM6A/APOA1	46
GO:0040011	GO:0040011	locomotion	54/361	319/4493	4.57061e-08	4.42092e-05	4.25668e-05	SBDS/ADORA1/LMO4/CD99L2/GCNT1/ADGRL3/NTF3/RHBDF1/DUSP10/PHLDA2/FGF1/PIK3R1/ABHD6/RNASE10/TMEFF2/CD81/PRR5L/HYAL1/PGF/RDX/SVBP/ATP2B4/ARPIN/TGFB2/RHOC/KIT/HSPB1/PFN2/TRIP6/PLCG1/PLCB1/GPR173/CTSH/AMOTL1/JUP/PDGFA/RAB13/EMX2/EMP2/SORD/EFNA1/S100A14/LRATD1/MSX2/TBXA2R/CD9/PTN/CHN1/GJA1/EBD/S100A9/GPM6A/RPL24/APOA1	54
GO:0030334	GO:0030334	regulation of cell migration	34/361	160/4493	7.47168e-08	5.18442e-05	4.99181e-05	ADORA1/LMO4/CD99L2/NTF3/DUSP10/PHLDA2/FGF1/PIK3R1/ABHD6/TMEFF2/CD81/PRR5L/HYAL1/RDX/SVBP/ARPIN/TGFB2/RHOC/HSPB1/PFN2/TRIP6/PLCG1/PLCB1/GPR173/CTSH/AMOTL1/JUP/PDGFA/EMP2/EFNA1/S100A14/TBXA2R/CD9/PTN	34
GO:2000145	GO:2000145	regulation of cell motility	35/361	168/4493	8.03994e-08	5.18442e-05	4.99181e-05	ADORA1/LMO4/CD99L2/NTF3/DUSP10/PHLDA2/FGF1/PIK3R1/ABHD6/RNASE10/TMEFF2/CD81/PRR5L/HYAL1/RDX/SVBP/ARPIN/TGFB2/RHOC/HSPB1/PFN2/TRIP6/PLCG1/PLCB1/GPR173/CTSH/AMOTL1/JUP/PDGFA/EMP2/EFNA1/S100A14/TBXA2R/CD9/PTN	35
GO:0006928	GO:0006928	movement of cell or subcellular component	52/361	316/4493	2.184e-07	0.000120713	0.000116228	SBDS/ADORA1/LMO4/CD99L2/GCNT1/ADGRL3/NTF3/RHBDF1/DUSP10/PHLDA2/FGF1/PIK3R1/ABHD6/RNASE10/TMEFF2/CD81/PRR5L/HYAL1/RDX/SVBP/ATP2B4/ARPIN/TGFB2/RHOC/KIT/HSPB1/PFN2/TRIP6/PLCG1/PLCB1/GPR173/CTSH/AMOTL1/JUP/PDGFA/RAB13/EMX2/EMP2/SORD/EFNA1/S100A14/LRATD1/MSX2/TBXA2R/CD9/PTN/CHN1/GJA1/S100A9/GPM6A/RPL24/APOA1	52
GO:0051270	GO:0051270	regulation of cellular component movement	35/361	176/4493	2.70483e-07	0.000130812	0.000125952	ADORA1/LMO4/CD99L2/NTF3/DUSP10/PHLDA2/FGF1/PIK3R1/ABHD6/RNASE10/TMEFF2/CD81/PRR5L/HYAL1/RDX/SVBP/ARPIN/TGFB2/RHOC/HSPB1/PFN2/TRIP6/PLCG1/PLCB1/GPR173/CTSH/AMOTL1/JUP/PDGFA/EMP2/EFNA1/S100A14/TBXA2R/CD9/PTN	35
GO:0040012	GO:0040012	regulation of locomotion	35/361	185/4493	9.51051e-07	0.000408846	0.000393657	ADORA1/LMO4/CD99L2/NTF3/DUSP10/PHLDA2/FGF1/PIK3R1/ABHD6/RNASE10/TMEFF2/CD81/PRR5L/HYAL1/RDX/SVBP/ARPIN/TGFB2/RHOC/HSPB1/PFN2/TRIP6/PLCG1/PLCB1/GPR173/CTSH/AMOTL1/JUP/PDGFA/EMP2/EFNA1/S100A14/TBXA2R/CD9/PTN	35
GO:0090130	GO:0090130	tissue migration	19/361	72/4493	2.17735e-06	0.000842417	0.000811121	DUSP10/FGF1/HYAL1/SVBP/TGFB2/KIT/HSPB1/PFN2/PLCG1/CTSH/AMOTL1/JUP/RAB13/EMP2/EFNA1/TBXA2R/PTN/ACTG2/APOA1	19
GO:0010631	GO:0010631	epithelial cell migration	18/361	68/4493	3.86184e-06	0.00124512	0.00119886	DUSP10/FGF1/HYAL1/SVBP/TGFB2/KIT/HSPB1/PFN2/PLCG1/CTSH/AMOTL1/JUP/RAB13/EMP2/EFNA1/TBXA2R/PTN/APOA1	18
GO:0090132	GO:0090132	epithelium migration	18/361	68/4493	3.86184e-06	0.00124512	0.00119886	DUSP10/FGF1/HYAL1/SVBP/TGFB2/KIT/HSPB1/PFN2/PLCG1/CTSH/AMOTL1/JUP/RAB13/EMP2/EFNA1/TBXA2R/PTN/APOA1	18
GO:0001667	GO:0001667	ameboidal-type cell migration	19/361	82/4493	1.7176e-05	0.00471735	0.0045421	DUSP10/FGF1/PRR5L/HYAL1/SVBP/TGFB2/KIT/HSPB1/PFN2/PLCG1/CTSH/AMOTL1/JUP/RAB13/EMP2/EFNA1/TBXA2R/PTN/APOA1	19
GO:0097066	GO:0097066	response to thyroid hormone	5/361	6/4493	1.8289e-05	0.00471735	0.0045421	RDX/KIT/CTSH/CTSB/CTSV	5
GO:0097067	GO:0097067	cellular response to thyroid hormone stimulus	5/361	6/4493	1.8289e-05	0.00471735	0.0045421	RDX/KIT/CTSH/CTSB/CTSV	5
GO:0010632	GO:0010632	regulation of epithelial cell migration	15/361	57/4493	2.70833e-05	0.00654909	0.00630578	DUSP10/FGF1/HYAL1/SVBP/TGFB2/HSPB1/PFN2/PLCG1/CTSH/AMOTL1/JUP/EMP2/EFNA1/TBXA2R/PTN	15
GO:0042246	GO:0042246	tissue regeneration	7/361	14/4493	4.26707e-05	0.00971134	0.00935056	DUSP10/CD81/MUSTN1/CPQ/CD9/PTN/GJA1	7
GO:0031099	GO:0031099	regeneration	8/361	19/4493	5.51926e-05	0.0118633	0.0114226	DUSP10/CD81/MUSTN1/CPQ/CD9/CEBPB/PTN/GJA1	8
GO:0051017	GO:0051017	actin filament bundle assembly	9/361	26/4493	0.000115122	0.0207815	0.0200094	PIK3R1/TMEFF2/RDX/BAIAP2/LPAR1/RHOC/PFN2/ACTN1/APOA1	9
GO:0061572	GO:0061572	actin filament bundle organization	9/361	26/4493	0.000115122	0.0207815	0.0200094	PIK3R1/TMEFF2/RDX/BAIAP2/LPAR1/RHOC/PFN2/ACTN1/APOA1	9
GO:0006629	GO:0006629	lipid metabolic process	47/361	341/4493	0.000116304	0.0207815	0.0200094	RDH8/ACACA/CYP21/FITM2/ORMDL3/ACSM1/PLA2G15/HACD2/ACSBG1/FGF1/FAR2/PIK3R1/HSD17B12/ABHD6/ACLY/CD81/PLCD1/DEGS1/YWHAH/ACADSB/ELOVL7/CDS2/PIP4P2/PIGS/PLD2/PTGS1/KIT/DGAT1/GAL3ST4/PLCG1/PLCB4/PLCB1/ACSF2/PDGFA/ECHS1/AGPAT4/HACD4/ISYNA1/PLBD1/SULT1B1/CHPT1/ALDH1A1/PTGS2/LRAT/NDUFAB1/CYB5R3/APOA1	47
GO:2000026	GO:2000026	regulation of multicellular organismal development	45/361	322/4493	0.000118168	0.0207815	0.0200094	SFRP5/ADGRL3/BGLAP/DUSP10/PHLDA2/FGF1/YWHAG/PIK3R1/MAPK7/HYAL1/IL34/YWHAH/GPC1/CITED2/CHI3L1/LPAR1/TSPAN12/TGFB2/KIT/HSPB1/MUSTN1/PLCB1/GPR173/CLSTN3/CTSH/JUP/PDGFA/GPR161/EMP2/EFNA1/PTHLH/MCRIP1/WDR61/MSX2/TBXA2R/PPP1R16B/CEBPB/PTN/CHN1/WNT2/GJA1/PTGS2/HEYL/TMEM98/APOA1	45
GO:0032879	GO:0032879	regulation of localization	62/361	495/4493	0.000158675	0.026692	0.0257003	ADORA1/LMO4/KCNB2/RAB3B/FITM2/STAC/CD99L2/ARL6IP5/NTF3/FKBP1A/RHBDF1/DUSP10/PHLDA2/FGF1/PLA2R1/PIK3R1/ABHD6/CNPY4/RNASE10/TMEFF2/CD81/PRR5L/HYAL1/YWHAH/CLU/GRP/ACAA2/PIP4P2/RDX/SVBP/ARPIN/TGFB2/RHOC/HSPB1/PFN2/TRIP6/PFKL/PLCG1/PLCB1/DNM1/GPR173/APLN/CLSTN3/FXYD1/CTSH/AMOTL1/JUP/PDGFA/SLC8A1/SEPTIN8/ACTN1/EMP2/CLDN10/EFNA1/S100A14/TBXA2R/CD9/RSAD2/PTN/GJA1/TMEM98/APOA1	62
GO:0050793	GO:0050793	regulation of developmental process	56/361	438/4493	0.000200541	0.0311362	0.0299795	ADIG/SFRP5/FITM2/ADGRL3/BGLAP/DUSP10/PHLDA2/FGF1/SLC6A4/YWHAG/PIK3R1/MAPK7/HYAL1/IL34/YWHAH/GPC1/CITED2/CHI3L1/RDX/NPR2/BAIAP2/LPAR1/ARPIN/TSPAN12/TGFB2/MYH10/KIT/HSPB1/MUSTN1/PLCB1/GPR173/CLSTN3/CTSH/JUP/PDGFA/GPR161/GNAS/MAMSTR/MYO10/EMP2/EFNA1/PTHLH/MCRIP1/WDR61/MSX2/TBXA2R/PPP1R16B/CEBPB/PTN/CHN1/WNT2/GJA1/PTGS2/HEYL/TMEM98/APOA1	56
GO:0044255	GO:0044255	cellular lipid metabolic process	36/361	244/4493	0.00020119	0.0311362	0.0299795	RDH8/ACACA/FITM2/ORMDL3/ACSM1/PLA2G15/HACD2/ACSBG1/PIK3R1/HSD17B12/ABHD6/CD81/DEGS1/ACADSB/ELOVL7/CDS2/PIP4P2/PIGS/PLD2/PTGS1/KIT/DGAT1/GAL3ST4/PLCG1/ACSF2/PDGFA/ECHS1/AGPAT4/HACD4/ISYNA1/CHPT1/ALDH1A1/PTGS2/LRAT/NDUFAB1/APOA1	36
GO:0008610	GO:0008610	lipid biosynthetic process	26/361	157/4493	0.00025729	0.0382867	0.0368643	RDH8/ACACA/CYP21/FITM2/ACSM1/HACD2/FGF1/HSD17B12/ABHD6/ACLY/DEGS1/ELOVL7/CDS2/PIGS/PLD2/PTGS1/GAL3ST4/PDGFA/AGPAT4/HACD4/ISYNA1/CHPT1/PTGS2/NDUFAB1/CYB5R3/APOA1	26
GO:0032231	GO:0032231	regulation of actin filament bundle assembly	7/361	18/4493	0.000297981	0.0426996	0.0411133	PIK3R1/TMEFF2/RDX/LPAR1/RHOC/PFN2/APOA1	7
GO:0060317	GO:0060317	cardiac epithelial to mesenchymal transition	5/361	9/4493	0.000313076	0.0432604	0.0416533	TGFB2/EFNA1/MSX2/WNT2/HEYL	5
GO:0009653	GO:0009653	anatomical structure morphogenesis	56/361	448/4493	0.000364986	0.0480964	0.0463096	SFRP5/LMO4/FITM2/EDA/SLC1A3/FKBP1A/PHLDA2/FGF1/SLC6A4/SOBP/MAPK7/TMEFF2/CD81/HYAL1/YWHAH/CITED2/CHI3L1/RDX/BAIAP2/LPAR1/RFX2/ARPIN/TSPAN12/TGFB2/MYH10/RHOC/KIT/HSPB1/AQP3/FGL1/CFL2/APLN/CTSH/JUP/ACTN1/GNAT1/MYO10/EMX2/EMP2/EFNA1/LRATD1/MSX2/TBXA2R/CD9/PPP1R16B/CEBPB/STXBP1/PTN/CHN1/WNT2/GJA1/ACTG2/GPM6A/HEYL/RPL24/APOA1	56
GO:0032870	GO:0032870	cellular response to hormone stimulus	21/361	118/4493	0.000372937	0.0480964	0.0463096	LHCGR/RXRG/PTGDR/BGLAP/GNG2/PIK3R1/YWHAH/RDX/ATP2B4/KIT/PLCB1/GPR173/ASIP/CTSH/CTSB/RAB13/RBFOX2/MSX2/NR2F1/CTSV/HEYL	21

## Sheet: cattle_Adrenal
	ID	Description	GeneRatio	BgRatio	pvalue	p.adjust	qvalue	geneID	Count
GO:0007399	GO:0007399	nervous system development	63/407	324/4493	1.22449e-09	1.50738e-06	1.41446e-06	OPRM1/ABT1/INA/PCSK2/CHRNA3/ADCY1/GABRG2/FAIM2/LHFPL4/LGI1/NEFL/SNAP25/ATL1/MPZ/GABRA1/ECE2/SYT1/POMGNT2/FKBP1B/NR4A2/GAP43/CNTN1/ID2/CITED1/S100B/FGF2/LRRTM1/RNF112/CLSTN3/GPR173/GABRA2/ECRG4/PCP4/ARL6/CAMK2B/LPAR1/HOXA3/RAB3A/STXBP1/APOD/ARL3/SNCA/CNP/PLP1/GATA3/GDI1/EXT1/MAPT/ADGRL3/APP/MTHFD1L/UFC1/ADGRL1/ITPK1/PLCB1/CHN1/HEYL/PACSIN1/NR2F2/FYN/MXRA8/TMEM98/ITM2C	63
GO:0007268	GO:0007268	chemical synaptic transmission	26/407	78/4493	1.45552e-09	1.50738e-06	1.41446e-06	CHRNB4/CPLX2/GLRA1/CHRNA5/CHRNA3/ADCY1/GJD2/SYP/BACE1/LGI1/SNAP25/SYT1/ABHD6/CHRNA7/RAB3B/LRRTM1/CLSTN3/TAC1/RAB3A/PDLIM4/SNCA/PFN2/PLCB1/INSYN1/FYN/SV2A	26
GO:0098916	GO:0098916	anterograde trans-synaptic signaling	26/407	78/4493	1.45552e-09	1.50738e-06	1.41446e-06	CHRNB4/CPLX2/GLRA1/CHRNA5/CHRNA3/ADCY1/GJD2/SYP/BACE1/LGI1/SNAP25/SYT1/ABHD6/CHRNA7/RAB3B/LRRTM1/CLSTN3/TAC1/RAB3A/PDLIM4/SNCA/PFN2/PLCB1/INSYN1/FYN/SV2A	26
GO:0099536	GO:0099536	synaptic signaling	26/407	79/4493	1.99072e-09	1.50738e-06	1.41446e-06	CHRNB4/CPLX2/GLRA1/CHRNA5/CHRNA3/ADCY1/GJD2/SYP/BACE1/LGI1/SNAP25/SYT1/ABHD6/CHRNA7/RAB3B/LRRTM1/CLSTN3/TAC1/RAB3A/PDLIM4/SNCA/PFN2/PLCB1/INSYN1/FYN/SV2A	26
GO:0099537	GO:0099537	trans-synaptic signaling	26/407	79/4493	1.99072e-09	1.50738e-06	1.41446e-06	CHRNB4/CPLX2/GLRA1/CHRNA5/CHRNA3/ADCY1/GJD2/SYP/BACE1/LGI1/SNAP25/SYT1/ABHD6/CHRNA7/RAB3B/LRRTM1/CLSTN3/TAC1/RAB3A/PDLIM4/SNCA/PFN2/PLCB1/INSYN1/FYN/SV2A	26
GO:0007267	GO:0007267	cell-cell signaling	45/407	211/4493	2.06337e-08	1.30199e-05	1.22173e-05	INS/OPRM1/MC4R/CHRNB4/CPLX2/PTPRN/GLRA1/CHRNA5/DRD2/CHRNA3/ADCY1/GJD2/SYP/BACE1/LGI1/TMEM198/SNAP25/SYT1/ABHD6/SFRP5/CHRNA7/CPE/FKBP1B/RAB3B/LGR5/FGF2/LRRTM1/CLSTN3/TAC1/ARL6/RAB3A/PDLIM4/EXOC3L1/SNCA/GATA3/TMEM237/GPR68/VIP/PFN2/PLCB1/INSYN1/PKD2/FYN/SV2A/PFKL	45
GO:0006887	GO:0006887	exocytosis	21/407	71/4493	5.77715e-07	0.000312461	0.000293201	CPLX2/CHRNA5/ADCY1/SYP/BACE1/SNAP25/SYT1/RAB15/STX1B/SCIN/LIN7A/SCRN1/RAB3A/STXBP1/SYNGR3/EXOC3L1/STX1A/SNCA/DMTN/PFN2/SV2A	21
GO:0061564	GO:0061564	axon development	16/407	48/4493	2.28306e-06	0.00108046	0.00101386	ADCY1/LGI1/NEFL/ATL1/FKBP1B/NR4A2/S100B/RAB3A/STXBP1/APOD/CNP/PLP1/GDI1/EXT1/MAPT/CHN1	16
GO:0032879	GO:0032879	regulation of localization	74/407	495/4493	4.11635e-06	0.00173161	0.00162487	INS/NPPA/OPRM1/PHLDA2/KCNQ3/CHRNA5/DRD2/ADCY1/KCNIP4/SYP/STAC/TMEFF2/BACE1/DPP6/SNAP25/SYT1/ABHD6/KCNJ3/FKBP1B/KCNAB1/RAB3B/RAB15/SELE/SARAF/C7H5orf30/PLIN5/STX1B/KCNH1/SCIN/FGF2/LRRTM1/CLSTN3/GPR173/HYAL2/CAMK2B/DCN/RAB3A/SYNGR3/APOD/STX1A/SNCA/RHOC/HPCA/GATA3/DNAJA1/TEK/ABHD2/GDI1/DMTN/CD99L2/MAPT/CA2/GNAI1/PIP4P2/ITPR1/GPR68/VIP/UNC119/PFN2/TRIB3/PLCB1/FBXO4/AHSG/PRELID1/PKD2/FGF1/SLC8A1/NR2F2…	74
GO:0023061	GO:0023061	signal release	19/407	68/4493	5.16569e-06	0.00195573	0.00183518	INS/OPRM1/MC4R/PTPRN/CHRNA5/DRD2/ADCY1/BACE1/SYT1/CPE/FKBP1B/RAB3A/EXOC3L1/SNCA/GPR68/VIP/PFN2/SV2A/PFKL	19
GO:0030534	GO:0030534	adult behavior	12/407	31/4493	7.44066e-06	0.00256094	0.00240308	NPY/GLRA1/CHRNA5/CHRNA3/FXN/NR4A2/ID2/SNCA/CNP/MAPT/ATP1A2/ABAT	12
GO:0050808	GO:0050808	synapse organization	17/407	59/4493	1.03867e-05	0.00327701	0.00307502	INA/GABRG2/LHFPL4/NEFL/GABRA1/LRRTM1/CLSTN3/GABRA2/CAMK2B/RAB3A/SNCA/MAPT/ADGRL3/RAB39B/ADGRL1/PFN2/FYN	17
GO:0009187	GO:0009187	cyclic nucleotide metabolic process	7/407	11/4493	1.1391e-05	0.00331742	0.00311293	NPPA/NPPB/ADCY1/PDE2A/CNP/NPPC/GUCY1A1	7
GO:0050804	GO:0050804	modulation of chemical synaptic transmission	16/407	54/4493	1.28044e-05	0.00346269	0.00324925	CPLX2/CHRNA5/ADCY1/SYP/BACE1/LGI1/SNAP25/SYT1/ABHD6/RAB3B/LRRTM1/RAB3A/SNCA/PFN2/PLCB1/FYN	16
GO:0099177	GO:0099177	regulation of trans-synaptic signaling	16/407	55/4493	1.65827e-05	0.00418547	0.00392747	CPLX2/CHRNA5/ADCY1/SYP/BACE1/LGI1/SNAP25/SYT1/ABHD6/RAB3B/LRRTM1/RAB3A/SNCA/PFN2/PLCB1/FYN	16
GO:0017156	GO:0017156	calcium ion regulated exocytosis	10/407	24/4493	2.0451e-05	0.00483922	0.00454094	CHRNA5/ADCY1/BACE1/SYT1/SCIN/RAB3A/STX1A/SNCA/PFN2/SV2A	10
GO:0048699	GO:0048699	generation of neurons	37/407	205/4493	2.58161e-05	0.0056115	0.0052656	OPRM1/ABT1/ADCY1/FAIM2/LGI1/NEFL/SNAP25/ATL1/SYT1/POMGNT2/FKBP1B/NR4A2/CNTN1/ID2/S100B/RNF112/GPR173/PCP4/CAMK2B/LPAR1/RAB3A/STXBP1/APOD/ARL3/CNP/PLP1/GDI1/EXT1/MAPT/ADGRL3/CHN1/HEYL/PACSIN1/NR2F2/FYN/TMEM98/ITM2C	37
GO:0022008	GO:0022008	neurogenesis	40/407	229/4493	2.66791e-05	0.0056115	0.0052656	OPRM1/ABT1/ADCY1/FAIM2/LGI1/NEFL/SNAP25/ATL1/SYT1/POMGNT2/FKBP1B/NR4A2/GAP43/CNTN1/ID2/S100B/FGF2/RNF112/GPR173/PCP4/CAMK2B/LPAR1/RAB3A/STXBP1/APOD/ARL3/CNP/PLP1/GDI1/EXT1/MAPT/ADGRL3/CHN1/HEYL/PACSIN1/NR2F2/FYN/MXRA8/TMEM98/ITM2C	40
GO:0032940	GO:0032940	secretion by cell	34/407	183/4493	2.98599e-05	0.00580755	0.00544957	INS/OPRM1/MC4R/CPLX2/PTPRN/CHRNA5/DRD2/ADCY1/SYP/BACE1/SNAP25/SYT1/CPE/FKBP1B/RAB15/STX1B/SCIN/LIN7A/SCRN1/HYAL2/RAB3A/STXBP1/SYNGR3/EXOC3L1/STX1A/SNCA/GATA3/DMTN/GPR68/VIP/PFN2/SV2A/PFKL/CYP51A1	34
GO:0045055	GO:0045055	regulated exocytosis	14/407	46/4493	3.21035e-05	0.00580755	0.00544957	CPLX2/CHRNA5/ADCY1/BACE1/SYT1/RAB15/SCIN/RAB3A/SYNGR3/STX1A/SNCA/DMTN/PFN2/SV2A	14
GO:0051960	GO:0051960	regulation of nervous system development	24/407	110/4493	3.2213e-05	0.00580755	0.00544957	OPRM1/LHFPL4/NEFL/SNAP25/SYT1/FKBP1B/ID2/FGF2/LRRTM1/CLSTN3/GPR173/PCP4/CAMK2B/LPAR1/SNCA/GDI1/MAPT/ADGRL3/ADGRL1/CHN1/HEYL/FYN/TMEM98/ITM2C	24
GO:0007610	GO:0007610	behavior	22/407	98/4493	4.33781e-05	0.00746498	0.00700484	INS/PRLHR/NPY/MC4R/GLRA1/CHRNA5/CHRNA3/ADCY1/SNAP25/FXN/NR4A2/ID2/S100B/LRRTM1/SNCA/CNP/MAPT/ADGRL3/EGR1/ATP1A2/ABAT/VWA1	22
GO:0016079	GO:0016079	synaptic vesicle exocytosis	8/407	17/4493	4.9445e-05	0.00813907	0.00763738	CHRNA5/ADCY1/BACE1/SYT1/RAB3A/SNCA/PFN2/SV2A	8
GO:0031175	GO:0031175	neuron projection development	24/407	114/4493	5.96532e-05	0.00941029	0.00883025	ADCY1/LGI1/NEFL/SNAP25/ATL1/SYT1/FKBP1B/NR4A2/CNTN1/S100B/CAMK2B/LPAR1/RAB3A/STXBP1/APOD/CNP/PLP1/GDI1/EXT1/MAPT/CHN1/PACSIN1/FYN/ITM2C	24
GO:0007409	GO:0007409	axonogenesis	13/407	43/4493	6.66067e-05	0.0100869	0.00946517	ADCY1/LGI1/NEFL/ATL1/NR4A2/S100B/RAB3A/STXBP1/CNP/GDI1/EXT1/MAPT/CHN1	13
GO:0030182	GO:0030182	neuron differentiation	31/407	168/4493	7.74829e-05	0.0112827	0.0105872	ABT1/ADCY1/FAIM2/LGI1/NEFL/SNAP25/ATL1/SYT1/FKBP1B/NR4A2/CNTN1/ID2/S100B/RNF112/PCP4/CAMK2B/LPAR1/RAB3A/STXBP1/APOD/ARL3/CNP/PLP1/GDI1/EXT1/MAPT/CHN1/HEYL/PACSIN1/FYN/ITM2C	31
GO:0008344	GO:0008344	adult locomotory behavior	8/407	18/4493	8.20224e-05	0.0115014	0.0107924	GLRA1/FXN/NR4A2/ID2/SNCA/CNP/MAPT/ATP1A2	8
GO:0099504	GO:0099504	synaptic vesicle cycle	10/407	28/4493	9.81364e-05	0.0132694	0.0124515	CHRNA5/ADCY1/BACE1/SYT1/RAB3B/RAB3A/SNCA/PFN2/PACSIN1/SV2A	10
GO:0048678	GO:0048678	response to axon injury	5/407	7/4493	0.000107265	0.0137479	0.0129005	NEFL/FKBP1B/MORN4/FGF2/APOD	5
GO:0006836	GO:0006836	neurotransmitter transport	13/407	45/4493	0.000112322	0.0137479	0.0129005	CHRNA5/ADCY1/SLC18A2/BACE1/SLC6A17/SYT1/SLC6A15/RAB3B/RAB3A/SNCA/PFN2/SV2A/ATP1A2	13
GO:0051049	GO:0051049	regulation of transport	50/407	328/4493	0.000112569	0.0137479	0.0129005	INS/NPPA/OPRM1/KCNQ3/CHRNA5/DRD2/ADCY1/KCNIP4/SYP/STAC/BACE1/DPP6/SYT1/KCNJ3/FKBP1B/KCNAB1/RAB3B/RAB15/SELE/SARAF/STX1B/KCNH1/SCIN/LRRTM1/HYAL2/RAB3A/SYNGR3/APOD/STX1A/SNCA/HPCA/GATA3/DNAJA1/GDI1/DMTN/MAPT/CA2/PIP4P2/GPR68/UNC119/PFN2/TRIB3/AHSG/PRELID1/PKD2/SLC8A1/FYN/PFKL/STC1/CYP51A1	50
GO:0042391	GO:0042391	regulation of membrane potential	16/407	64/4493	0.000126616	0.0149802	0.0140568	NPPA/CHRNB4/KCNQ3/GLRA1/CHRNA5/CHRNA3/GJD2/MLLT11/CHRNA7/FKBP1B/DCN/SNCA/MAPT/INSYN1/PRELID1/IFI6	16
GO:0048858	GO:0048858	cell projection morphogenesis	18/407	78/4493	0.000148062	0.0164871	0.0154709	ADCY1/LGI1/NEFL/ATL1/SYT1/NR4A2/S100B/SNX2/CAMK2B/RAB3A/STXBP1/CNP/GDI1/EXT1/MAPT/CHN1/PACSIN1/FYN	18
GO:0120039	GO:0120039	plasma membrane bounded cell projection morphogenesis	18/407	78/4493	0.000148062	0.0164871	0.0154709	ADCY1/LGI1/NEFL/ATL1/SYT1/NR4A2/S100B/SNX2/CAMK2B/RAB3A/STXBP1/CNP/GDI1/EXT1/MAPT/CHN1/PACSIN1/FYN	18
GO:0120036	GO:0120036	plasma membrane bounded cell projection organization	36/407	214/4493	0.000153045	0.0165551	0.0155346	ADCY1/LGI1/NEFL/SNAP25/ATL1/SYT1/FKBP1B/NR4A2/GAP43/CNTN1/C7H5orf30/S100B/TEKT2/SNX2/ARL6/CAMK2B/LPAR1/RAB3A/STXBP1/APOD/ARL3/CNP/TMEM231/PLP1/GDI1/EXT1/DMTN/MAPT/TMEM237/PFN2/CHN1/TMEM17/ACTR3/PACSIN1/FYN/ITM2C	36
GO:0048812	GO:0048812	neuron projection morphogenesis	17/407	72/4493	0.00016752	0.0176176	0.0165316	ADCY1/LGI1/NEFL/ATL1/SYT1/NR4A2/S100B/CAMK2B/RAB3A/STXBP1/CNP/GDI1/EXT1/MAPT/CHN1/PACSIN1/FYN	17
GO:0030030	GO:0030030	cell projection organization	37/407	225/4493	0.000200186	0.0194737	0.0182734	ADCY1/LGI1/NEFL/JHY/SNAP25/ATL1/SYT1/FKBP1B/NR4A2/GAP43/CNTN1/C7H5orf30/S100B/TEKT2/SNX2/ARL6/CAMK2B/LPAR1/RAB3A/STXBP1/APOD/ARL3/CNP/TMEM231/PLP1/GDI1/EXT1/DMTN/MAPT/TMEM237/PFN2/CHN1/TMEM17/ACTR3/PACSIN1/FYN/ITM2C	37
GO:0007269	GO:0007269	neurotransmitter secretion	8/407	20/4493	0.000200601	0.0194737	0.0182734	CHRNA5/ADCY1/BACE1/SYT1/RAB3A/SNCA/PFN2/SV2A	8
GO:0099643	GO:0099643	signal release from synapse	8/407	20/4493	0.000200601	0.0194737	0.0182734	CHRNA5/ADCY1/BACE1/SYT1/RAB3A/SNCA/PFN2/SV2A	8
GO:0017157	GO:0017157	regulation of exocytosis	11/407	36/4493	0.000219255	0.0207525	0.0194733	CHRNA5/ADCY1/SYP/BACE1/SYT1/RAB15/STX1B/RAB3A/STX1A/SNCA/PFN2	11
GO:0048667	GO:0048667	cell morphogenesis involved in neuron differentiation	16/407	67/4493	0.000225747	0.0208458	0.0195609	ADCY1/LGI1/NEFL/ATL1/NR4A2/ID2/S100B/CAMK2B/RAB3A/STXBP1/CNP/GDI1/EXT1/MAPT/CHN1/FYN	16
GO:0007626	GO:0007626	locomotory behavior	12/407	42/4493	0.000231389	0.0208581	0.0195724	GLRA1/SNAP25/FXN/NR4A2/ID2/LRRTM1/SNCA/CNP/MAPT/ADGRL3/EGR1/ATP1A2	12
GO:0098693	GO:0098693	regulation of synaptic vesicle cycle	7/407	16/4493	0.000263881	0.0217926	0.0204493	CHRNA5/ADCY1/BACE1/SYT1/RAB3B/RAB3A/PFN2	7
GO:0009190	GO:0009190	cyclic nucleotide biosynthetic process	5/407	8/4493	0.00026478	0.0217926	0.0204493	NPPA/NPPB/ADCY1/NPPC/GUCY1A1	5
GO:0046068	GO:0046068	cGMP metabolic process	5/407	8/4493	0.00026478	0.0217926	0.0204493	NPPA/NPPB/PDE2A/NPPC/GUCY1A1	5
GO:0052652	GO:0052652	cyclic purine nucleotide metabolic process	5/407	8/4493	0.00026478	0.0217926	0.0204493	NPPA/NPPB/ADCY1/NPPC/GUCY1A1	5
GO:0010817	GO:0010817	regulation of hormone levels	20/407	96/4493	0.000284991	0.0223927	0.0210124	INS/PRLHR/MC4R/PTPRN/DRD2/PCSK2/CRABP1/ECE2/CPE/FKBP1B/EXOC3L1/GATA3/EGR1/GPR68/CRYM/VIP/CPQ/PFKL/ALDH1A1/SULT1B1	20
GO:0007186	GO:0007186	G protein-coupled receptor signaling pathway	29/407	164/4493	0.000285415	0.0223927	0.0210124	PRLHR/OPRM1/MC4R/GLRA1/DRD2/PROKR2/ADCY1/SYP/ECE2/ABHD6/NSG2/RGS4/SSTR2/GABRB1/GPR158/GPR173/TAC1/LPAR1/MC1R/TACR2/SNCA/CA2/GNAI1/GPR68/VIP/PLCB1/ADGRL2/RGS10/ACKR1	29
GO:0032990	GO:0032990	cell part morphogenesis	18/407	82/4493	0.000289815	0.0223927	0.0210124	ADCY1/LGI1/NEFL/ATL1/SYT1/NR4A2/S100B/SNX2/CAMK2B/RAB3A/STXBP1/CNP/GDI1/EXT1/MAPT/CHN1/PACSIN1/FYN	18
GO:0007416	GO:0007416	synapse assembly	8/407	21/4493	0.000298719	0.0225075	0.0211202	GABRG2/LHFPL4/GABRA1/LRRTM1/CLSTN3/GABRA2/SNCA/ADGRL3	8
GO:0046903	GO:0046903	secretion	35/407	213/4493	0.000303192	0.0225075	0.0211202	INS/OPRM1/MC4R/CPLX2/PTPRN/CHRNA5/DRD2/ADCY1/SYP/BACE1/SNAP25/SYT1/CPE/FKBP1B/RAB15/STX1B/SCIN/LIN7A/SCRN1/HYAL2/RAB3A/STXBP1/SYNGR3/EXOC3L1/STX1A/SNCA/GATA3/DMTN/GPR68/VIP/PFN2/SV2A/PFKL/STC1/CYP51A1	35
GO:0051962	GO:0051962	positive regulation of nervous system development	14/407	56/4493	0.000333604	0.0240912	0.0226062	OPRM1/NEFL/SYT1/FKBP1B/ID2/FGF2/LRRTM1/PCP4/CAMK2B/MAPT/ADGRL3/ADGRL1/HEYL/FYN	14
GO:0000904	GO:0000904	cell morphogenesis involved in differentiation	19/407	90/4493	0.000337252	0.0240912	0.0226062	ADCY1/LGI1/NEFL/ATL1/NR4A2/ID2/S100B/CAMK2B/RAB3A/STXBP1/CNP/TEK/GDI1/EXT1/DMTN/MAPT/CHN1/FYN/STC1	19
GO:0048666	GO:0048666	neuron development	26/407	143/4493	0.000375172	0.0263038	0.0246824	ADCY1/LGI1/NEFL/SNAP25/ATL1/SYT1/FKBP1B/NR4A2/CNTN1/ID2/S100B/CAMK2B/LPAR1/RAB3A/STXBP1/APOD/ARL3/CNP/PLP1/GDI1/EXT1/MAPT/CHN1/PACSIN1/FYN/ITM2C	26
GO:0018958	GO:0018958	phenol-containing compound metabolic process	9/407	27/4493	0.000400551	0.0274974	0.0258025	PNMT/DDC/NR4A2/CITED1/MC1R/SNCA/GATA3/CPQ/SULT1B1	9
GO:0017158	GO:0017158	regulation of calcium ion-dependent exocytosis	7/407	17/4493	0.000413986	0.0274974	0.0258025	CHRNA5/ADCY1/BACE1/SYT1/RAB3A/STX1A/PFN2	7
GO:0046928	GO:0046928	regulation of neurotransmitter secretion	7/407	17/4493	0.000413986	0.0274974	0.0258025	CHRNA5/ADCY1/BACE1/SYT1/RAB3A/SNCA/PFN2	7
GO:0001505	GO:0001505	regulation of neurotransmitter levels	15/407	64/4493	0.000439166	0.0286669	0.0268999	OPRM1/CHRNA5/ADCY1/SLC18A2/BACE1/ACHE/SYT1/RAB3B/RAB3A/NOS3/SNCA/PFN2/SV2A/ATP1A2/ABAT	15
GO:0010648	GO:0010648	negative regulation of cell communication	37/407	235/4493	0.000486666	0.0307086	0.0288158	OPRM1/GLRA1/SCG2/DRD2/RGS7BP/STMN3/ABHD6/SFRP5/RGS9BP/FXN/PDE2A/FKBP1B/NR4A2/RGS4/PLIN5/EID2/CAMK2N1/TXNDC12/PIK3IP1/HYAL2/DCN/APOD/NOS3/DUSP14/SNCA/GATA3/DNAJA1/SOCS2/RASL11B/RGS5/DLK2/PRELID1/HEYL/RGS10/PFKL/IFI6/TCIM	37
GO:0023057	GO:0023057	negative regulation of signaling	37/407	235/4493	0.000486666	0.0307086	0.0288158	OPRM1/GLRA1/SCG2/DRD2/RGS7BP/STMN3/ABHD6/SFRP5/RGS9BP/FXN/PDE2A/FKBP1B/NR4A2/RGS4/PLIN5/EID2/CAMK2N1/TXNDC12/PIK3IP1/HYAL2/DCN/APOD/NOS3/DUSP14/SNCA/GATA3/DNAJA1/SOCS2/RASL11B/RGS5/DLK2/PRELID1/HEYL/RGS10/PFKL/IFI6/TCIM	37
GO:1902803	GO:1902803	regulation of synaptic vesicle transport	6/407	13/4493	0.000526207	0.0321325	0.0301519	CHRNA5/ADCY1/BACE1/SYT1/RAB3A/PFN2	6
GO:2000300	GO:2000300	regulation of synaptic vesicle exocytosis	6/407	13/4493	0.000526207	0.0321325	0.0301519	CHRNA5/ADCY1/BACE1/SYT1/RAB3A/PFN2	6
GO:0046189	GO:0046189	phenol-containing compound biosynthetic process	7/407	18/4493	0.000625236	0.0375737	0.0352577	PNMT/DDC/NR4A2/CITED1/MC1R/SNCA/GATA3	7
GO:2000146	GO:2000146	negative regulation of cell motility	13/407	53/4493	0.000660677	0.0390832	0.0366741	TMEFF2/ABHD6/C7H5orf30/GPR173/HYAL2/DCN/APOD/GATA3/ABHD2/PFN2/PLCB1/NR2F2/STC1	13
GO:0060074	GO:0060074	synapse maturation	3/407	3/4493	0.00073834	0.0430055	0.0403546	NEFL/CAMK2B/ADGRL1	3
GO:0051271	GO:0051271	negative regulation of cellular component movement	13/407	54/4493	0.000800148	0.0458994	0.0430701	TMEFF2/ABHD6/C7H5orf30/GPR173/HYAL2/DCN/APOD/GATA3/ABHD2/PFN2/PLCB1/NR2F2/STC1	13
GO:0051588	GO:0051588	regulation of neurotransmitter transport	8/407	24/4493	0.000846239	0.0464442	0.0435814	CHRNA5/ADCY1/BACE1/SYT1/RAB3B/RAB3A/SNCA/PFN2	8
GO:0140029	GO:0140029	exocytic process	6/407	14/4493	0.000851122	0.0464442	0.0435814	SYT1/RAB3A/STXBP1/SNCA/DMTN/SV2A	6
GO:0006182	GO:0006182	cGMP biosynthetic process	4/407	6/4493	0.000858715	0.0464442	0.0435814	NPPA/NPPB/NPPC/GUCY1A1	4
GO:1904862	GO:1904862	inhibitory synapse assembly	4/407	6/4493	0.000858715	0.0464442	0.0435814	GABRG2/LHFPL4/GABRA1/GABRA2	4
GO:0050806	GO:0050806	positive regulation of synaptic transmission	7/407	19/4493	0.000913787	0.0487267	0.0457232	ADCY1/LGI1/SNAP25/SYT1/RAB3B/LRRTM1/SNCA	7

## Sheet: cattle_Blood_Immune
	ID	Description	GeneRatio	BgRatio	pvalue	p.adjust	qvalue	geneID	Count
GO:0002376	GO:0002376	immune system process	71/288	495/4493	8.93853e-12	3.38323e-08	3.04004e-08	IL2RA/SAMHD1/PTGER4/ADORA2B/ELF1/CD40/GATA3/IL12B/LYST/PSMB8/ERAP2/OLR1/FYN/ARG2/TIFA/STING1/ZFP36/CYLD/ALOX15/IFNAR1/CDK13/RHOA/FAS/STAT5A/LFNG/IL10/IL15/TP53/ZP3/TFE3/OAS2/HMGB2/VIM/CTSH/JUNB/STAT5B/MR1/MX1/TRIM38/BLA-DQB/IL1A/CCL3/TMEM106A/DBNL/MYC/CXCL5/NUDT21/CITED2/ACTG1/RSAD2/ISG15/S1PR1/BLOC1S3/IRAK4/ID2/ETV6/CFD/NFKBIZ/CLEC6A/ATP6AP1/IRF3/B4GALT1/TLR3/SHFL/CSF2/ANXA1/CSF3/RAB7B/IL7/AQP3/…	71
GO:0006955	GO:0006955	immune response	51/288	304/4493	4.69947e-11	8.89375e-08	7.99157e-08	SAMHD1/ADORA2B/ELF1/CD40/GATA3/IL12B/LYST/ERAP2/FYN/ARG2/TIFA/STING1/CYLD/ALOX15/IFNAR1/FAS/LFNG/IL10/IL15/TP53/ZP3/TFE3/OAS2/HMGB2/VIM/CTSH/MR1/MX1/TRIM38/BLA-DQB/IL1A/CCL3/TMEM106A/DBNL/CXCL5/ACTG1/RSAD2/ISG15/IRAK4/CFD/NFKBIZ/CLEC6A/IRF3/TLR3/SHFL/CSF2/ANXA1/CSF3/RAB7B/IL7/C2	51
GO:0001816	GO:0001816	cytokine production	32/288	158/4493	2.50594e-09	3.16166e-06	2.84094e-06	ADORA2B/ELF1/GATA3/IL12B/SARS1/F2R/STING1/ZFP36/STAT5A/IL10/ZP3/CHI3L1/STAT5B/HIF1A/TRIM38/IL1A/CCL3/TMEM106A/RSAD2/ISG15/CMKLR1/IRAK4/CLEC6A/IRF3/TLR3/CSF2/SCAMP5/AGPAT1/ANXA1/RAB7B/IL7/NOS2	32
GO:0001817	GO:0001817	regulation of cytokine production	28/288	134/4493	1.29555e-08	1.22592e-05	1.10156e-05	ADORA2B/ELF1/GATA3/SARS1/F2R/STING1/ZFP36/STAT5A/IL10/ZP3/STAT5B/HIF1A/TRIM38/IL1A/CCL3/RSAD2/ISG15/CMKLR1/CLEC6A/IRF3/TLR3/CSF2/SCAMP5/AGPAT1/ANXA1/RAB7B/IL7/NOS2	28
GO:0006952	GO:0006952	defense response	49/288	337/4493	1.87813e-08	1.42174e-05	1.27752e-05	SAMHD1/PTGER4/CD200R1L/ADORA2B/GATA3/LYST/OLR1/ARG2/TIFA/F2R/STING1/CYLD/IFNAR1/STAT5A/IL10/TP53/ZP3/OAS2/CHI3L1/HMGB2/VIM/STAT5B/MR1/MX1/TRIM38/IL1A/CCL3/TMEM106A/CXCL5/ACTG1/RSAD2/ISG15/ABCC1/IRAK4/CFD/NFKBIZ/CLEC6A/TNFRSF1A/TRADD/IRF3/B4GALT1/TLR3/SHFL/ANXA1/RAB7B/AGER/PTGS2/NOS2/C2	49
GO:2000026	GO:2000026	regulation of multicellular organismal development	46/288	322/4493	9.5705e-08	6.03739e-05	5.42496e-05	CD40/GATA3/TBXA2R/SARS1/FYN/WARS1/ZFP36/CYLD/PPP1R16B/RHOA/STAT5A/PRKACB/LFNG/ELL3/TP53/ZP3/TFE3/OAS2/CHI3L1/HMGB2/VIM/CTSH/STAT5B/IL1A/CCL3/MYC/ITM2C/NAP1L1/NUDT21/CITED2/ISG15/S1PR1/MOV10/ID2/DNMT1/NFKBIZ/TRADD/ATP6AP1/CDK5R1/CSF2/ANXA1/BTG1/RAB7B/IL7/PTGS2/HOPX	46
GO:0034097	GO:0034097	response to cytokine	30/288	167/4493	1.4523e-07	7.42458e-05	6.67143e-05	IL2RA/SAMHD1/IL12RB2/IL12B/ZFP36/CYLD/ALOX15/IFNAR1/RHOA/STAT5A/IL15/TP53/OAS2/CHI3L1/VIM/STAT5B/MX1/IKBKB/IL1A/ACTG1/ISG15/TNFRSF1A/TRADD/IRF3/SHFL/CSF2/CSF3/RAB7B/IL7/PTGS2	30
GO:0001819	GO:0001819	positive regulation of cytokine production	21/288	91/4493	1.56926e-07	7.42458e-05	6.67143e-05	ADORA2B/GATA3/F2R/STING1/STAT5A/IL10/ZP3/STAT5B/HIF1A/IL1A/CCL3/RSAD2/CLEC6A/IRF3/TLR3/CSF2/SCAMP5/AGPAT1/ANXA1/RAB7B/IL7	21
GO:0051240	GO:0051240	positive regulation of multicellular organismal process	43/288	302/4493	2.94408e-07	0.000123815	0.000111255	ADORA2B/CD40/GATA3/TBXA2R/FYN/F2R/STING1/CYLD/PPP1R16B/RHOA/STAT5A/IL10/ELL3/ZP3/CHI3L1/CTSH/STAT5B/HIF1A/IL1A/CCL3/NAP1L1/NUDT21/CITED2/RSAD2/ISG15/CMKLR1/MAPRE2/ID2/NFKBIZ/CLEC6A/PLCG1/TRADD/ATP6AP1/IRF3/TLR3/CSF2/SCAMP5/AGPAT1/ANXA1/BTG1/RAB7B/IL7/PTGS2	43
GO:0050793	GO:0050793	regulation of developmental process	55/288	438/4493	4.00284e-07	0.000151507	0.000136139	CD40/GATA3/TBXA2R/SARS1/FYN/WARS1/CDC42SE2/ZFP36/TRIB3/CYLD/CDK13/PPP1R16B/RHOA/STAT5A/CREB1/PRKACB/LFNG/ELL3/TP53/ZP3/TFE3/OAS2/CHI3L1/HMGB2/VIM/CTSH/LIMD1/ROCK1/STAT5B/EZR/IL1A/CCL3/MYC/ITM2C/NAP1L1/NUDT21/CITED2/ISG15/S1PR1/MOV10/CMKLR1/ID2/DNMT1/NFKBIZ/TRADD/ATP6AP1/PTBP1/CDK5R1/CSF2/ANXA1/BTG1/RAB7B/IL7/PTGS2/HOPX	55
GO:0071345	GO:0071345	cellular response to cytokine stimulus	27/288	151/4493	7.00837e-07	0.000239967	0.000215625	IL2RA/SAMHD1/IL12RB2/IL12B/ZFP36/CYLD/ALOX15/IFNAR1/RHOA/STAT5A/IL15/TP53/OAS2/CHI3L1/VIM/STAT5B/IKBKB/IL1A/ACTG1/TNFRSF1A/TRADD/IRF3/CSF2/CSF3/RAB7B/IL7/PTGS2	27
GO:1903708	GO:1903708	positive regulation of hemopoiesis	13/288	41/4493	8.14515e-07	0.000239967	0.000215625	GATA3/CYLD/RHOA/STAT5A/STAT5B/NUDT21/ISG15/ID2/NFKBIZ/ATP6AP1/ANXA1/RAB7B/IL7	13
GO:0002521	GO:0002521	leukocyte differentiation	20/288	92/4493	8.77173e-07	0.000239967	0.000215625	GATA3/IL12B/CYLD/RHOA/STAT5A/LFNG/TP53/TFE3/JUNB/STAT5B/CCL3/MYC/CITED2/RSAD2/ID2/NFKBIZ/ATP6AP1/CSF2/ANXA1/IL7	20
GO:0002520	GO:0002520	immune system development	28/288	162/4493	8.87594e-07	0.000239967	0.000215625	SAMHD1/GATA3/IL12B/ZFP36/CYLD/CDK13/RHOA/STAT5A/LFNG/TP53/TFE3/HMGB2/JUNB/STAT5B/CCL3/MYC/NUDT21/CITED2/RSAD2/ISG15/ID2/ETV6/NFKBIZ/ATP6AP1/CSF2/ANXA1/RAB7B/IL7	28
GO:0030097	GO:0030097	hemopoiesis	26/288	147/4493	1.41599e-06	0.000357303	0.000321058	GATA3/IL12B/ZFP36/CYLD/CDK13/RHOA/STAT5A/LFNG/TP53/TFE3/JUNB/STAT5B/CCL3/MYC/NUDT21/CITED2/RSAD2/ISG15/ID2/ETV6/NFKBIZ/ATP6AP1/CSF2/ANXA1/RAB7B/IL7	26
GO:0035556	GO:0035556	intracellular signal transduction	56/288	468/4493	1.54167e-06	0.000364702	0.000327707	STK38/RASA3/ADORA2B/CD40/GATA3/RCAN3/FYN/TIFA/CDC42SE2/F2R/ZFP36/TRIB3/CYLD/ALOX15/LBH/PPP1R16B/RHOA/STAT5A/PIK3IP1/ELL3/CDK12/TP53/ZP3/DUSP6/CHI3L1/CTSH/NMUR2/LIMD1/ITPR3/ROCK1/STAT5B/TRIM38/PRR5L/DUSP18/IKBKB/CCL3/TMEM106A/DBNL/MYC/KCTD13/CMKLR1/MAPRE2/RELL2/ARHGDIA/DNMT1/ABR/CLEC6A/ATP2B4/TRADD/ATP6AP1/ERO1A/RGS9/CSF2/CSF3/SESN2/ARHGEF39	56
GO:0045087	GO:0045087	innate immune response	28/288	170/4493	2.41907e-06	0.000510158	0.000458408	SAMHD1/GATA3/LYST/ARG2/TIFA/STING1/CYLD/IFNAR1/TP53/OAS2/HMGB2/VIM/MR1/MX1/TRIM38/TMEM106A/ACTG1/RSAD2/ISG15/IRAK4/CFD/CLEC6A/IRF3/TLR3/SHFL/ANXA1/RAB7B/C2	28
GO:0009605	GO:0009605	response to external stimulus	54/288	451/4493	2.42611e-06	0.000510158	0.000458408	SAMHD1/PTGER4/CD200R1L/ADORA2B/CD40/GATA3/TBXA2R/FYN/F2R/STING1/ZFP36/CYLD/IFNAR1/RHOA/STAT5A/IL10/TP53/ZP3/OAS2/CHI3L1/HMGB2/VIM/NMUR2/TMEM229B/STAT5B/MX1/TRIM38/ELMO2/CCL3/CXCL5/BHLHE40/RSAD2/ISG15/ABCC1/S1PR1/CMKLR1/BLOC1S3/ID2/CFD/NFKBIZ/CLEC6A/TNFRSF1A/TRADD/CDK5R1/IRF3/TLR3/SHFL/ANXA1/SESN2/VDR/PTGS2/AQP3/HOPX/NOS2	54
GO:0050727	GO:0050727	regulation of inflammatory response	18/288	82/4493	2.71021e-06	0.000539902	0.000485135	PTGER4/CD200R1L/ADORA2B/GATA3/CYLD/STAT5A/ZP3/STAT5B/CCL3/ABCC1/NFKBIZ/TNFRSF1A/TRADD/IRF3/TLR3/ANXA1/PTGS2/NOS2	18
GO:0031347	GO:0031347	regulation of defense response	24/288	136/4493	3.82664e-06	0.000686069	0.000616475	SAMHD1/PTGER4/CD200R1L/ADORA2B/GATA3/TIFA/STING1/CYLD/STAT5A/ZP3/STAT5B/TRIM38/CCL3/RSAD2/ABCC1/NFKBIZ/TNFRSF1A/TRADD/IRF3/TLR3/ANXA1/RAB7B/PTGS2/NOS2	24
GO:0045595	GO:0045595	regulation of cell differentiation	38/288	277/4493	3.98567e-06	0.000686069	0.000616475	GATA3/FYN/ZFP36/TRIB3/CYLD/CDK13/RHOA/STAT5A/CREB1/ELL3/TP53/TFE3/HMGB2/VIM/LIMD1/ROCK1/STAT5B/CCL3/MYC/ITM2C/NAP1L1/NUDT21/ISG15/MOV10/CMKLR1/ID2/DNMT1/NFKBIZ/ATP6AP1/PTBP1/CDK5R1/CSF2/ANXA1/BTG1/RAB7B/IL7/PTGS2/HOPX	38
GO:0048534	GO:0048534	hematopoietic or lymphoid organ development	26/288	155/4493	3.98772e-06	0.000686069	0.000616475	GATA3/IL12B/ZFP36/CYLD/CDK13/RHOA/STAT5A/LFNG/TP53/TFE3/JUNB/STAT5B/CCL3/MYC/NUDT21/CITED2/RSAD2/ISG15/ID2/ETV6/NFKBIZ/ATP6AP1/CSF2/ANXA1/RAB7B/IL7	26
GO:0002682	GO:0002682	regulation of immune system process	37/288	267/4493	4.2491e-06	0.000699255	0.000628323	SAMHD1/PTGER4/ADORA2B/ELF1/CD40/GATA3/IL12B/TIFA/STING1/ZFP36/CYLD/ALOX15/RHOA/STAT5A/IL10/ZP3/TFE3/CTSH/STAT5B/TRIM38/CCL3/MYC/NUDT21/RSAD2/ISG15/BLOC1S3/ID2/CFD/NFKBIZ/ATP6AP1/IRF3/TLR3/ANXA1/RAB7B/IL7/AQP3/C2	37
GO:0006954	GO:0006954	inflammatory response	26/288	160/4493	7.29809e-06	0.00115097	0.00103422	PTGER4/CD200R1L/ADORA2B/GATA3/OLR1/F2R/CYLD/STAT5A/IL10/ZP3/CHI3L1/HMGB2/STAT5B/IL1A/CCL3/ABCC1/NFKBIZ/TNFRSF1A/TRADD/IRF3/B4GALT1/TLR3/ANXA1/AGER/PTGS2/NOS2	26
GO:1902107	GO:1902107	positive regulation of leukocyte differentiation	10/288	30/4493	9.54235e-06	0.00144471	0.00129816	GATA3/CYLD/RHOA/STAT5A/STAT5B/ID2/NFKBIZ/ATP6AP1/ANXA1/IL7	10
GO:0045621	GO:0045621	positive regulation of lymphocyte differentiation	8/288	19/4493	1.05055e-05	0.0014986	0.00134658	GATA3/CYLD/RHOA/STAT5A/STAT5B/NFKBIZ/ANXA1/IL7	8
GO:0045321	GO:0045321	leukocyte activation	24/288	144/4493	1.06902e-05	0.0014986	0.00134658	ADORA2B/CD40/GATA3/IL12B/FYN/CYLD/RHOA/STAT5A/LFNG/IL10/IL15/TP53/ZP3/STAT5B/CCL3/TMEM106A/CXCL5/RSAD2/BLOC1S3/ID2/NFKBIZ/CSF2/ANXA1/IL7	24
GO:1903706	GO:1903706	regulation of hemopoiesis	17/288	82/4493	1.17057e-05	0.00158236	0.00142185	GATA3/ZFP36/CYLD/RHOA/STAT5A/TFE3/STAT5B/CCL3/MYC/NUDT21/ISG15/ID2/NFKBIZ/ATP6AP1/ANXA1/RAB7B/IL7	17
GO:0051094	GO:0051094	positive regulation of developmental process	33/288	237/4493	1.32953e-05	0.00173527	0.00155925	CD40/GATA3/FYN/ZFP36/CYLD/PPP1R16B/RHOA/STAT5A/CREB1/ELL3/TP53/ZP3/CHI3L1/CTSH/ROCK1/STAT5B/IL1A/NAP1L1/NUDT21/CITED2/ISG15/CMKLR1/ID2/NFKBIZ/TRADD/ATP6AP1/CSF2/ANXA1/BTG1/RAB7B/IL7/PTGS2/HOPX	33
GO:0050663	GO:0050663	cytokine secretion	12/288	45/4493	1.62263e-05	0.00204722	0.00183956	GATA3/IL12B/F2R/IL10/CHI3L1/IL1A/CCL3/TMEM106A/ISG15/CLEC6A/SCAMP5/NOS2	12
GO:1902531	GO:1902531	regulation of intracellular signal transduction	40/288	318/4493	1.88303e-05	0.00229912	0.0020659	STK38/RASA3/ADORA2B/CD40/GATA3/FYN/TIFA/CDC42SE2/F2R/CYLD/ALOX15/LBH/PPP1R16B/RHOA/PIK3IP1/ELL3/CDK12/TP53/DUSP6/CHI3L1/LIMD1/TRIM38/DUSP18/CCL3/TMEM106A/MYC/KCTD13/CMKLR1/MAPRE2/RELL2/ABR/CLEC6A/ATP2B4/TRADD/ATP6AP1/CDK5R1/CSF2/CSF3/SESN2/ARHGEF39	40
GO:0006355	GO:0006355	regulation of transcription, DNA-templated	54/288	485/4493	2.1972e-05	0.00259887	0.00233525	ELF1/CD40/GATA3/TFEC/SARS1/FOXP1/F2R/ACTR3/TRIB3/CYLD/CDK13/LBH/RHOA/STAT5A/CREB1/ZNF227/IL10/ELL3/CDK12/CDCA7/SP2/TP53/ZP3/TFE3/HMGB2/LIMD1/STAT5B/HIF1A/TRIM38/PHF20L1/IKBKB/CRTC2/SMARCA4/IL1A/MYC/PSIP1/CITED2/BHLHE40/CMKLR1/ID2/ETV6/DNMT1/TNFRSF1A/ATP2B4/TRADD/CDK5R1/IRF3/CSF2/CSF3/SESN2/GLMP/RAB7B/CREM/HOPX	54
GO:0002684	GO:0002684	positive regulation of immune system process	27/288	182/4493	2.72266e-05	0.00312281	0.00280603	ADORA2B/ELF1/GATA3/IL12B/TIFA/STING1/CYLD/RHOA/STAT5A/ZP3/STAT5B/CCL3/NUDT21/RSAD2/ISG15/BLOC1S3/ID2/CFD/NFKBIZ/ATP6AP1/IRF3/TLR3/ANXA1/RAB7B/IL7/AQP3/C2	27
GO:0034340	GO:0034340	response to type I interferon	7/288	16/4493	2.86347e-05	0.00318772	0.00286436	SAMHD1/IFNAR1/OAS2/MX1/ISG15/IRF3/SHFL	7
GO:1902105	GO:1902105	regulation of leukocyte differentiation	13/288	55/4493	2.96258e-05	0.00320382	0.00287883	GATA3/CYLD/RHOA/STAT5A/TFE3/STAT5B/CCL3/MYC/ID2/NFKBIZ/ATP6AP1/ANXA1/IL7	13
GO:0050729	GO:0050729	positive regulation of inflammatory response	10/288	34/4493	3.30786e-05	0.00347785	0.00312506	ADORA2B/STAT5A/ZP3/STAT5B/CCL3/ABCC1/NFKBIZ/TNFRSF1A/TRADD/TLR3	10
GO:0001775	GO:0001775	cell activation	26/288	175/4493	3.76083e-05	0.00384723	0.00345697	ADORA2B/CD40/GATA3/IL12B/FYN/ADRA2A/F2R/CYLD/RHOA/STAT5A/LFNG/IL10/IL15/TP53/ZP3/STAT5B/CCL3/TMEM106A/CXCL5/RSAD2/BLOC1S3/ID2/NFKBIZ/CSF2/ANXA1/IL7	26
GO:0006468	GO:0006468	protein phosphorylation	43/288	364/4493	4.26527e-05	0.00424844	0.00381748	STK38/CD40/FYN/WARS1/F2R/DAZAP2/ZFP36/TRIB3/CYLD/ALOX15/ARRB1/CDK13/LBH/RHOA/PRKACB/IL15/CDK12/TP53/DUSP6/CNPPD1/CHI3L1/CTSH/GRK3/PRR5L/DUSP18/IKBKB/PIK3CA/CCL3/TMEM106A/MYC/CCND2/AAK1/IRAK4/RELL2/ATP2B4/ATP6AP1/CDK5R1/CSF2/CSF3/SESN2/IL7/PTGS2/CCL8	43
GO:0007265	GO:0007265	Ras protein signal transduction	13/288	57/4493	4.44831e-05	0.00431714	0.00387921	RASA3/CDC42SE2/F2R/RHOA/TP53/ROCK1/DBNL/KCTD13/MAPRE2/ARHGDIA/DNMT1/ABR/ARHGEF39	13
GO:0010628	GO:0010628	positive regulation of gene expression	40/288	331/4493	4.84936e-05	0.0045887	0.00412323	ELF1/CD40/GATA3/WARS1/F2R/ACTR3/ZFP36/LBH/STAT5A/CREB1/IL10/ELL3/TP53/ZP3/TFE3/HMGB2/PABPC1/VIM/CTSH/STAT5B/HIF1A/IKBKB/SMARCA4/IL1A/CCL3/MYC/PSIP1/NUDT21/CITED2/ID2/ETV6/DNMT1/TNFRSF1A/IRF3/CSF2/CSF3/SESN2/GLMP/IL7/RPS4X	40
GO:0045597	GO:0045597	positive regulation of cell differentiation	24/288	158/4493	5.24699e-05	0.00467356	0.00419947	GATA3/FYN/ZFP36/CYLD/RHOA/STAT5A/CREB1/ELL3/ROCK1/STAT5B/NAP1L1/NUDT21/ISG15/CMKLR1/ID2/NFKBIZ/ATP6AP1/CSF2/ANXA1/BTG1/RAB7B/IL7/PTGS2/HOPX	24
GO:0030098	GO:0030098	lymphocyte differentiation	13/288	58/4493	5.40892e-05	0.00467356	0.00419947	GATA3/IL12B/CYLD/RHOA/STAT5A/LFNG/TP53/STAT5B/RSAD2/ID2/NFKBIZ/ANXA1/IL7	13
GO:0042089	GO:0042089	cytokine biosynthetic process	8/288	23/4493	5.43293e-05	0.00467356	0.00419947	GATA3/IL12B/ZFP36/STAT5A/IL10/STAT5B/IL1A/IRF3	8
GO:0042107	GO:0042107	cytokine metabolic process	8/288	23/4493	5.43293e-05	0.00467356	0.00419947	GATA3/IL12B/ZFP36/STAT5A/IL10/STAT5B/IL1A/IRF3	8
GO:0045785	GO:0045785	positive regulation of cell adhesion	15/288	76/4493	7.0705e-05	0.00586052	0.00526603	GATA3/IL12B/CYLD/ALOX15/RHOA/STAT5A/ZP3/TFE3/ROCK1/STAT5B/CITED2/RELL2/NFKBIZ/ANXA1/IL7	15
GO:0030183	GO:0030183	B cell differentiation	7/288	18/4493	7.12243e-05	0.00586052	0.00526603	CYLD/STAT5A/LFNG/TP53/STAT5B/ID2/IL7	7
GO:0042094	GO:0042094	interleukin-2 biosynthetic process	4/288	5/4493	7.85838e-05	0.00619666	0.00556808	ZFP36/STAT5A/STAT5B/IL1A	4
GO:0045076	GO:0045076	regulation of interleukin-2 biosynthetic process	4/288	5/4493	7.85838e-05	0.00619666	0.00556808	ZFP36/STAT5A/STAT5B/IL1A	4
GO:0019221	GO:0019221	cytokine-mediated signaling pathway	15/288	77/4493	8.28198e-05	0.00639741	0.00574846	IL2RA/SAMHD1/IL12RB2/IL12B/CYLD/IFNAR1/STAT5A/IL15/TP53/OAS2/STAT5B/IL1A/TNFRSF1A/IRF3/IL7	15
GO:0031349	GO:0031349	positive regulation of defense response	15/288	79/4493	0.000112595	0.00852344	0.00765883	ADORA2B/TIFA/STING1/STAT5A/ZP3/STAT5B/CCL3/RSAD2/ABCC1/NFKBIZ/TNFRSF1A/TRADD/IRF3/TLR3/RAB7B	15
GO:0043123	GO:0043123	positive regulation of I-kappaB kinase/NF-kappaB signaling	9/288	32/4493	0.000121762	0.00886285	0.00796381	CD40/FYN/TIFA/F2R/RHOA/TRIM38/TMEM106A/CLEC6A/TRADD	9
GO:0045619	GO:0045619	regulation of lymphocyte differentiation	9/288	32/4493	0.000121762	0.00886285	0.00796381	GATA3/CYLD/RHOA/STAT5A/STAT5B/ID2/NFKBIZ/ANXA1/IL7	9
GO:0007264	GO:0007264	small GTPase mediated signal transduction	13/288	63/4493	0.000134125	0.00957856	0.00860692	RASA3/CDC42SE2/F2R/RHOA/TP53/ROCK1/DBNL/KCTD13/MAPRE2/ARHGDIA/DNMT1/ABR/ARHGEF39	13
GO:0048525	GO:0048525	negative regulation of viral process	7/288	20/4493	0.000155159	0.0106778	0.00959461	ZFP36/MX1/CCL3/RSAD2/ISG15/SHFL/CCL8	7
GO:0050715	GO:0050715	positive regulation of cytokine secretion	7/288	20/4493	0.000155159	0.0106778	0.00959461	GATA3/F2R/IL10/IL1A/CCL3/CLEC6A/SCAMP5	7
GO:0048584	GO:0048584	positive regulation of response to stimulus	45/288	409/4493	0.000158818	0.0107344	0.00964552	ADORA2B/ELF1/CD40/GATA3/FYN/TIFA/CDC42SE2/F2R/STING1/CYLD/ALOX15/RHOA/STAT5A/LFNG/TP53/ZP3/CHI3L1/CTSH/STAT5B/TRIM38/CCL3/TMEM106A/MYC/ITM2C/CITED2/RSAD2/ABCC1/AAK1/MAPRE2/CFD/RELL2/NFKBIZ/CLEC6A/TNFRSF1A/TRADD/ATP6AP1/IRF3/TLR3/CSF2/ANXA1/CSF3/RAB7B/IL7/HOPX/C2	45
GO:0032663	GO:0032663	regulation of interleukin-2 production	5/288	10/4493	0.000201659	0.0129369	0.0116246	ZFP36/STAT5A/STAT5B/IL1A/ANXA1	5
GO:0045071	GO:0045071	negative regulation of viral genome replication	5/288	10/4493	0.000201659	0.0129369	0.0116246	MX1/RSAD2/ISG15/SHFL/CCL8	5
GO:0045577	GO:0045577	regulation of B cell differentiation	5/288	10/4493	0.000201659	0.0129369	0.0116246	CYLD/STAT5A/STAT5B/ID2/IL7	5
GO:0051254	GO:0051254	positive regulation of RNA metabolic process	34/288	283/4493	0.00021099	0.01331	0.0119598	ELF1/CD40/GATA3/F2R/ACTR3/ZFP36/LBH/STAT5A/CREB1/IL10/ELL3/TP53/ZP3/TFE3/PABPC1/GMEB1/STAT5B/HIF1A/PRR5L/IKBKB/SMARCA4/IL1A/MYC/PSIP1/NUDT21/CITED2/MOV10/ID2/ETV6/TNFRSF1A/IRF3/CSF3/SESN2/GLMP	34
GO:0022409	GO:0022409	positive regulation of cell-cell adhesion	11/288	50/4493	0.000243457	0.0151063	0.0135739	GATA3/IL12B/CYLD/RHOA/STAT5A/ZP3/STAT5B/CITED2/NFKBIZ/ANXA1/IL7	11
GO:0045944	GO:0045944	positive regulation of transcription by RNA polymerase II	23/288	164/4493	0.000259718	0.0154244	0.0138597	ELF1/CD40/GATA3/ACTR3/STAT5A/CREB1/ELL3/TP53/TFE3/STAT5B/HIF1A/IKBKB/SMARCA4/IL1A/MYC/PSIP1/CITED2/ETV6/TNFRSF1A/IRF3/CSF3/SESN2/GLMP	23
GO:0001779	GO:0001779	natural killer cell differentiation	3/288	3/4493	0.000260808	0.0154244	0.0138597	STAT5A/STAT5B/ID2	3
GO:0045136	GO:0045136	development of secondary sexual characteristics	3/288	3/4493	0.000260808	0.0154244	0.0138597	STAT5A/STAT5B/B4GALT1	3
GO:0001932	GO:0001932	regulation of protein phosphorylation	32/288	264/4493	0.000278133	0.0160999	0.0144667	STK38/CD40/FYN/WARS1/F2R/DAZAP2/TRIB3/CYLD/ALOX15/ARRB1/LBH/RHOA/IL15/CDK12/TP53/DUSP6/CNPPD1/CHI3L1/PRR5L/DUSP18/CCL3/TMEM106A/MYC/RELL2/ATP2B4/ATP6AP1/CDK5R1/CSF2/CSF3/SESN2/IL7/PTGS2	32
GO:0009968	GO:0009968	negative regulation of signal transduction	28/288	219/4493	0.000280738	0.0160999	0.0144667	SAMHD1/STK38/RGS20/RASA3/ELF1/GATA3/CYLD/ARRB1/RHOA/PRKACB/PIK3IP1/LFNG/ELL3/TP53/DUSP6/LIMD1/PRR5L/DUSP18/MYC/LGMN/KCTD13/YWHAB/ATP2B4/RGS9/CSF2/SESN2/RAB7B/IL7	28
GO:0050870	GO:0050870	positive regulation of T cell activation	10/288	43/4493	0.000288484	0.0162972	0.014644	GATA3/IL12B/CYLD/RHOA/STAT5A/ZP3/STAT5B/NFKBIZ/ANXA1/IL7	10
GO:0045582	GO:0045582	positive regulation of T cell differentiation	6/288	16/4493	0.00030479	0.0168291	0.0151219	GATA3/CYLD/RHOA/NFKBIZ/ANXA1/IL7	6
GO:0030003	GO:0030003	cellular cation homeostasis	17/288	105/4493	0.000306792	0.0168291	0.0151219	CD40/FYN/F2R/SV2A/BCL2/NMUR2/ITPR3/RAB7A/CCL3/MYC/SLC30A7/PPT1/ATP2B4/ATP6AP1/ERO1A/SLC9A1/CCL8	17
GO:0046649	GO:0046649	lymphocyte activation	18/288	115/4493	0.000315906	0.0170815	0.0153488	CD40/GATA3/IL12B/FYN/CYLD/RHOA/STAT5A/LFNG/IL10/TP53/ZP3/STAT5B/RSAD2/BLOC1S3/ID2/NFKBIZ/ANXA1/IL7	18
GO:0051093	GO:0051093	negative regulation of developmental process	22/288	156/4493	0.000326567	0.0173869	0.0156232	GATA3/TBXA2R/SARS1/ZFP36/TRIB3/CDK13/RHOA/STAT5A/PRKACB/LFNG/TP53/VIM/LIMD1/STAT5B/CCL3/MYC/ITM2C/ID2/DNMT1/PTBP1/CDK5R1/ANXA1	22
GO:0002696	GO:0002696	positive regulation of leukocyte activation	12/288	60/4493	0.000330741	0.0173869	0.0156232	ADORA2B/GATA3/IL12B/CYLD/RHOA/STAT5A/ZP3/STAT5B/BLOC1S3/NFKBIZ/ANXA1/IL7	12
GO:0080134	GO:0080134	regulation of response to stress	32/288	267/4493	0.000342283	0.0176845	0.0158906	SAMHD1/PTGER4/CD200R1L/ADORA2B/GATA3/TIFA/F2R/STING1/CYLD/STAT5A/ELL3/TP53/ZP3/STAT5B/TRIM38/CCL3/MYC/RSAD2/ABCC1/RELL2/NFKBIZ/TNFRSF1A/ATP2B4/TRADD/IRF3/TLR3/ANXA1/SESN2/RAB7B/PTGS2/HOPX/NOS2	32
GO:0030101	GO:0030101	natural killer cell activation	5/288	11/4493	0.00035042	0.0176845	0.0158906	IL12B/STAT5A/STAT5B/BLOC1S3/ID2	5
GO:0045646	GO:0045646	regulation of erythrocyte differentiation	5/288	11/4493	0.00035042	0.0176845	0.0158906	ZFP36/STAT5A/STAT5B/ISG15/ID2	5
GO:0048646	GO:0048646	anatomical structure formation involved in morphogenesis	26/288	201/4493	0.000387302	0.0192886	0.017332	CD40/GATA3/TBXA2R/SARS1/WARS1/TGFBI/PPP1R16B/RHOA/PRKACB/LFNG/TP53/ZP3/CHI3L1/CTSH/JUNB/TXNRD1/IL1A/PIK3CA/CITED2/ACTG1/S1PR1/MTHFD1L/CDK5R1/B4GALT1/BTG1/HOPX	26
GO:0007266	GO:0007266	Rho protein signal transduction	8/288	30/4493	0.000436827	0.0214726	0.0192944	CDC42SE2/F2R/RHOA/ROCK1/KCTD13/ARHGDIA/ABR/ARHGEF39	8
GO:0050867	GO:0050867	positive regulation of cell activation	12/288	62/4493	0.000454777	0.0220684	0.0198298	ADORA2B/GATA3/IL12B/CYLD/RHOA/STAT5A/ZP3/STAT5B/BLOC1S3/NFKBIZ/ANXA1/IL7	12
GO:0006873	GO:0006873	cellular ion homeostasis	17/288	109/4493	0.000483155	0.0231486	0.0208004	CD40/FYN/F2R/SV2A/BCL2/NMUR2/ITPR3/RAB7A/CCL3/MYC/SLC30A7/PPT1/ATP2B4/ATP6AP1/ERO1A/SLC9A1/CCL8	17
GO:0016310	GO:0016310	phosphorylation	49/288	480/4493	0.000492416	0.0231761	0.0208252	STK38/CD40/FYN/WARS1/F2R/DAZAP2/ZFP36/TRIB3/CYLD/ALOX15/ARRB1/CDK13/LBH/RHOA/PRKACB/PIK3IP1/IL15/CDK12/TP53/DUSP6/CNPPD1/CHI3L1/CTSH/LIMD1/GRK3/PRR5L/DUSP18/PFKFB3/IKBKB/PIK3CA/CCL3/TMEM106A/MYC/PGAM1/CCND2/DCK/AAK1/IRAK4/RELL2/ATP2B4/ATP6AP1/CDK5R1/CSF2/NAGK/CSF3/SESN2/IL7/PTGS2/CCL8	49
GO:0002360	GO:0002360	T cell lineage commitment	4/288	7/4493	0.000495976	0.0231761	0.0208252	CYLD/RHOA/TP53/IL7	4
GO:0045637	GO:0045637	regulation of myeloid cell differentiation	10/288	46/4493	0.000516534	0.0234801	0.0210983	ZFP36/STAT5A/TFE3/STAT5B/CCL3/MYC/ISG15/ID2/ATP6AP1/RAB7B	10
GO:1903039	GO:1903039	positive regulation of leukocyte cell-cell adhesion	10/288	46/4493	0.000516534	0.0234801	0.0210983	GATA3/IL12B/CYLD/RHOA/STAT5A/ZP3/STAT5B/NFKBIZ/ANXA1/IL7	10
GO:0006357	GO:0006357	regulation of transcription by RNA polymerase II	33/288	285/4493	0.000521091	0.0234801	0.0210983	ELF1/CD40/GATA3/SARS1/ACTR3/CDK13/RHOA/STAT5A/CREB1/ELL3/CDK12/SP2/TP53/TFE3/HMGB2/STAT5B/HIF1A/IKBKB/SMARCA4/IL1A/MYC/PSIP1/CITED2/ID2/ETV6/DNMT1/TNFRSF1A/ATP2B4/IRF3/CSF3/SESN2/GLMP/HOPX	33
GO:0045596	GO:0045596	negative regulation of cell differentiation	17/288	110/4493	0.000538948	0.023999	0.0215646	GATA3/ZFP36/TRIB3/CDK13/STAT5A/TP53/VIM/LIMD1/STAT5B/CCL3/MYC/ITM2C/ID2/DNMT1/PTBP1/CDK5R1/ANXA1	17
GO:0045069	GO:0045069	regulation of viral genome replication	7/288	24/4493	0.00055438	0.0243992	0.0219242	PABPC1/MX1/TRIM38/RSAD2/ISG15/SHFL/CCL8	7
GO:0032623	GO:0032623	interleukin-2 production	5/288	12/4493	0.000569426	0.0247733	0.0222603	ZFP36/STAT5A/STAT5B/IL1A/ANXA1	5
GO:0051251	GO:0051251	positive regulation of lymphocyte activation	11/288	55/4493	0.000584754	0.0251511	0.0225998	GATA3/IL12B/CYLD/RHOA/STAT5A/ZP3/STAT5B/BLOC1S3/NFKBIZ/ANXA1/IL7	11
GO:0019220	GO:0019220	regulation of phosphate metabolic process	37/288	335/4493	0.00060024	0.0252434	0.0226827	STK38/ADORA2B/CD40/RCAN3/FYN/WARS1/F2R/DAZAP2/TRIB3/CYLD/ALOX15/ARRB1/LBH/PPP1R16B/RHOA/PIK3IP1/IL15/CDK12/TP53/ZP3/DUSP6/CNPPD1/CHI3L1/PRR5L/DUSP18/CCL3/TMEM106A/MYC/RELL2/ATP2B4/ATP6AP1/CDK5R1/CSF2/CSF3/SESN2/IL7/PTGS2	37
GO:0051174	GO:0051174	regulation of phosphorus metabolic process	37/288	335/4493	0.00060024	0.0252434	0.0226827	STK38/ADORA2B/CD40/RCAN3/FYN/WARS1/F2R/DAZAP2/TRIB3/CYLD/ALOX15/ARRB1/LBH/PPP1R16B/RHOA/PIK3IP1/IL15/CDK12/TP53/ZP3/DUSP6/CNPPD1/CHI3L1/PRR5L/DUSP18/CCL3/TMEM106A/MYC/RELL2/ATP2B4/ATP6AP1/CDK5R1/CSF2/CSF3/SESN2/IL7/PTGS2	37
GO:0030217	GO:0030217	T cell differentiation	10/288	47/4493	0.000619662	0.0257738	0.0231594	GATA3/IL12B/CYLD/RHOA/LFNG/TP53/RSAD2/NFKBIZ/ANXA1/IL7	10
GO:0045893	GO:0045893	positive regulation of transcription, DNA-templated	28/288	232/4493	0.000727809	0.0296741	0.026664	ELF1/CD40/GATA3/F2R/ACTR3/LBH/STAT5A/CREB1/IL10/ELL3/TP53/ZP3/TFE3/STAT5B/HIF1A/IKBKB/SMARCA4/IL1A/MYC/PSIP1/CITED2/ID2/ETV6/TNFRSF1A/IRF3/CSF3/SESN2/GLMP	28
GO:0002252	GO:0002252	immune effector process	23/288	176/4493	0.000729113	0.0296741	0.026664	SAMHD1/ADORA2B/IL12B/LYST/STING1/LFNG/IL10/TP53/ZP3/OAS2/CTSH/TRIM38/CCL3/RSAD2/ISG15/IRAK4/CFD/NFKBIZ/IRF3/TLR3/SHFL/ANXA1/C2	23
GO:0042113	GO:0042113	B cell activation	9/288	40/4493	0.000753107	0.0300604	0.0270111	CD40/CYLD/STAT5A/LFNG/IL10/TP53/STAT5B/ID2/IL7	9
GO:0012501	GO:0012501	programmed cell death	43/288	413/4493	0.000754488	0.0300604	0.0270111	CD40/GATA3/BCL2L15/F2R/ZFP36/TRIB3/XAF1/CYLD/RHOA/FAS/STAT5A/BCL2/IL10/ELL3/MINDY3/CDCA7/TP53/CHI3L1/CTSH/STAT5B/IL1A/ELMO2/CCL3/MYC/ITM2C/CITED2/PPT1/CALHM2/ETV6/PPP1R15A/DNMT1/TNFRSF1A/TRADD/CDK5R1/IRF3/B4GALT1/ERO1A/CSF2/PTMA/BTG1/KCNIP3/CKAP2/IL7	43
GO:0045935	GO:0045935	positive regulation of nucleobase-containing compound metabolic process	36/288	329/4493	0.000851512	0.0324153	0.0291271	ADORA2B/ELF1/CD40/GATA3/F2R/ACTR3/ZFP36/LBH/STAT5A/CREB1/IL10/ELL3/TP53/ZP3/TFE3/PABPC1/GMEB1/STAT5B/HIF1A/PRR5L/IKBKB/SMARCA4/IL1A/MYC/PSIP1/NUDT21/CITED2/MOV10/ID2/ETV6/DNMT1/TNFRSF1A/IRF3/CSF3/SESN2/GLMP	36
GO:0002250	GO:0002250	adaptive immune response	14/288	85/4493	0.000870858	0.0324153	0.0291271	ERAP2/FYN/ARG2/ALOX15/ZP3/TFE3/CTSH/BLA-DQB/DBNL/RSAD2/NFKBIZ/CLEC6A/ANXA1/C2	14
GO:0002683	GO:0002683	negative regulation of immune system process	14/288	85/4493	0.000870858	0.0324153	0.0291271	SAMHD1/PTGER4/ELF1/ZFP36/ALOX15/STAT5A/IL10/STAT5B/TRIM38/CCL3/MYC/ID2/ANXA1/RAB7B	14
GO:0043901	GO:0043901	negative regulation of multi-organism process	8/288	33/4493	0.000875329	0.0324153	0.0291271	ZFP36/MX1/TRIM38/CCL3/RSAD2/ISG15/SHFL/CCL8	8
GO:0042035	GO:0042035	regulation of cytokine biosynthetic process	6/288	19/4493	0.000876351	0.0324153	0.0291271	GATA3/ZFP36/STAT5A/IL10/STAT5B/IL1A	6
GO:0010648	GO:0010648	negative regulation of cell communication	28/288	235/4493	0.0008936	0.0324153	0.0291271	SAMHD1/STK38/RGS20/RASA3/ELF1/GATA3/CYLD/ARRB1/RHOA/PRKACB/PIK3IP1/LFNG/ELL3/TP53/DUSP6/LIMD1/PRR5L/DUSP18/MYC/LGMN/KCTD13/YWHAB/ATP2B4/RGS9/CSF2/SESN2/RAB7B/IL7	28
GO:0023057	GO:0023057	negative regulation of signaling	28/288	235/4493	0.0008936	0.0324153	0.0291271	SAMHD1/STK38/RGS20/RASA3/ELF1/GATA3/CYLD/ARRB1/RHOA/PRKACB/PIK3IP1/LFNG/ELL3/TP53/DUSP6/LIMD1/PRR5L/DUSP18/MYC/LGMN/KCTD13/YWHAB/ATP2B4/RGS9/CSF2/SESN2/RAB7B/IL7	28
GO:0042325	GO:0042325	regulation of phosphorylation	33/288	294/4493	0.000908696	0.0324153	0.0291271	STK38/CD40/FYN/WARS1/F2R/DAZAP2/TRIB3/CYLD/ALOX15/ARRB1/LBH/RHOA/PIK3IP1/IL15/CDK12/TP53/DUSP6/CNPPD1/CHI3L1/PRR5L/DUSP18/CCL3/TMEM106A/MYC/RELL2/ATP2B4/ATP6AP1/CDK5R1/CSF2/CSF3/SESN2/IL7/PTGS2	33
GO:0048585	GO:0048585	negative regulation of response to stimulus	33/288	294/4493	0.000908696	0.0324153	0.0291271	SAMHD1/STK38/RGS20/RASA3/PTGER4/ELF1/GATA3/CYLD/ALOX15/ARRB1/RHOA/PRKACB/PIK3IP1/LFNG/IL10/ELL3/TP53/DUSP6/LIMD1/TRIM38/PRR5L/DUSP18/MYC/LGMN/KCTD13/YWHAB/ATP2B4/RGS9/CSF2/ANXA1/SESN2/RAB7B/IL7	33
GO:0030099	GO:0030099	myeloid cell differentiation	13/288	76/4493	0.00091983	0.0324153	0.0291271	ZFP36/STAT5A/TFE3/JUNB/STAT5B/CCL3/MYC/CITED2/ISG15/ID2/ATP6AP1/CSF2/RAB7B	13
GO:0002237	GO:0002237	response to molecule of bacterial origin	11/288	58/4493	0.000936484	0.0324153	0.0291271	TBXA2R/F2R/ZFP36/IFNAR1/RHOA/IL10/HMGB2/VIM/CCL3/CXCL5/IRF3	11
GO:0071310	GO:0071310	cellular response to organic substance	44/288	430/4493	0.000941729	0.0324153	0.0291271	IL2RA/SAMHD1/IL12RB2/GATA3/IL12B/FYN/ACTB/ZFP36/TRIB3/CYLD/ALOX15/IFNAR1/RHOA/STAT5A/ABHD2/CTSB/IL15/TP53/OAS2/CHI3L1/VIM/RAB8A/CTSH/STAT5B/IKBKB/IL1A/CCL3/CXCL5/CITED2/ACTG1/DNMT1/TNFRSF1A/ATP2B4/PLCG1/TRADD/CDK5R1/IRF3/CSF2/ANXA1/CSF3/VDR/RAB7B/IL7/PTGS2	44
GO:0001825	GO:0001825	blastocyst formation	4/288	8/4493	0.000942057	0.0324153	0.0291271	ZP3/JUNB/CITED2/HOPX	4
GO:0010573	GO:0010573	vascular endothelial growth factor production	4/288	8/4493	0.000942057	0.0324153	0.0291271	ADORA2B/SARS1/HIF1A/IL1A	4
GO:0010574	GO:0010574	regulation of vascular endothelial growth factor production	4/288	8/4493	0.000942057	0.0324153	0.0291271	ADORA2B/SARS1/HIF1A/IL1A	4
GO:0046903	GO:0046903	secretion	26/288	213/4493	0.000951484	0.0324447	0.0291536	ADORA2B/GATA3/IL12B/F2R/SV2A/NRN1/STAT5A/IL10/ZP3/OAS2/CHI3L1/NMUR2/STAT5B/IL1A/CCL3/TMEM106A/RSAD2/ISG15/BLOC1S3/CLEC6A/ATP6AP1/SCAMP5/ANXA1/DNM1/NOS2/CCL8	26
GO:0045086	GO:0045086	positive regulation of interleukin-2 biosynthetic process	3/288	4/4493	0.000993569	0.0335773	0.0301712	STAT5A/STAT5B/IL1A	3
GO:0008219	GO:0008219	cell death	44/288	432/4493	0.00103805	0.03477	0.031243	CD40/GATA3/BCL2L15/FYN/F2R/ZFP36/TRIB3/XAF1/CYLD/RHOA/FAS/STAT5A/BCL2/IL10/ELL3/MINDY3/CDCA7/TP53/CHI3L1/CTSH/STAT5B/IL1A/ELMO2/CCL3/MYC/ITM2C/CITED2/PPT1/CALHM2/ETV6/PPP1R15A/DNMT1/TNFRSF1A/TRADD/CDK5R1/IRF3/B4GALT1/ERO1A/CSF2/PTMA/BTG1/KCNIP3/CKAP2/IL7	44
GO:0050792	GO:0050792	regulation of viral process	9/288	42/4493	0.00109642	0.0364031	0.0327104	ZFP36/PABPC1/MX1/TRIM38/CCL3/RSAD2/ISG15/SHFL/CCL8	9
GO:0007249	GO:0007249	I-kappaB kinase/NF-kappaB signaling	10/288	51/4493	0.00121677	0.0400476	0.0359852	CD40/FYN/TIFA/F2R/RHOA/TRIM38/IKBKB/TMEM106A/CLEC6A/TRADD	10
GO:0048872	GO:0048872	homeostasis of number of cells	9/288	43/4493	0.00131029	0.0427537	0.0384168	F2R/ZFP36/CYLD/STAT5A/STAT5B/CITED2/ISG15/ID2/IL7	9
GO:0051249	GO:0051249	regulation of lymphocyte activation	13/288	79/4493	0.00133603	0.0432211	0.0388368	GATA3/IL12B/CYLD/RHOA/STAT5A/IL10/ZP3/STAT5B/BLOC1S3/ID2/NFKBIZ/ANXA1/IL7	13
GO:0050776	GO:0050776	regulation of immune response	20/288	151/4493	0.00136298	0.0437192	0.0392844	SAMHD1/ADORA2B/ELF1/CD40/GATA3/TIFA/STING1/CYLD/ALOX15/IL10/ZP3/CTSH/RSAD2/CFD/NFKBIZ/IRF3/TLR3/ANXA1/RAB7B/C2	20
GO:0002694	GO:0002694	regulation of leukocyte activation	14/288	89/4493	0.00138654	0.0437338	0.0392975	ADORA2B/GATA3/IL12B/CYLD/RHOA/STAT5A/IL10/ZP3/STAT5B/BLOC1S3/ID2/NFKBIZ/ANXA1/IL7	14
GO:0042110	GO:0042110	T cell activation	14/288	89/4493	0.00138654	0.0437338	0.0392975	GATA3/IL12B/FYN/CYLD/RHOA/STAT5A/LFNG/TP53/ZP3/STAT5B/RSAD2/NFKBIZ/ANXA1/IL7	14
GO:0043122	GO:0043122	regulation of I-kappaB kinase/NF-kappaB signaling	9/288	44/4493	0.00155656	0.0486908	0.0437516	CD40/FYN/TIFA/F2R/RHOA/TRIM38/TMEM106A/CLEC6A/TRADD	9
GO:0006915	GO:0006915	apoptotic process	41/288	403/4493	0.0015973	0.049162	0.0441751	CD40/GATA3/BCL2L15/F2R/ZFP36/TRIB3/XAF1/RHOA/FAS/STAT5A/BCL2/IL10/ELL3/MINDY3/CDCA7/TP53/CHI3L1/CTSH/STAT5B/IL1A/ELMO2/CCL3/MYC/ITM2C/CITED2/PPT1/CALHM2/ETV6/PPP1R15A/DNMT1/TNFRSF1A/TRADD/CDK5R1/B4GALT1/ERO1A/CSF2/PTMA/BTG1/KCNIP3/CKAP2/IL7	41
GO:0032743	GO:0032743	positive regulation of interleukin-2 production	4/288	9/4493	0.00161059	0.049162	0.0441751	STAT5A/STAT5B/IL1A/ANXA1	4
GO:0045851	GO:0045851	pH reduction	4/288	9/4493	0.00161059	0.049162	0.0441751	BCL2/RAB7A/PPT1/ATP6AP1	4
GO:0031399	GO:0031399	regulation of protein modification process	36/288	341/4493	0.00163746	0.0495824	0.0445528	STK38/CD40/RCAN3/FYN/WARS1/F2R/DAZAP2/TRIB3/CYLD/ALOX15/ARRB1/LBH/PPP1R16B/RHOA/IL15/CDK12/TP53/DUSP6/CNPPD1/CHI3L1/PRR5L/DUSP18/CCL3/TMEM106A/MYC/ISG15/RELL2/DNMT1/ATP2B4/ATP6AP1/CDK5R1/CSF2/CSF3/SESN2/IL7/PTGS2	36
GO:0032496	GO:0032496	response to lipopolysaccharide	10/288	53/4493	0.00165666	0.0497657	0.0447175	TBXA2R/F2R/ZFP36/IFNAR1/RHOA/HMGB2/VIM/CCL3/CXCL5/IRF3	10

## Sheet: cattle_Brain
	ID	Description	GeneRatio	BgRatio	pvalue	p.adjust	qvalue	geneID	Count
GO:0007267	GO:0007267	cell-cell signaling	39/354	211/4493	2.43582e-07	0.00089565	0.000866125	ADCYAP1/CBLN1/OPRM1/GLRA1/CLSTN3/TMEM108/VAMP2/CHRNA7/NRN1/TMEM198/BACE1/YWHAG/KCTD13/KCNJ5/DRAXIN/ARL6/CHRM2/CELA1/SOST/CHRNB1/VIP/GPR68/TMEM237/PNKD/FGF2/CTNNBIP1/PLAT/ABHD6/GPLD1/KCNMA1/PKD2/FYN/LGR5/FABP5/GH1/PDLIM4/GJB2/ADIPOQ/SFRP1	39
GO:0099536	GO:0099536	synaptic signaling	20/354	79/4493	1.74916e-06	0.00214389	0.00207322	CBLN1/GLRA1/CLSTN3/TMEM108/VAMP2/CHRNA7/NRN1/BACE1/YWHAG/KCTD13/CHRM2/CHRNB1/PNKD/PLAT/ABHD6/KCNMA1/FYN/FABP5/PDLIM4/ADIPOQ	20
GO:0099537	GO:0099537	trans-synaptic signaling	20/354	79/4493	1.74916e-06	0.00214389	0.00207322	CBLN1/GLRA1/CLSTN3/TMEM108/VAMP2/CHRNA7/NRN1/BACE1/YWHAG/KCTD13/CHRM2/CHRNB1/PNKD/PLAT/ABHD6/KCNMA1/FYN/FABP5/PDLIM4/ADIPOQ	20
GO:0007268	GO:0007268	chemical synaptic transmission	19/354	78/4493	5.92463e-06	0.00435698	0.00421335	CBLN1/GLRA1/CLSTN3/TMEM108/VAMP2/CHRNA7/NRN1/BACE1/YWHAG/KCTD13/CHRM2/CHRNB1/PNKD/PLAT/ABHD6/KCNMA1/FYN/PDLIM4/ADIPOQ	19
GO:0098916	GO:0098916	anterograde trans-synaptic signaling	19/354	78/4493	5.92463e-06	0.00435698	0.00421335	CBLN1/GLRA1/CLSTN3/TMEM108/VAMP2/CHRNA7/NRN1/BACE1/YWHAG/KCTD13/CHRM2/CHRNB1/PNKD/PLAT/ABHD6/KCNMA1/FYN/PDLIM4/ADIPOQ	19
GO:0050877	GO:0050877	nervous system process	30/354	170/4493	1.69523e-05	0.0103889	0.0100465	CBLN1/OPRM1/GLRA1/TMEM108/RDH12/RGS9BP/RCVRN/CHRNA7/PDE6G/COL2A1/TUSC3/PDE6D/NPY1R/MC1R/APP/SCNN1B/RDH5/CHRNB1/MYO6/PNKD/RGS9/TMEM98/KCNMA1/TMEM150C/FYN/KIT/TMEM100/FABP5/LRAT/GJB2	30
GO:0099177	GO:0099177	regulation of trans-synaptic signaling	14/354	55/4493	6.04602e-05	0.026237	0.0253721	CBLN1/TMEM108/VAMP2/NRN1/BACE1/YWHAG/KCTD13/CHRM2/PNKD/PLAT/ABHD6/FYN/FABP5/ADIPOQ	14
GO:0007186	GO:0007186	G protein-coupled receptor signaling pathway	28/354	164/4493	6.07347e-05	0.026237	0.0253721	ADCYAP1/OPRM1/GLRA1/CCKBR/NPY2R/HCRT/GPR52/ACKR1/GNAI1/CHRM2/NPY1R/MC1R/ADORA3/ARRB1/VIP/GPR68/GNG2/CGA/RGS9/ABHD6/GPR161/LPAR5/APOA1/S1PR1/GNAS/CAV2/EDNRB/RGS10	28
GO:0007600	GO:0007600	sensory perception	22/354	115/4493	6.71472e-05	0.026237	0.0253721	OPRM1/GLRA1/RDH12/RGS9BP/RCVRN/PDE6G/COL2A1/PDE6D/NPY1R/MC1R/SCNN1B/RDH5/MYO6/RGS9/KCNMA1/TMEM150C/FYN/KIT/TMEM100/FABP5/LRAT/GJB2	22
GO:0003008	GO:0003008	system process	44/354	312/4493	7.13544e-05	0.026237	0.0253721	CBLN1/OPRM1/GLRA1/AVP/TMEM108/RDH12/VAMP2/RGS9BP/RCVRN/CHRNA7/PDE6G/NTS/DNM1L/KCNJ5/COL2A1/SLC2A5/TUSC3/CHRM2/PDE6D/NPY1R/MC1R/APP/SCNN1B/RDH5/CHRNB1/MYO6/PNKD/RGS9/ANGPT1/TMEM98/SLC8A1/KCNMA1/TMEM150C/APOA1/FYN/KIT/TMEM100/TMEM38A/EDNRB/FABP5/GH1/LRAT/GJB2/ADIPOQ	44

## Sheet: cattle_Heart
	ID	Description	GeneRatio	BgRatio	pvalue	p.adjust	qvalue	geneID	Count
GO:0055114	GO:0055114	oxidation-reduction process	96/478	396/4493	2.3902e-16	9.40064e-13	8.87392e-13	NDUFS2/NDUFA9/NDUFS1/DLAT/NDUFB6/NDUFA8/NDUFB9/PDHA1/NDUFS3/NDUFB5/LDHB/COQ7/SDHA/SUCLG1/NDUFS4/NDUFA13/NDUFB2/ACADVL/NDUFB11/PDHB/MGST3/COQ9/CS/PLIN5/NDUFAB1/DHRS11/NDUFA5/BDH1/SUCLA2/PRKAG3/COX8B/ACO2/NDUFS5/ECSIT/NDUFB10/HSDL2/NDUFB3/RDH12/MDH2/PPARGC1A/ACADM/ETFRF1/FAR2/TXNRD2/MECR/TRAP1/SDR39U1/NDUFA7/ACADSB/PTGES2/SDHB/MICAL2/COQ6/GLRX3/PPP1R3C/NDUFA6/FRRS1/AASS/PRDX2/P4HA3/ALKBH7/HADHB/KCN…	96
GO:0006091	GO:0006091	generation of precursor metabolites and energy	47/478	146/4493	5.19145e-13	1.0209e-09	9.63697e-10	NDUFS2/NDUFS1/DLAT/NDUFB6/NDUFA8/NDUFB9/PDHA1/SDHA/OGDH/SUCLG1/NDUFS4/PFKFB2/PDHB/COQ9/CS/NDUFAB1/NDUFA5/SUCLA2/PRKAG3/COX8B/ACO2/NDUFB3/MDH2/PPARGC1A/ACADM/ETFRF1/TXNRD2/TRAP1/PPIF/NDUFA7/PTGES2/SDHB/GLRX3/PPP1R3C/ACAT1/ATP5F1D/AKT1/GAPDH/ETFB/NDUFA4L2/DLST/MT3/PPP1R3B/ETFA/CAVIN3/ALDOB/AOX1	47
GO:0015980	GO:0015980	energy derivation by oxidation of organic compounds	32/478	78/4493	1.98858e-12	2.60703e-09	2.46096e-09	NDUFS2/NDUFS1/DLAT/NDUFB6/NDUFA8/NDUFB9/PDHA1/SDHA/SUCLG1/NDUFS4/PDHB/COQ9/CS/NDUFAB1/NDUFA5/SUCLA2/PRKAG3/ACO2/MDH2/PPARGC1A/ACADM/ETFRF1/TRAP1/NDUFA7/SDHB/PPP1R3C/ATP5F1D/AKT1/DLST/MT3/PPP1R3B/CAVIN3	32
GO:0010257	GO:0010257	NADH dehydrogenase complex assembly	20/478	34/4493	7.96462e-12	6.26497e-09	5.91394e-09	NDUFA9/NDUFB6/NDUFA8/NDUFB9/NDUFB5/NDUFS4/NDUFA10/NDUFA13/NDUFB2/NDUFB11/NDUFAB1/NDUFA5/NDUFS7/NDUFS5/NDUFB10/NDUFB3/NDUFAF7/NDUFA6/NDUFB1/NDUFB7	20
GO:0032981	GO:0032981	mitochondrial respiratory chain complex I assembly	20/478	34/4493	7.96462e-12	6.26497e-09	5.91394e-09	NDUFA9/NDUFB6/NDUFA8/NDUFB9/NDUFB5/NDUFS4/NDUFA10/NDUFA13/NDUFB2/NDUFB11/NDUFAB1/NDUFA5/NDUFS7/NDUFS5/NDUFB10/NDUFB3/NDUFAF7/NDUFA6/NDUFB1/NDUFB7	20
GO:0045333	GO:0045333	cellular respiration	25/478	55/4493	3.76795e-11	2.46989e-08	2.3315e-08	NDUFS2/NDUFS1/DLAT/NDUFB6/NDUFA8/NDUFB9/PDHA1/SDHA/SUCLG1/NDUFS4/PDHB/COQ9/CS/NDUFAB1/NDUFA5/SUCLA2/ACO2/MDH2/PPARGC1A/ETFRF1/TRAP1/NDUFA7/SDHB/ATP5F1D/DLST	25
GO:0007005	GO:0007005	mitochondrion organization	43/478	142/4493	5.31941e-11	2.98875e-08	2.82128e-08	NDUFA9/NDUFS1/NDUFB6/NDUFA8/NDUFB9/NDUFB5/APOO/NDUFS4/NDUFA10/NDUFA13/RHOT1/NDUFB2/NDUFB11/NDUFAB1/NDUFA5/FAM162A/NDUFS7/NDUFS5/NDUFB10/NDUFB3/NDUFAF7/PPARGC1A/CAV2/SAMM50/PDCD5/PPIF/FMC1/NDUFA6/ALKBH7/FIS1/MGARP/ATP5F1D/NOS3/AKT1/NDUFB1/NDUFB7/RAB3A/ACAA2/TOMM7/MAPT/CXADR/BNIP3/DCN	43
GO:0033108	GO:0033108	mitochondrial respiratory chain complex assembly	21/478	45/4493	7.92102e-10	3.89417e-07	3.67598e-07	NDUFA9/NDUFB6/NDUFA8/NDUFB9/NDUFB5/NDUFS4/NDUFA10/NDUFA13/NDUFB2/NDUFB11/NDUFAB1/NDUFA5/NDUFS7/NDUFS5/NDUFB10/NDUFB3/NDUFAF7/SAMM50/NDUFA6/NDUFB1/NDUFB7	21
GO:0022900	GO:0022900	electron transport chain	22/478	59/4493	5.0633e-08	2.21266e-05	2.08869e-05	NDUFS2/NDUFS1/NDUFB6/NDUFA8/NDUFB9/SDHA/NDUFS4/COQ9/NDUFAB1/NDUFA5/COX8B/NDUFB3/PPARGC1A/ETFRF1/TXNRD2/NDUFA7/PTGES2/GLRX3/ETFB/NDUFA4L2/ETFA/AOX1	22
GO:0006099	GO:0006099	tricarboxylic acid cycle	10/478	14/4493	1.14685e-07	4.51057e-05	4.25784e-05	DLAT/PDHA1/SDHA/SUCLG1/PDHB/CS/SUCLA2/ACO2/SDHB/DLST	10
GO:0009060	GO:0009060	aerobic respiration	12/478	21/4493	2.20371e-07	7.87928e-05	7.4378e-05	DLAT/PDHA1/SDHA/SUCLG1/PDHB/CS/SUCLA2/ACO2/MDH2/SDHB/ATP5F1D/DLST	12
GO:0072350	GO:0072350	tricarboxylic acid metabolic process	11/478	19/4493	6.04147e-07	0.000197199	0.00018615	DLAT/PDHA1/SDHA/SUCLG1/PDHB/IDH3G/CS/SUCLA2/ACO2/SDHB/DLST	11
GO:0006101	GO:0006101	citrate metabolic process	10/478	16/4493	7.52093e-07	0.000197199	0.00018615	DLAT/PDHA1/SDHA/SUCLG1/PDHB/CS/SUCLA2/ACO2/SDHB/DLST	10
GO:0006637	GO:0006637	acyl-CoA metabolic process	10/478	16/4493	7.52093e-07	0.000197199	0.00018615	PDHA1/OGDH/PDHB/PDHX/DGAT2/AASS/ACAT1/MPC1/DLST/AADAT	10
GO:0035383	GO:0035383	thioester metabolic process	10/478	16/4493	7.52093e-07	0.000197199	0.00018615	PDHA1/OGDH/PDHB/PDHX/DGAT2/AASS/ACAT1/MPC1/DLST/AADAT	10
GO:0006084	GO:0006084	acetyl-CoA metabolic process	8/478	11/4493	1.91647e-06	0.000471093	0.000444697	PDHA1/PDHB/PDHX/AASS/ACAT1/MPC1/DLST/AADAT	8
GO:0043436	GO:0043436	oxoacid metabolic process	55/478	281/4493	3.05569e-06	0.000706943	0.000667333	DLAT/PDHA1/LDHB/SDHA/OGDH/SUCLG1/PFKFB2/ACADVL/PDHB/MGST3/IDH3G/CS/PLIN5/NDUFAB1/SUCLA2/PRKAG3/ACO2/SLC27A1/MDH2/HIBCH/ACADM/MECR/ATP2B4/ACADSB/PTGES2/SDHB/PDHX/QKI/PRXL2B/GPT/AASS/ALKBH7/ACAT1/HADHB/NOS3/GAPDH/MPC1/ETFB/DLST/KYAT3/ITIH5/DDAH2/CAV1/AADAT/FABP5/PTGIS/GFPT2/ECHS1/BGN/ETFA/HPD/ACSF2/DCN/FADS3/ALDOB	55
GO:0019752	GO:0019752	carboxylic acid metabolic process	53/478	270/4493	4.29338e-06	0.000938104	0.000885542	DLAT/PDHA1/LDHB/SDHA/OGDH/SUCLG1/PFKFB2/ACADVL/PDHB/MGST3/IDH3G/CS/PLIN5/NDUFAB1/SUCLA2/PRKAG3/ACO2/SLC27A1/MDH2/HIBCH/ACADM/MECR/ATP2B4/ACADSB/PTGES2/SDHB/PDHX/QKI/PRXL2B/GPT/AASS/ALKBH7/ACAT1/HADHB/NOS3/GAPDH/MPC1/ETFB/DLST/KYAT3/ITIH5/DDAH2/CAV1/AADAT/FABP5/PTGIS/GFPT2/ECHS1/ETFA/HPD/ACSF2/FADS3/ALDOB	53
GO:0006082	GO:0006082	organic acid metabolic process	55/478	287/4493	6.00483e-06	0.001243	0.00117335	DLAT/PDHA1/LDHB/SDHA/OGDH/SUCLG1/PFKFB2/ACADVL/PDHB/MGST3/IDH3G/CS/PLIN5/NDUFAB1/SUCLA2/PRKAG3/ACO2/SLC27A1/MDH2/HIBCH/ACADM/MECR/ATP2B4/ACADSB/PTGES2/SDHB/PDHX/QKI/PRXL2B/GPT/AASS/ALKBH7/ACAT1/HADHB/NOS3/GAPDH/MPC1/ETFB/DLST/KYAT3/ITIH5/DDAH2/CAV1/AADAT/FABP5/PTGIS/GFPT2/ECHS1/BGN/ETFA/HPD/ACSF2/DCN/FADS3/ALDOB	55
GO:0006163	GO:0006163	purine nucleotide metabolic process	32/478	137/4493	1.04883e-05	0.00199573	0.00188391	NDUFS2/NDUFS1/NDUFB6/NDUFA8/NDUFB9/PDHA1/SDHA/OGDH/PFKFB2/PDHB/COQ9/NDUFAB1/PRKAG3/PPARGC1A/ATP5PF/PPIF/NDUFA7/AK1/PDE2A/PDHX/DGAT2/AASS/ATP1A2/ACAT1/DMAC2L/NOS3/GAPDH/MPC1/DLST/AADAT/NPR2/ALDOB	32
GO:0033865	GO:0033865	nucleoside bisphosphate metabolic process	10/478	20/4493	1.16709e-05	0.00199573	0.00188391	PDHA1/OGDH/PDHB/PDHX/DGAT2/AASS/ACAT1/MPC1/DLST/AADAT	10
GO:0033875	GO:0033875	ribonucleoside bisphosphate metabolic process	10/478	20/4493	1.16709e-05	0.00199573	0.00188391	PDHA1/OGDH/PDHB/PDHX/DGAT2/AASS/ACAT1/MPC1/DLST/AADAT	10
GO:0034032	GO:0034032	purine nucleoside bisphosphate metabolic process	10/478	20/4493	1.16709e-05	0.00199573	0.00188391	PDHA1/OGDH/PDHB/PDHX/DGAT2/AASS/ACAT1/MPC1/DLST/AADAT	10
GO:0009150	GO:0009150	purine ribonucleotide metabolic process	31/478	132/4493	1.28544e-05	0.00210423	0.00198633	NDUFS2/NDUFS1/NDUFB6/NDUFA8/NDUFB9/PDHA1/SDHA/OGDH/PFKFB2/PDHB/COQ9/NDUFAB1/PRKAG3/PPARGC1A/ATP5PF/PPIF/NDUFA7/AK1/PDE2A/PDHX/DGAT2/AASS/ATP1A2/ACAT1/DMAC2L/GAPDH/MPC1/DLST/AADAT/NPR2/ALDOB	31
GO:0006085	GO:0006085	acetyl-CoA biosynthetic process	5/478	5/4493	1.33755e-05	0.00210423	0.00198633	PDHA1/PDHB/PDHX/ACAT1/MPC1	5
GO:0022904	GO:0022904	respiratory electron transport chain	12/478	29/4493	1.74436e-05	0.00263868	0.00249083	NDUFS2/NDUFS1/NDUFB6/NDUFA8/NDUFB9/SDHA/COQ9/NDUFAB1/NDUFA5/PPARGC1A/ETFRF1/NDUFA7	12
GO:0009259	GO:0009259	ribonucleotide metabolic process	31/478	136/4493	2.43076e-05	0.00354081	0.00334241	NDUFS2/NDUFS1/NDUFB6/NDUFA8/NDUFB9/PDHA1/SDHA/OGDH/PFKFB2/PDHB/COQ9/NDUFAB1/PRKAG3/PPARGC1A/ATP5PF/PPIF/NDUFA7/AK1/PDE2A/PDHX/DGAT2/AASS/ATP1A2/ACAT1/DMAC2L/GAPDH/MPC1/DLST/AADAT/NPR2/ALDOB	31
GO:0019693	GO:0019693	ribose phosphate metabolic process	31/478	137/4493	2.83491e-05	0.00398204	0.00375892	NDUFS2/NDUFS1/NDUFB6/NDUFA8/NDUFB9/PDHA1/SDHA/OGDH/PFKFB2/PDHB/COQ9/NDUFAB1/PRKAG3/PPARGC1A/ATP5PF/PPIF/NDUFA7/AK1/PDE2A/PDHX/DGAT2/AASS/ATP1A2/ACAT1/DMAC2L/GAPDH/MPC1/DLST/AADAT/NPR2/ALDOB	31
GO:0017144	GO:0017144	drug metabolic process	43/478	218/4493	3.23773e-05	0.00436708	0.00412239	NDUFS2/NDUFS1/DLAT/NDUFB6/NDUFA8/NDUFB9/PDHA1/SDHA/OGDH/SUCLG1/PFKFB2/PDHB/COQ9/CS/NDUFAB1/SUCLA2/PRKAG3/ACO2/PPARGC1A/ATP5PF/PPIF/NDUFA7/AK1/ATP2B4/SDHB/PTGDR/AASS/PRDX2/ATP1A2/ACAT1/DMAC2L/NOS3/GAPDH/DLST/MT3/ESD/DDAH2/CAV1/AADAT/PTGIS/HPD/ALDOB/AOX1	43
GO:0061337	GO:0061337	cardiac conduction	7/478	11/4493	3.33111e-05	0.00436708	0.00412239	KCNJ5/TMEM65/SCN1B/CAV1/CXADR/GJA1/JUP	7
GO:0072521	GO:0072521	purine-containing compound metabolic process	33/478	152/4493	3.85309e-05	0.00488845	0.00461455	NDUFS2/NDUFS1/NDUFB6/NDUFA8/NDUFB9/PDHA1/SDHA/OGDH/PFKFB2/PDHB/COQ9/NDUFAB1/PRKAG3/PPARGC1A/ATP5PF/PPIF/NDUFA7/AK1/PDE2A/PDHX/DGAT2/PTGDR/AASS/ATP1A2/ACAT1/DMAC2L/NOS3/GAPDH/MPC1/DLST/AADAT/NPR2/ALDOB	33
GO:0001568	GO:0001568	blood vessel development	32/478	148/4493	5.50474e-05	0.00676568	0.00638659	ATP5F1B/APLN/FGF1/EDNRA/TSPAN12/QKI/VEGFA/HSPB1/AQP1/MFGE8/CITED1/SEMA3C/FAP/SRPX2/VEGFB/TCF21/CAV1/HEY1/COL4A1/PTGIS/CDH5/GJA4/TEK/GJA1/ACTA2/EMC10/TMEM100/DCN/MMP2/JUP/SFRP1/COL1A2	32
GO:0086065	GO:0086065	cell communication involved in cardiac conduction	5/478	6/4493	7.32046e-05	0.00872466	0.00823581	KCNJ5/SCN1B/CAV1/CXADR/JUP	5
GO:0001944	GO:0001944	vasculature development	32/478	154/4493	0.000123425	0.0142343	0.0134368	ATP5F1B/APLN/FGF1/EDNRA/TSPAN12/QKI/VEGFA/HSPB1/AQP1/MFGE8/CITED1/SEMA3C/FAP/SRPX2/VEGFB/TCF21/CAV1/HEY1/COL4A1/PTGIS/CDH5/GJA4/TEK/GJA1/ACTA2/EMC10/TMEM100/DCN/MMP2/JUP/SFRP1/COL1A2	32
GO:0006086	GO:0006086	acetyl-CoA biosynthetic process from pyruvate	4/478	4/4493	0.000126672	0.0142343	0.0134368	PDHA1/PDHB/PDHX/MPC1	4
GO:0008016	GO:0008016	regulation of heart contraction	13/478	40/4493	0.000152845	0.0166983	0.0157627	KCNJ5/TMEM65/APLN/ATP2B4/ADRA1A/GLRX3/ATP1A2/TMEM38A/SCN1B/CAV1/CXADR/GJA1/JUP	13
GO:0072358	GO:0072358	cardiovascular system development	32/478	156/4493	0.000159334	0.0169368	0.0159878	ATP5F1B/APLN/FGF1/EDNRA/TSPAN12/QKI/VEGFA/HSPB1/AQP1/MFGE8/CITED1/SEMA3C/FAP/SRPX2/VEGFB/TCF21/CAV1/HEY1/COL4A1/PTGIS/CDH5/GJA4/TEK/GJA1/ACTA2/EMC10/TMEM100/DCN/MMP2/JUP/SFRP1/COL1A2	32
GO:0072593	GO:0072593	reactive oxygen species metabolic process	16/478	57/4493	0.000192254	0.0198983	0.0187834	NDUFS1/NDUFS3/NDUFS4/NDUFA13/PLIN5/GADD45A/ATP2B4/PRDX2/NOS3/SOD2/MT3/DDAH2/CAV1/PTGIS/ROMO1/MAPT	16
GO:0006120	GO:0006120	mitochondrial electron transport, NADH to ubiquinone	6/478	10/4493	0.000203085	0.0204803	0.0193328	NDUFB6/NDUFA8/NDUFB9/COQ9/NDUFAB1/NDUFA7	6
GO:0006631	GO:0006631	fatty acid metabolic process	21/478	87/4493	0.000216704	0.0213074	0.0201136	ACADVL/PLIN5/NDUFAB1/PRKAG3/SLC27A1/ACADM/MECR/ACADSB/PTGES2/QKI/PRXL2B/ALKBH7/HADHB/ETFB/CAV1/FABP5/PTGIS/ECHS1/ETFA/ACSF2/FADS3	21
GO:0042773	GO:0042773	ATP synthesis coupled electron transport	9/478	22/4493	0.000226137	0.0216926	0.0204771	NDUFS2/NDUFS1/NDUFB6/NDUFA8/NDUFB9/SDHA/COQ9/NDUFAB1/NDUFA7	9
GO:0006635	GO:0006635	fatty acid beta-oxidation	7/478	14/4493	0.000260038	0.0242013	0.0228453	ACADVL/PLIN5/ACADM/HADHB/ETFB/ECHS1/ETFA	7
GO:0009117	GO:0009117	nucleotide metabolic process	33/478	167/4493	0.000264596	0.0242013	0.0228453	NDUFS2/NDUFS1/NDUFB6/NDUFA8/NDUFB9/PDHA1/SDHA/OGDH/SUCLG1/PFKFB2/PDHB/COQ9/NDUFAB1/PRKAG3/PPARGC1A/ATP5PF/PPIF/NDUFA7/AK1/PDE2A/PDHX/DGAT2/AASS/ATP1A2/ACAT1/DMAC2L/NOS3/GAPDH/MPC1/DLST/AADAT/NPR2/ALDOB	33
GO:1903522	GO:1903522	regulation of blood circulation	14/478	48/4493	0.000310875	0.027788	0.026231	KCNJ5/TMEM65/APLN/ATP2B4/ADRA1A/GLRX3/ATP1A2/TMEM38A/SCN1B/ADRA2B/CAV1/CXADR/GJA1/JUP	14
GO:0044057	GO:0044057	regulation of system process	23/478	102/4493	0.000324248	0.0283393	0.0267514	KCNJ5/TMEM65/PRKAG3/APLN/ATP2B4/ADRA1A/GLRX3/ATP1A2/FBXO32/AQP1/ANXA6/TMEM38A/ADORA1/SCN1B/ADRA2B/CAV1/FABP5/PI16/IGFBP5/CXADR/GJA1/TMEM100/JUP	23
GO:0007409	GO:0007409	axonogenesis	13/478	43/4493	0.000344189	0.0292169	0.0275798	DRAXIN/AFG3L2/BDNF/S100B/RAB3A/ALCAM/SEMA3C/MT3/SCN1B/LGI1/MAPT/NFIB/RPL24	13
GO:0032787	GO:0032787	monocarboxylic acid metabolic process	29/478	142/4493	0.000349146	0.0292169	0.0275798	PDHA1/OGDH/PFKFB2/ACADVL/PDHB/PLIN5/NDUFAB1/PRKAG3/SLC27A1/ACADM/MECR/ACADSB/PTGES2/PDHX/QKI/PRXL2B/ALKBH7/HADHB/GAPDH/MPC1/ETFB/CAV1/FABP5/PTGIS/ECHS1/ETFA/ACSF2/FADS3/ALDOB	29
GO:0046034	GO:0046034	ATP metabolic process	20/478	84/4493	0.000370825	0.0299456	0.0282677	NDUFS2/NDUFS1/NDUFB6/NDUFA8/NDUFB9/SDHA/OGDH/PFKFB2/COQ9/NDUFAB1/PRKAG3/PPARGC1A/ATP5PF/PPIF/NDUFA7/AK1/ATP1A2/DMAC2L/GAPDH/ALDOB	20
GO:0006753	GO:0006753	nucleoside phosphate metabolic process	33/478	170/4493	0.000373083	0.0299456	0.0282677	NDUFS2/NDUFS1/NDUFB6/NDUFA8/NDUFB9/PDHA1/SDHA/OGDH/SUCLG1/PFKFB2/PDHB/COQ9/NDUFAB1/PRKAG3/PPARGC1A/ATP5PF/PPIF/NDUFA7/AK1/PDE2A/PDHX/DGAT2/AASS/ATP1A2/ACAT1/DMAC2L/NOS3/GAPDH/MPC1/DLST/AADAT/NPR2/ALDOB	33
GO:0042775	GO:0042775	mitochondrial ATP synthesis coupled electron transport	8/478	19/4493	0.000404023	0.0313725	0.0296147	NDUFS2/NDUFB6/NDUFA8/NDUFB9/SDHA/COQ9/NDUFAB1/NDUFA7	8
GO:0042181	GO:0042181	ketone biosynthetic process	6/478	11/4493	0.000406814	0.0313725	0.0296147	COQ7/COQ9/COQ8A/COQ5/SIRT5/COQ6	6
GO:0009062	GO:0009062	fatty acid catabolic process	7/478	15/4493	0.000443249	0.0334515	0.0315771	ACADVL/PLIN5/ACADM/HADHB/ETFB/ECHS1/ETFA	7
GO:0016054	GO:0016054	organic acid catabolic process	17/478	67/4493	0.000459288	0.0334515	0.0315771	ACADVL/PLIN5/HIBCH/ACADM/ATP2B4/GPT/AASS/ACAT1/HADHB/NOS3/ETFB/DLST/DDAH2/AADAT/ECHS1/ETFA/HPD	17
GO:0046395	GO:0046395	carboxylic acid catabolic process	17/478	67/4493	0.000459288	0.0334515	0.0315771	ACADVL/PLIN5/HIBCH/ACADM/ATP2B4/GPT/AASS/ACAT1/HADHB/NOS3/ETFB/DLST/DDAH2/AADAT/ECHS1/ETFA/HPD	17
GO:0072359	GO:0072359	circulatory system development	38/478	209/4493	0.000539249	0.0385612	0.0364006	NDUFV2/ATP5F1B/TMEM65/APLN/FGF1/EDNRA/TSPAN12/ACADM/MICAL2/QKI/VEGFA/HSPB1/AQP1/MFGE8/CITED1/SEMA3C/FAP/SRPX2/VEGFB/TCF21/CAV1/PI16/HEY1/COL4A1/PTGIS/CDH5/GJA4/TEK/CXADR/GJA1/ACTA2/EMC10/TMEM100/DCN/MMP2/JUP/SFRP1/COL1A2	38
GO:0006743	GO:0006743	ubiquinone metabolic process	5/478	8/4493	0.000568923	0.0385789	0.0364173	COQ7/COQ9/COQ8A/COQ5/COQ6	5
GO:0006744	GO:0006744	ubiquinone biosynthetic process	5/478	8/4493	0.000568923	0.0385789	0.0364173	COQ7/COQ9/COQ8A/COQ5/COQ6	5
GO:1901663	GO:1901663	quinone biosynthetic process	5/478	8/4493	0.000568923	0.0385789	0.0364173	COQ7/COQ9/COQ8A/COQ5/COQ6	5
GO:0033539	GO:0033539	fatty acid beta-oxidation using acyl-CoA dehydrogenase	4/478	5/4493	0.000579859	0.038654	0.0364882	ACADVL/ACADM/ETFB/ETFA	4
GO:0042180	GO:0042180	cellular ketone metabolic process	13/478	46/4493	0.000709854	0.0461956	0.0436072	COQ7/ACADVL/COQ9/PLIN5/COQ8A/COQ5/SIRT5/ATP2B4/COQ6/KYAT3/CAV1/AADAT/FABP5	13
GO:0019395	GO:0019395	fatty acid oxidation	7/478	16/4493	0.000716483	0.0461956	0.0436072	ACADVL/PLIN5/ACADM/HADHB/ETFB/ECHS1/ETFA	7
GO:0048514	GO:0048514	blood vessel morphogenesis	26/478	128/4493	0.000763821	0.0484533	0.0457385	ATP5F1B/APLN/FGF1/EDNRA/TSPAN12/QKI/VEGFA/HSPB1/AQP1/MFGE8/CITED1/FAP/SRPX2/TCF21/CAV1/HEY1/COL4A1/PTGIS/TEK/GJA1/EMC10/TMEM100/DCN/MMP2/JUP/SFRP1	26

## Sheet: cattle_Kidney
	ID	Description	GeneRatio	BgRatio	pvalue	p.adjust	qvalue	geneID	Count
GO:0055114	GO:0055114	oxidation-reduction process	74/452	396/4493	3.09e-08	9.27e-05	9.21e-05	RDH12/PHLDA2/HSD3B1/GCDH/MECR/TMLHE/CIAPIN1/IVD/FMO3/MTHFD1L/DLAT/PYROXD2/DEGS2/DHRS4/ACADM/NDUFAF2/GPX4/SESN2/AKR1B1/CYP20A1/IDH2/QDPR/ACADSB/DHFR/TRAP1/AKR1A1/AASS/SDHA/ACO2/MICAL3/SHMT2/COQ7/RDH5/HSD11B1L/TXNRD2/BCKDHB/SELENBP1/GLUD1/BDH1/PHGDH/NDUFS2/DHRS13/ADH5/HSDL2/ADI1/FAR2/NDUFB1/LDHB/SOD1/NDUFA6/PRDX2/DDO/NDUFAB1/MARC2/POR/PCYOX1L/TXN/SCD5/ALDH9A1/NDUFA13/MDH2/SDHB/COX7A1/LOXL2/CAT/FADS…	74
GO:0019752	GO:0019752	carboxylic acid metabolic process	56/452	270/4493	4.82e-08	9.27e-05	9.21e-05	THEM4/PSPH/ELOVL7/GCDH/MECR/PM20D1/RENBP/HTR2A/AADAT/IVD/ENOSF1/MTHFD1L/DLAT/APIP/FAH/ACADM/ACAT1/NPL/ACO1/SESN2/PNKD/IDH2/ACADSB/DHFR/ASRGL1/AKR1A1/AASS/SDHA/ACO2/GALK1/SHMT2/PFKL/CTPS2/GLUD1/PHGDH/KYAT3/ADI1/HACD2/LDHB/OAT/MPC1/SLC1A3/AMT/NDUFAB1/ACSM1/ENTPD5/SCD5/HACD3/MDH2/SDHB/FADS6/PRXL2B/GAMT/APOC2/AMDHD1/APOC3	56
GO:0043436	GO:0043436	oxoacid metabolic process	57/452	281/4493	8.24e-08	0.000106	0.000105	THEM4/PSPH/ELOVL7/GCDH/MECR/PM20D1/RENBP/HTR2A/AADAT/IVD/ENOSF1/MTHFD1L/DLAT/APIP/FAH/ACADM/ACAT1/NPL/ACO1/SESN2/PNKD/IDH2/ACADSB/DHFR/ASRGL1/AKR1A1/AASS/SDHA/ACO2/GALK1/SHMT2/PFKL/CTPS2/GLUD1/PHGDH/KYAT3/ADI1/HACD2/LDHB/OAT/MPC1/SLC1A3/AMT/NDUFAB1/ACSM1/ENTPD5/MARC2/SCD5/HACD3/MDH2/SDHB/FADS6/PRXL2B/GAMT/APOC2/AMDHD1/APOC3	57
GO:0006082	GO:0006082	organic acid metabolic process	57/452	287/4493	1.78e-07	0.000171	0.00017	THEM4/PSPH/ELOVL7/GCDH/MECR/PM20D1/RENBP/HTR2A/AADAT/IVD/ENOSF1/MTHFD1L/DLAT/APIP/FAH/ACADM/ACAT1/NPL/ACO1/SESN2/PNKD/IDH2/ACADSB/DHFR/ASRGL1/AKR1A1/AASS/SDHA/ACO2/GALK1/SHMT2/PFKL/CTPS2/GLUD1/PHGDH/KYAT3/ADI1/HACD2/LDHB/OAT/MPC1/SLC1A3/AMT/NDUFAB1/ACSM1/ENTPD5/MARC2/SCD5/HACD3/MDH2/SDHB/FADS6/PRXL2B/GAMT/APOC2/AMDHD1/APOC3	57
GO:0016999	GO:0016999	antibiotic metabolic process	14/452	41/4493	2.43e-05	0.018699	0.018587	RENBP/DLAT/NPL/ACO1/IDH2/ESD/AKR1A1/SDHA/ACO2/ADH5/SOD1/PRDX2/SDHB/AMDHD1	14
GO:1901605	GO:1901605	alpha-amino acid metabolic process	20/452	75/4493	3.09e-05	0.019762	0.019644	PSPH/GCDH/AADAT/IVD/APIP/FAH/ACAT1/ASRGL1/AASS/SHMT2/CTPS2/GLUD1/PHGDH/KYAT3/ADI1/OAT/SLC1A3/AMT/GAMT/AMDHD1	20
GO:0017144	GO:0017144	drug metabolic process	41/452	218/4493	4.23e-05	0.02321	0.023071	AFP/RENBP/HTR2A/DMAC2L/AADAT/DLAT/ENPP3/APIP/FAH/ACAT1/NPL/ACO1/SMS/PNKD/IDH2/AK5/QDPR/ESD/AK2/AKR1A1/AASS/SDHA/ACO2/GALK1/SHMT2/PFKL/NDUFS2/ADH5/ADI1/SOD1/OAT/PRDX2/AMT/NDUFAB1/ENTPD5/ATP5PF/SDHB/AK1/GAMT/PCBD1/AMDHD1	41
GO:0044283	GO:0044283	small molecule biosynthetic process	38/452	201/4493	7.24e-05	0.034802	0.034593	ELOVL7/NME7/MECR/HTR2A/PC/APIP/ACADM/ACAT1/DCTPP1/SESN2/NME2/QDPR/DHFR/AKR1A1/GALK1/COQ7/PFKL/CTPS2/PHGDH/UCK1/ADI1/HACD2/SOD1/OAT/SLC1A3/NDUFAB1/ACSM1/ENTPD5/SCD5/PDE5A/HACD3/FADS6/PRXL2B/GAMT/PCBD1/APOC2/APOC3/FBP2	38
GO:0006520	GO:0006520	cellular amino acid metabolic process	22/452	94/4493	0.000109	0.046606	0.046327	PSPH/GCDH/PM20D1/AADAT/IVD/ENOSF1/APIP/FAH/ACAT1/ASRGL1/AASS/SHMT2/CTPS2/GLUD1/PHGDH/KYAT3/ADI1/OAT/SLC1A3/AMT/GAMT/AMDHD1	22

## Sheet: cattle_Liver
	ID	Description	GeneRatio	BgRatio	pvalue	p.adjust	qvalue	geneID	Count
GO:0006694	GO:0006694	steroid biosynthetic process	11/202	38/4493	4.78248e-07	0.000932074	0.0008703	SOD1/TM7SF2/NSDHL/CYP11A1/SDR42E1/LSS/HSD3B1/IDI1/FDX1/HINT2/CYP51A1	11
GO:0006629	GO:0006629	lipid metabolic process	36/202	341/4493	7.33382e-07	0.000932074	0.0008703	ACSM1/HSD17B14/CROT/PM20D1/SOD1/ACAD8/TMEM86B/TM7SF2/ACADM/ZADH2/NSDHL/CYP11A1/SDR42E1/SPTSSB/LSS/ELOVL5/HSD3B1/PMVK/BRCA1/ACOX1/RDH10/IDI1/LRAT/FDX1/PLCB1/CHPT1/GAL3ST1/HINT2/ETFA/CYP51A1/PTGS1/KCNMA1/ENPP2/HACD3/TEK/ESR1	36
GO:0006577	GO:0006577	amino-acid betaine metabolic process	5/202	6/4493	1.01239e-06	0.000932074	0.0008703	CROT/ALDH9A1/ACADM/ALDH7A1/TMLHE	5
GO:0055114	GO:0055114	oxidation-reduction process	39/202	396/4493	1.42225e-06	0.00098206	0.000916974	FOXRED1/HSD17B14/DHRS4/HSD17B10/GLUD1/CROT/SOD1/ACAD8/ALDH9A1/TM7SF2/ACADM/DPYD/HIBADH/ZADH2/DHFR/BCKDHB/NSDHL/CYP11A1/PYROXD2/QDPR/SDR42E1/AOC3/SCCPDH/ALDH7A1/HSD3B1/ALDH16A1/MIOX/ACOX1/RDH10/TMLHE/DHRS12/FDX1/HSDL2/SELENBP1/CRYM/ETHE1/MSRA/ETFA/PTGS1	39
GO:0008202	GO:0008202	steroid metabolic process	14/202	71/4493	2.18809e-06	0.0012087	0.00112859	HSD17B14/SOD1/TM7SF2/NSDHL/CYP11A1/SDR42E1/LSS/HSD3B1/IDI1/FDX1/HINT2/CYP51A1/KCNMA1/ESR1	14
GO:0009437	GO:0009437	carnitine metabolic process	4/202	4/4493	3.97068e-06	0.00178667	0.00166826	CROT/ALDH9A1/ACADM/TMLHE	4
GO:0006575	GO:0006575	cellular modified amino acid metabolic process	11/202	47/4493	4.84205e-06	0.00178667	0.00166826	CROT/SOD1/ALDH9A1/ACADM/DHFR/GCLM/ALDH7A1/TMLHE/CPQ/GSTA4/ETHE1	11
GO:0008610	GO:0008610	lipid biosynthetic process	21/202	157/4493	5.175e-06	0.00178667	0.00166826	ACSM1/SOD1/TM7SF2/NSDHL/CYP11A1/SDR42E1/SPTSSB/LSS/ELOVL5/HSD3B1/PMVK/BRCA1/RDH10/IDI1/FDX1/CHPT1/GAL3ST1/HINT2/CYP51A1/PTGS1/HACD3	21
GO:0044282	GO:0044282	small molecule catabolic process	15/202	98/4493	2.46426e-05	0.00756253	0.00706132	GK5/GLUD1/CROT/ACAD8/GCAT/ACADM/DPYD/HIBADH/HDC/HAGH/DDAH1/MIOX/ACOX1/ESD/ETFA	15
GO:0097164	GO:0097164	ammonium ion metabolic process	9/202	42/4493	7.68246e-05	0.021219	0.0198127	CROT/ALDH9A1/ACADM/HDC/ALDH7A1/TMLHE/SAT2/CHPT1/ENPP2	9
GO:0006578	GO:0006578	amino-acid betaine biosynthetic process	3/202	3/4493	8.95897e-05	0.0224952	0.0210043	ALDH9A1/ALDH7A1/TMLHE	3
GO:0042133	GO:0042133	neurotransmitter metabolic process	8/202	36/4493	0.0001481	0.0340876	0.0318284	COMT/ALDH9A1/GCAT/DPYD/HDC/ALDH7A1/DDAH1/ESR1	8
GO:1901615	GO:1901615	organic hydroxy compound metabolic process	15/202	117/4493	0.00019933	0.04235	0.0395432	GK5/SOD1/TM7SF2/NSDHL/CYP11A1/QDPR/HDC/HAGH/MIOX/RDH10/IDI1/LRAT/FDX1/CPQ/KCNMA1	15
GO:0006066	GO:0006066	alcohol metabolic process	12/202	81/4493	0.000224694	0.0443289	0.0413909	GK5/SOD1/TM7SF2/NSDHL/CYP11A1/QDPR/MIOX/RDH10/IDI1/LRAT/FDX1/KCNMA1	12

## Sheet: cattle_Lung
	ID	Description	GeneRatio	BgRatio	pvalue	p.adjust	qvalue	geneID	Count
GO:0120036	GO:0120036	plasma membrane bounded cell projection organization	36/326	214/4493	1.03414e-06	0.00247919	0.00238328	MCIDAS/ROPN1/CCDC113/DRAXIN/BDNF/TEKT3/LRRC6/DTNBP1/IQCG/RDX/RFX2/HES1/GSN/DYNC2LI1/SNX2/IFT43/CEP41/CDC42/SPATA6/TTLL1/GAP43/CHN1/GPM6A/ARL3/GJA1/ENPP2/ITM2C/NFIB/MYOC/F2RL1/APOD/RAB13/MT3/CIB1/PFN2/RPL24	36
GO:0030030	GO:0030030	cell projection organization	37/326	225/4493	1.28789e-06	0.00247919	0.00238328	MCIDAS/ROPN1/CCDC113/DRAXIN/BDNF/TEKT3/LRRC6/DTNBP1/JHY/IQCG/RDX/RFX2/HES1/GSN/DYNC2LI1/SNX2/IFT43/CEP41/CDC42/SPATA6/TTLL1/GAP43/CHN1/GPM6A/ARL3/GJA1/ENPP2/ITM2C/NFIB/MYOC/F2RL1/APOD/RAB13/MT3/CIB1/PFN2/RPL24	37
GO:0030031	GO:0030031	cell projection assembly	19/326	90/4493	1.64237e-05	0.0158078	0.0151962	MCIDAS/CCDC113/TEKT3/LRRC6/IQCG/RDX/RFX2/GSN/DYNC2LI1/IFT43/CEP41/CDC42/SPATA6/TTLL1/GAP43/GPM6A/ARL3/F2RL1/PFN2	19
GO:0120031	GO:0120031	plasma membrane bounded cell projection assembly	19/326	90/4493	1.64237e-05	0.0158078	0.0151962	MCIDAS/CCDC113/TEKT3/LRRC6/IQCG/RDX/RFX2/GSN/DYNC2LI1/IFT43/CEP41/CDC42/SPATA6/TTLL1/GAP43/GPM6A/ARL3/F2RL1/PFN2	19

## Sheet: cattle_Mammary
	ID	Description	GeneRatio	BgRatio	pvalue	p.adjust	qvalue	geneID	Count
GO:0009611	GO:0009611	response to wounding	13/126	100/4493	3.19732e-06	0.00376031	0.00334748	B4GALT1/C15H11orf34/ALOX15/MSTN/F2RL1/CD9/TGFB2/PDGFA/ANXA8L1/RHOC/PTN/FGG/SDC1	13
GO:0042060	GO:0042060	wound healing	12/126	86/4493	3.67218e-06	0.00376031	0.00334748	B4GALT1/C15H11orf34/ALOX15/MSTN/F2RL1/CD9/PDGFA/ANXA8L1/RHOC/PTN/FGG/SDC1	12
GO:0032570	GO:0032570	response to progesterone	4/126	9/4493	6.66425e-05	0.0454946	0.0404999	LALBA/CSN2/CSN3/TGFB2	4

## Sheet: cattle_Ovary
	ID	Description	GeneRatio	BgRatio	pvalue	p.adjust	qvalue	geneID	Count
GO:0051301	GO:0051301	cell division	23/144	175/4493	4.13174e-09	9.09395e-06	8.25913e-06	BIRC5/FAM83D/KIF20A/MIS18A/CDC25C/SPC24/CKS2/TPX2/UBE2C/AURKB/CCND2/ASPM/CDC25A/PTN/PGF/SPDL1/CCNB1/PSRC1/MASTL/SKA3/E2F8/CDCA2/RHOC	23
GO:0010633	GO:0010633	negative regulation of epithelial cell migration	6/144	20/4493	2.61181e-05	0.0287429	0.0261043	STC1/ANGPT2/SVBP/PFN2/PPARG/JUP	6

[truncated: 46 more sheets: cattle_Pituitary, cattle_Skin, cattle_Small intestine, cattle_Stomach, cattle_Testis, cattle_Uterus, human_Adipose, human_Adrenal, human_Blood_Immune, human_Brain, human_Heart, human_Large_intestine, human_Liver, human_Lung, human_Kidney, human_Mammary, human_Muscle, human_Ovary, human_Pituitary, human_Salivary_Gland …]
