# Supplementary material for: Comparative transcriptome in large-scale human and cattle populations
Source: Genome Biol. 2022 Aug 22;23:176. doi: 10.1186/s13059-022-02745-4 (PMC9394047; doi:10.1186/s13059-022-02745-4)
Supplement: Supplementary file 4 — Additional file 4: Table S3. Significantly enriched Gene Ontology terms for up-regulated genes in cattle and humans. [file 13059_2022_2745_MOESM4_ESM.xlsx]

## Sheet: cattle_Adipose
Additional file 4: Table S3. Significantly enriched Gene Ontology terms for up-regulated genes in cattle and humans
	ID	Description	GeneRatio	BgRatio	pvalue	p.adjust	qvalue	geneID	Count
GO:0019433	GO:0019433	triglyceride catabolic process	3/14	7/4493	8.37156e-07	0.000660215	0.000375267	LIPE/PNPLA2/LPL	3
GO:0032787	GO:0032787	monocarboxylic acid metabolic process	6/14	142/4493	2.18625e-06	0.000660215	0.000375267	GPD1/LEP/LPL/ADIPOQ/FASN/SCD	6
GO:0044255	GO:0044255	cellular lipid metabolic process	7/14	244/4493	3.16381e-06	0.000660215	0.000375267	LIPE/PNPLA2/LEP/LPL/ADIPOQ/FASN/SCD	7
GO:0010876	GO:0010876	lipid localization	5/14	83/4493	3.34868e-06	0.000660215	0.000375267	RBP4/PNPLA2/LEP/LPL/ADIPOQ	5
GO:0072330	GO:0072330	monocarboxylic acid biosynthetic process	5/14	85/4493	3.77038e-06	0.000660215	0.000375267	GPD1/LEP/LPL/FASN/SCD	5
GO:0006631	GO:0006631	fatty acid metabolic process	5/14	87/4493	4.23287e-06	0.000660215	0.000375267	LEP/LPL/ADIPOQ/FASN/SCD	5
GO:0046461	GO:0046461	neutral lipid catabolic process	3/14	12/4493	5.21394e-06	0.000660215	0.000375267	LIPE/PNPLA2/LPL	3
GO:0046464	GO:0046464	acylglycerol catabolic process	3/14	12/4493	5.21394e-06	0.000660215	0.000375267	LIPE/PNPLA2/LPL	3
GO:0044242	GO:0044242	cellular lipid catabolic process	4/14	44/4493	7.46052e-06	0.000839723	0.000477299	LIPE/PNPLA2/LPL/ADIPOQ	4
GO:0006633	GO:0006633	fatty acid biosynthetic process	4/14	50/4493	1.25213e-05	0.00121325	0.000689614	LEP/LPL/FASN/SCD	4
GO:0046503	GO:0046503	glycerolipid catabolic process	3/14	16/4493	1.31745e-05	0.00121325	0.000689614	LIPE/PNPLA2/LPL	3
GO:0032642	GO:0032642	regulation of chemokine production	3/14	17/4493	1.59682e-05	0.0012892	0.000732782	S100B/LPL/ADIPOQ	3
GO:0044283	GO:0044283	small molecule biosynthetic process	6/14	201/4493	1.65445e-05	0.0012892	0.000732782	GPD1/LEP/LPL/ADIPOQ/FASN/SCD	6
GO:0046394	GO:0046394	carboxylic acid biosynthetic process	5/14	120/4493	2.06437e-05	0.00143536	0.000815861	GPD1/LEP/LPL/FASN/SCD	5
GO:0016053	GO:0016053	organic acid biosynthetic process	5/14	121/4493	2.14969e-05	0.00143536	0.000815861	GPD1/LEP/LPL/FASN/SCD	5
GO:0032602	GO:0032602	chemokine production	3/14	19/4493	2.26711e-05	0.00143536	0.000815861	S100B/LPL/ADIPOQ	3
GO:0071605	GO:0071605	monocyte chemotactic protein-1 production	2/14	3/4493	2.70049e-05	0.00151977	0.00086384	S100B/ADIPOQ	2
GO:0071637	GO:0071637	regulation of monocyte chemotactic protein-1 production	2/14	3/4493	2.70049e-05	0.00151977	0.00086384	S100B/ADIPOQ	2
GO:0006629	GO:0006629	lipid metabolic process	7/14	341/4493	2.93754e-05	0.00156617	0.000890212	LIPE/PNPLA2/LEP/LPL/ADIPOQ/FASN/SCD	7
GO:0006641	GO:0006641	triglyceride metabolic process	3/14	23/4493	4.1131e-05	0.00208329	0.00118414	LIPE/PNPLA2/LPL	3
GO:1905952	GO:1905952	regulation of lipid localization	3/14	25/4493	5.32206e-05	0.00256726	0.00145923	PNPLA2/LPL/ADIPOQ	3
GO:0006639	GO:0006639	acylglycerol metabolic process	3/14	29/4493	8.39308e-05	0.00336768	0.00191419	LIPE/PNPLA2/LPL	3
GO:0032680	GO:0032680	regulation of tumor necrosis factor production	3/14	29/4493	8.39308e-05	0.00336768	0.00191419	LEP/LPL/ADIPOQ	3
GO:0019752	GO:0019752	carboxylic acid metabolic process	6/14	270/4493	8.88163e-05	0.00336768	0.00191419	GPD1/LEP/LPL/ADIPOQ/FASN/SCD	6
GO:0050727	GO:0050727	regulation of inflammatory response	4/14	82/4493	8.9785e-05	0.00336768	0.00191419	S100B/LEP/LPL/ADIPOQ	4
GO:0006638	GO:0006638	neutral lipid metabolic process	3/14	30/4493	9.30848e-05	0.00336768	0.00191419	LIPE/PNPLA2/LPL	3
GO:0062013	GO:0062013	positive regulation of small molecule metabolic process	3/14	30/4493	9.30848e-05	0.00336768	0.00191419	GPD1/LEP/ADIPOQ	3
GO:1903555	GO:1903555	regulation of tumor necrosis factor superfamily cytokine production	3/14	30/4493	9.30848e-05	0.00336768	0.00191419	LEP/LPL/ADIPOQ	3
GO:0016042	GO:0016042	lipid catabolic process	4/14	85/4493	0.000103379	0.00361115	0.00205258	LIPE/PNPLA2/LPL/ADIPOQ	4
GO:0043436	GO:0043436	oxoacid metabolic process	6/14	281/4493	0.00011114	0.00367703	0.00209002	GPD1/LEP/LPL/ADIPOQ/FASN/SCD	6
GO:0032640	GO:0032640	tumor necrosis factor production	3/14	32/4493	0.000113301	0.00367703	0.00209002	LEP/LPL/ADIPOQ	3
GO:0071706	GO:0071706	tumor necrosis factor superfamily cytokine production	3/14	33/4493	0.000124402	0.00367703	0.00209002	LEP/LPL/ADIPOQ	3
GO:0006082	GO:0006082	organic acid metabolic process	6/14	287/4493	0.000125096	0.00367703	0.00209002	GPD1/LEP/LPL/ADIPOQ/FASN/SCD	6
GO:0010742	GO:0010742	macrophage derived foam cell differentiation	2/14	6/4493	0.000134304	0.00367703	0.00209002	LPL/ADIPOQ	2
GO:0010743	GO:0010743	regulation of macrophage derived foam cell differentiation	2/14	6/4493	0.000134304	0.00367703	0.00209002	LPL/ADIPOQ	2
GO:0010889	GO:0010889	regulation of sequestering of triglyceride	2/14	6/4493	0.000134304	0.00367703	0.00209002	PNPLA2/LPL	2
GO:0090077	GO:0090077	foam cell differentiation	2/14	6/4493	0.000134304	0.00367703	0.00209002	LPL/ADIPOQ	2
GO:0045598	GO:0045598	regulation of fat cell differentiation	3/14	35/4493	0.000148683	0.00396359	0.0022529	LEP/LPL/ADIPOQ	3
GO:0045834	GO:0045834	positive regulation of lipid metabolic process	3/14	36/4493	0.000161902	0.00420529	0.00239029	PNPLA2/LEP/ADIPOQ	3
GO:0030730	GO:0030730	sequestering of triglyceride	2/14	7/4493	0.000187691	0.00452693	0.00257311	PNPLA2/LPL	2
GO:0045923	GO:0045923	positive regulation of fatty acid metabolic process	2/14	7/4493	0.000187691	0.00452693	0.00257311	LEP/ADIPOQ	2
GO:0046324	GO:0046324	regulation of glucose import	2/14	7/4493	0.000187691	0.00452693	0.00257311	LEP/ADIPOQ	2
GO:0010954	GO:0010954	positive regulation of protein processing	2/14	8/4493	0.000249809	0.00575128	0.00326903	S100B/CLEC3B	2
GO:1903319	GO:1903319	positive regulation of protein maturation	2/14	8/4493	0.000249809	0.00575128	0.00326903	S100B/CLEC3B	2
GO:0042180	GO:0042180	cellular ketone metabolic process	3/14	46/4493	0.000337926	0.00760709	0.00432387	GPD1/LEP/ADIPOQ	3
GO:0072604	GO:0072604	interleukin-6 secretion	2/14	11/4493	0.00048808	0.0107484	0.00610937	LEP/LPL	2
GO:0010883	GO:0010883	regulation of lipid storage	2/14	12/4493	0.000584653	0.0120868	0.00687014	PNPLA2/LPL	2
GO:0046323	GO:0046323	glucose import	2/14	12/4493	0.000584653	0.0120868	0.00687014	LEP/ADIPOQ	2
GO:0050873	GO:0050873	brown fat cell differentiation	2/14	12/4493	0.000584653	0.0120868	0.00687014	LEP/ADIPOQ	2
GO:0001817	GO:0001817	regulation of cytokine production	4/14	134/4493	0.000600136	0.0121588	0.00691104	S100B/LEP/LPL/ADIPOQ	4
GO:0031347	GO:0031347	regulation of defense response	4/14	136/4493	0.000634901	0.0126109	0.00716802	S100B/LEP/LPL/ADIPOQ	4
GO:0010827	GO:0010827	regulation of glucose transmembrane transport	2/14	13/4493	0.000689723	0.0131828	0.00749312	LEP/ADIPOQ	2
GO:0070542	GO:0070542	response to fatty acid	2/14	13/4493	0.000689723	0.0131828	0.00749312	LPL/SCD	2
GO:0019318	GO:0019318	hexose metabolic process	3/14	60/4493	0.000742366	0.0139262	0.00791568	GPD1/PFKFB3/ADIPOQ	3
GO:0045444	GO:0045444	fat cell differentiation	3/14	61/4493	0.000779326	0.0143538	0.00815868	LEP/LPL/ADIPOQ	3
GO:0032722	GO:0032722	positive regulation of chemokine production	2/14	14/4493	0.000803244	0.0145301	0.00825892	LPL/ADIPOQ	2
GO:0032637	GO:0032637	interleukin-8 production	2/14	15/4493	0.000925171	0.0152459	0.00866578	LEP/ADIPOQ	2
GO:0070613	GO:0070613	regulation of protein processing	2/14	15/4493	0.000925171	0.0152459	0.00866578	S100B/CLEC3B	2
GO:0097006	GO:0097006	regulation of plasma lipoprotein particle levels	2/14	15/4493	0.000925171	0.0152459	0.00866578	LPL/ADIPOQ	2
GO:1903317	GO:1903317	regulation of protein maturation	2/14	15/4493	0.000925171	0.0152459	0.00866578	S100B/CLEC3B	2
GO:0005996	GO:0005996	monosaccharide metabolic process	3/14	65/4493	0.000938891	0.0152459	0.00866578	GPD1/PFKFB3/ADIPOQ	3
GO:0006869	GO:0006869	lipid transport	3/14	65/4493	0.000938891	0.0152459	0.00866578	RBP4/LEP/ADIPOQ	3
GO:1901700	GO:1901700	response to oxygen-containing compound	5/14	269/4493	0.000948166	0.0152459	0.00866578	GPD1/LEP/LPL/ADIPOQ/SCD	5
GO:0009719	GO:0009719	response to endogenous stimulus	5/14	275/4493	0.00104862	0.0164489	0.00934954	GPD1/LEP/LPL/ADIPOQ/CLEC3B	5
GO:1905954	GO:1905954	positive regulation of lipid localization	2/14	16/4493	0.00105546	0.0164489	0.00934954	LPL/ADIPOQ	2
GO:0008610	GO:0008610	lipid biosynthetic process	4/14	157/4493	0.00109203	0.0166603	0.00946973	LEP/LPL/FASN/SCD	4
GO:0001816	GO:0001816	cytokine production	4/14	158/4493	0.00111836	0.0166603	0.00946973	S100B/LEP/LPL/ADIPOQ	4
GO:0010243	GO:0010243	response to organonitrogen compound	4/14	158/4493	0.00111836	0.0166603	0.00946973	GPD1/LEP/LPL/ADIPOQ	4
GO:0006954	GO:0006954	inflammatory response	4/14	160/4493	0.00117238	0.0172119	0.00978324	S100B/LEP/LPL/ADIPOQ	4
GO:0032760	GO:0032760	positive regulation of tumor necrosis factor production	2/14	17/4493	0.00119405	0.0172797	0.00982177	LEP/LPL	2
GO:0032101	GO:0032101	regulation of response to external stimulus	4/14	165/4493	0.00131548	0.0186076	0.0105765	S100B/LEP/LPL/ADIPOQ	4
GO:0019217	GO:0019217	regulation of fatty acid metabolic process	2/14	18/4493	0.00134092	0.0186076	0.0105765	LEP/ADIPOQ	2
GO:1903557	GO:1903557	positive regulation of tumor necrosis factor superfamily cytokine production	2/14	18/4493	0.00134092	0.0186076	0.0105765	LEP/LPL	2
GO:0044248	GO:0044248	cellular catabolic process	6/14	451/4493	0.0014714	0.0199995	0.0113677	LIPE/GPD1/PNPLA2/LEP/LPL/ADIPOQ	6
GO:0019216	GO:0019216	regulation of lipid metabolic process	3/14	76/4493	0.00148071	0.0199995	0.0113677	PNPLA2/LEP/ADIPOQ	3
GO:0062012	GO:0062012	regulation of small molecule metabolic process	3/14	79/4493	0.00165642	0.0218291	0.0124077	GPD1/LEP/ADIPOQ	3
GO:0019915	GO:0019915	lipid storage	2/14	20/4493	0.00165927	0.0218291	0.0124077	PNPLA2/LPL	2
GO:1901698	GO:1901698	response to nitrogen compound	4/14	184/4493	0.0019728	0.0244687	0.013908	GPD1/LEP/LPL/ADIPOQ	4
GO:0006094	GO:0006094	gluconeogenesis	2/14	22/4493	0.00201015	0.0244687	0.013908	GPD1/ADIPOQ	2
GO:0019319	GO:0019319	hexose biosynthetic process	2/14	22/4493	0.00201015	0.0244687	0.013908	GPD1/ADIPOQ	2
GO:0009749	GO:0009749	response to glucose	2/14	23/4493	0.00219768	0.0244687	0.013908	LPL/ADIPOQ	2
GO:0046486	GO:0046486	glycerolipid metabolic process	3/14	88/4493	0.00226069	0.0244687	0.013908	LIPE/PNPLA2/LPL	3
GO:0009746	GO:0009746	response to hexose	2/14	24/4493	0.0023932	0.0244687	0.013908	LPL/ADIPOQ	2
GO:0010565	GO:0010565	regulation of cellular ketone metabolic process	2/14	24/4493	0.0023932	0.0244687	0.013908	LEP/ADIPOQ	2
GO:0034284	GO:0034284	response to monosaccharide	2/14	24/4493	0.0023932	0.0244687	0.013908	LPL/ADIPOQ	2
GO:1904659	GO:1904659	glucose transmembrane transport	2/14	24/4493	0.0023932	0.0244687	0.013908	LEP/ADIPOQ	2
GO:0001819	GO:0001819	positive regulation of cytokine production	3/14	91/4493	0.0024889	0.0244687	0.013908	LEP/LPL/ADIPOQ	3
GO:0008645	GO:0008645	hexose transmembrane transport	2/14	25/4493	0.00259668	0.0244687	0.013908	LEP/ADIPOQ	2
GO:0009743	GO:0009743	response to carbohydrate	2/14	25/4493	0.00259668	0.0244687	0.013908	LPL/ADIPOQ	2
GO:0015749	GO:0015749	monosaccharide transmembrane transport	2/14	25/4493	0.00259668	0.0244687	0.013908	LEP/ADIPOQ	2
GO:0046364	GO:0046364	monosaccharide biosynthetic process	2/14	25/4493	0.00259668	0.0244687	0.013908	GPD1/ADIPOQ	2
GO:0034219	GO:0034219	carbohydrate transmembrane transport	2/14	27/4493	0.00302732	0.0244687	0.013908	LEP/ADIPOQ	2
GO:0006072	GO:0006072	glycerol-3-phosphate metabolic process	1/14	1/4493	0.00311596	0.0244687	0.013908	GPD1	1
GO:0006116	GO:0006116	NADH oxidation	1/14	1/4493	0.00311596	0.0244687	0.013908	GPD1	1
GO:0006127	GO:0006127	glycerophosphate shuttle	1/14	1/4493	0.00311596	0.0244687	0.013908	GPD1	1
GO:0006363	GO:0006363	termination of RNA polymerase I transcription	1/14	1/4493	0.00311596	0.0244687	0.013908	LIPE	1
GO:0030852	GO:0030852	regulation of granulocyte differentiation	1/14	1/4493	0.00311596	0.0244687	0.013908	ADIPOQ	1
GO:0030853	GO:0030853	negative regulation of granulocyte differentiation	1/14	1/4493	0.00311596	0.0244687	0.013908	ADIPOQ	1
GO:0034371	GO:0034371	chylomicron remodeling	1/14	1/4493	0.00311596	0.0244687	0.013908	LPL	1
GO:0045650	GO:0045650	negative regulation of macrophage differentiation	1/14	1/4493	0.00311596	0.0244687	0.013908	ADIPOQ	1
GO:0045715	GO:0045715	negative regulation of low-density lipoprotein particle receptor biosynthetic process	1/14	1/4493	0.00311596	0.0244687	0.013908	ADIPOQ	1
GO:0046168	GO:0046168	glycerol-3-phosphate catabolic process	1/14	1/4493	0.00311596	0.0244687	0.013908	GPD1	1
GO:0055095	GO:0055095	lipoprotein particle mediated signaling	1/14	1/4493	0.00311596	0.0244687	0.013908	LPL	1
GO:0055096	GO:0055096	low-density lipoprotein particle mediated signaling	1/14	1/4493	0.00311596	0.0244687	0.013908	LPL	1
GO:0070994	GO:0070994	detection of oxidative stress	1/14	1/4493	0.00311596	0.0244687	0.013908	ADIPOQ	1
GO:0071639	GO:0071639	positive regulation of monocyte chemotactic protein-1 production	1/14	1/4493	0.00311596	0.0244687	0.013908	ADIPOQ	1
GO:0072244	GO:0072244	metanephric glomerular epithelium development	1/14	1/4493	0.00311596	0.0244687	0.013908	ADIPOQ	1
GO:0072248	GO:0072248	metanephric glomerular visceral epithelial cell differentiation	1/14	1/4493	0.00311596	0.0244687	0.013908	ADIPOQ	1
GO:0072249	GO:0072249	metanephric glomerular visceral epithelial cell development	1/14	1/4493	0.00311596	0.0244687	0.013908	ADIPOQ	1
GO:0072312	GO:0072312	metanephric glomerular epithelial cell differentiation	1/14	1/4493	0.00311596	0.0244687	0.013908	ADIPOQ	1
GO:0072313	GO:0072313	metanephric glomerular epithelial cell development	1/14	1/4493	0.00311596	0.0244687	0.013908	ADIPOQ	1
GO:0097017	GO:0097017	renal protein absorption	1/14	1/4493	0.00311596	0.0244687	0.013908	ADIPOQ	1
GO:0097018	GO:0097018	renal albumin absorption	1/14	1/4493	0.00311596	0.0244687	0.013908	ADIPOQ	1
GO:0097707	GO:0097707	ferroptosis	1/14	1/4493	0.00311596	0.0244687	0.013908	GPX4	1
GO:0110075	GO:0110075	regulation of ferroptosis	1/14	1/4493	0.00311596	0.0244687	0.013908	GPX4	1
GO:0110076	GO:0110076	negative regulation of ferroptosis	1/14	1/4493	0.00311596	0.0244687	0.013908	GPX4	1
GO:1904207	GO:1904207	regulation of chemokine (C-C motif) ligand 2 secretion	1/14	1/4493	0.00311596	0.0244687	0.013908	LPL	1
GO:1904209	GO:1904209	positive regulation of chemokine (C-C motif) ligand 2 secretion	1/14	1/4493	0.00311596	0.0244687	0.013908	LPL	1
GO:1904753	GO:1904753	negative regulation of vascular associated smooth muscle cell migration	1/14	1/4493	0.00311596	0.0244687	0.013908	ADIPOQ	1
GO:1990051	GO:1990051	activation of protein kinase C activity	1/14	1/4493	0.00311596	0.0244687	0.013908	LEP	1
GO:2000465	GO:2000465	regulation of glycogen (starch) synthase activity	1/14	1/4493	0.00311596	0.0244687	0.013908	ADIPOQ	1
GO:2000467	GO:2000467	positive regulation of glycogen (starch) synthase activity	1/14	1/4493	0.00311596	0.0244687	0.013908	ADIPOQ	1
GO:2000477	GO:2000477	regulation of metanephric glomerular visceral epithelial cell development	1/14	1/4493	0.00311596	0.0244687	0.013908	ADIPOQ	1
GO:2000478	GO:2000478	positive regulation of metanephric glomerular visceral epithelial cell development	1/14	1/4493	0.00311596	0.0244687	0.013908	ADIPOQ	1
GO:2000532	GO:2000532	regulation of renal albumin absorption	1/14	1/4493	0.00311596	0.0244687	0.013908	ADIPOQ	1
GO:2000534	GO:2000534	positive regulation of renal albumin absorption	1/14	1/4493	0.00311596	0.0244687	0.013908	ADIPOQ	1
GO:2000584	GO:2000584	negative regulation of platelet-derived growth factor receptor-alpha signaling pathway	1/14	1/4493	0.00311596	0.0244687	0.013908	ADIPOQ	1
GO:2000590	GO:2000590	negative regulation of metanephric mesenchymal cell migration	1/14	1/4493	0.00311596	0.0244687	0.013908	ADIPOQ	1
GO:2000698	GO:2000698	positive regulation of epithelial cell differentiation involved in kidney development	1/14	1/4493	0.00311596	0.0244687	0.013908	ADIPOQ	1
GO:0071356	GO:0071356	cellular response to tumor necrosis factor	2/14	28/4493	0.00325439	0.0253592	0.0144142	GPD1/ADIPOQ	2
GO:0032635	GO:0032635	interleukin-6 production	2/14	30/4493	0.00373182	0.0286389	0.0162783	LEP/LPL	2
GO:0034612	GO:0034612	response to tumor necrosis factor	2/14	30/4493	0.00373182	0.0286389	0.0162783	GPD1/ADIPOQ	2
GO:0055114	GO:0055114	oxidation-reduction process	5/14	396/4493	0.00531163	0.0364381	0.0207114	GPX4/GPD1/ADIPOQ/FASN/SCD	5
GO:0006109	GO:0006109	regulation of carbohydrate metabolic process	2/14	36/4493	0.0053473	0.0364381	0.0207114	GPD1/ADIPOQ	2
GO:0071495	GO:0071495	cellular response to endogenous stimulus	4/14	244/4493	0.00551271	0.0364381	0.0207114	GPD1/LEP/ADIPOQ/CLEC3B	4
GO:0032868	GO:0032868	response to insulin	2/14	38/4493	0.00594571	0.0364381	0.0207114	LEP/ADIPOQ	2
GO:0001787	GO:0001787	natural killer cell proliferation	1/14	2/4493	0.0062229	0.0364381	0.0207114	LEP	1
GO:0010745	GO:0010745	negative regulation of macrophage derived foam cell differentiation	1/14	2/4493	0.0062229	0.0364381	0.0207114	ADIPOQ	1
GO:0010756	GO:0010756	positive regulation of plasminogen activation	1/14	2/4493	0.0062229	0.0364381	0.0207114	CLEC3B	1
GO:0010871	GO:0010871	negative regulation of receptor biosynthetic process	1/14	2/4493	0.0062229	0.0364381	0.0207114	ADIPOQ	1
GO:0010888	GO:0010888	negative regulation of lipid storage	1/14	2/4493	0.0062229	0.0364381	0.0207114	PNPLA2	1
GO:0010891	GO:0010891	negative regulation of sequestering of triglyceride	1/14	2/4493	0.0062229	0.0364381	0.0207114	PNPLA2	1
GO:0010898	GO:0010898	positive regulation of triglyceride catabolic process	1/14	2/4493	0.0062229	0.0364381	0.0207114	PNPLA2	1
GO:0015732	GO:0015732	prostaglandin transport	1/14	2/4493	0.0062229	0.0364381	0.0207114	LEP	1
GO:0032310	GO:0032310	prostaglandin secretion	1/14	2/4493	0.0062229	0.0364381	0.0207114	LEP	1
GO:0032682	GO:0032682	negative regulation of chemokine production	1/14	2/4493	0.0062229	0.0364381	0.0207114	S100B	1
GO:0032817	GO:0032817	regulation of natural killer cell proliferation	1/14	2/4493	0.0062229	0.0364381	0.0207114	LEP	1
GO:0033034	GO:0033034	positive regulation of myeloid cell apoptotic process	1/14	2/4493	0.0062229	0.0364381	0.0207114	ADIPOQ	1
GO:0034633	GO:0034633	retinol transport	1/14	2/4493	0.0062229	0.0364381	0.0207114	RBP4	1
GO:0035787	GO:0035787	cell migration involved in kidney development	1/14	2/4493	0.0062229	0.0364381	0.0207114	ADIPOQ	1
GO:0035788	GO:0035788	cell migration involved in metanephros development	1/14	2/4493	0.0062229	0.0364381	0.0207114	ADIPOQ	1
GO:0035789	GO:0035789	metanephric mesenchymal cell migration	1/14	2/4493	0.0062229	0.0364381	0.0207114	ADIPOQ	1
GO:0035790	GO:0035790	platelet-derived growth factor receptor-alpha signaling pathway	1/14	2/4493	0.0062229	0.0364381	0.0207114	ADIPOQ	1
GO:0035926	GO:0035926	chemokine (C-C motif) ligand 2 secretion	1/14	2/4493	0.0062229	0.0364381	0.0207114	LPL	1
GO:0038108	GO:0038108	negative regulation of appetite by leptin-mediated signaling pathway	1/14	2/4493	0.0062229	0.0364381	0.0207114	LEP	1
GO:0045917	GO:0045917	positive regulation of complement activation	1/14	2/4493	0.0062229	0.0364381	0.0207114	S100B	1
GO:0046325	GO:0046325	negative regulation of glucose import	1/14	2/4493	0.0062229	0.0364381	0.0207114	LEP	1
GO:0046864	GO:0046864	isoprenoid transport	1/14	2/4493	0.0062229	0.0364381	0.0207114	RBP4	1
GO:0046865	GO:0046865	terpenoid transport	1/14	2/4493	0.0062229	0.0364381	0.0207114	RBP4	1
GO:0071638	GO:0071638	negative regulation of monocyte chemotactic protein-1 production	1/14	2/4493	0.0062229	0.0364381	0.0207114	S100B	1
GO:0072015	GO:0072015	glomerular visceral epithelial cell development	1/14	2/4493	0.0062229	0.0364381	0.0207114	ADIPOQ	1
GO:0072298	GO:0072298	regulation of metanephric glomerulus development	1/14	2/4493	0.0062229	0.0364381	0.0207114	ADIPOQ	1
GO:0072300	GO:0072300	positive regulation of metanephric glomerulus development	1/14	2/4493	0.0062229	0.0364381	0.0207114	ADIPOQ	1
GO:0072310	GO:0072310	glomerular epithelial cell development	1/14	2/4493	0.0062229	0.0364381	0.0207114	ADIPOQ	1
GO:0090193	GO:0090193	positive regulation of glomerulus development	1/14	2/4493	0.0062229	0.0364381	0.0207114	ADIPOQ	1
GO:1900121	GO:1900121	negative regulation of receptor binding	1/14	2/4493	0.0062229	0.0364381	0.0207114	ADIPOQ	1
GO:1904469	GO:1904469	positive regulation of tumor necrosis factor secretion	1/14	2/4493	0.0062229	0.0364381	0.0207114	LPL	1
GO:1904738	GO:1904738	vascular associated smooth muscle cell migration	1/14	2/4493	0.0062229	0.0364381	0.0207114	ADIPOQ	1
GO:1904752	GO:1904752	regulation of vascular associated smooth muscle cell migration	1/14	2/4493	0.0062229	0.0364381	0.0207114	ADIPOQ	1
GO:2000259	GO:2000259	positive regulation of protein activation cascade	1/14	2/4493	0.0062229	0.0364381	0.0207114	S100B	1
GO:2000343	GO:2000343	positive regulation of chemokine (C-X-C motif) ligand 2 production	1/14	2/4493	0.0062229	0.0364381	0.0207114	LPL	1
GO:2000583	GO:2000583	regulation of platelet-derived growth factor receptor-alpha signaling pathway	1/14	2/4493	0.0062229	0.0364381	0.0207114	ADIPOQ	1
GO:2000589	GO:2000589	regulation of metanephric mesenchymal cell migration	1/14	2/4493	0.0062229	0.0364381	0.0207114	ADIPOQ	1
GO:0001818	GO:0001818	negative regulation of cytokine production	2/14	41/4493	0.00689834	0.0399315	0.0226971	S100B/ADIPOQ	2
GO:0008643	GO:0008643	carbohydrate transport	2/14	41/4493	0.00689834	0.0399315	0.0226971	LEP/ADIPOQ	2
GO:0031329	GO:0031329	regulation of cellular catabolic process	3/14	132/4493	0.00711539	0.0409539	0.0232782	GPD1/PNPLA2/LEP	3
GO:0015850	GO:0015850	organic hydroxy compound transport	2/14	42/4493	0.00723038	0.0413807	0.0235208	RBP4/ADIPOQ	2
GO:0071310	GO:0071310	cellular response to organic substance	5/14	430/4493	0.00756521	0.0429775	0.0244284	GPD1/LEP/LPL/ADIPOQ/CLEC3B	5
GO:0080134	GO:0080134	regulation of response to stress	4/14	267/4493	0.00759424	0.0429775	0.0244284	S100B/LEP/LPL/ADIPOQ	4
GO:0016051	GO:0016051	carbohydrate biosynthetic process	2/14	44/4493	0.00791597	0.0445493	0.0253219	GPD1/ADIPOQ	2
GO:0050663	GO:0050663	cytokine secretion	2/14	45/4493	0.00826944	0.0453943	0.0258021	LEP/LPL	2
GO:0016485	GO:0016485	protein processing	2/14	46/4493	0.00862996	0.0453943	0.0258021	S100B/CLEC3B	2
GO:0006000	GO:0006000	fructose metabolic process	1/14	3/4493	0.00932085	0.0453943	0.0258021	PFKFB3	1
GO:0006361	GO:0006361	transcription initiation from RNA polymerase I promoter	1/14	3/4493	0.00932085	0.0453943	0.0258021	LIPE	1
GO:0008343	GO:0008343	adult feeding behavior	1/14	3/4493	0.00932085	0.0453943	0.0258021	LEP	1
GO:0010804	GO:0010804	negative regulation of tumor necrosis factor-mediated signaling pathway	1/14	3/4493	0.00932085	0.0453943	0.0258021	ADIPOQ	1
GO:0010878	GO:0010878	cholesterol storage	1/14	3/4493	0.00932085	0.0453943	0.0258021	LPL	1
GO:0010885	GO:0010885	regulation of cholesterol storage	1/14	3/4493	0.00932085	0.0453943	0.0258021	LPL	1
GO:0010886	GO:0010886	positive regulation of cholesterol storage	1/14	3/4493	0.00932085	0.0453943	0.0258021	LPL	1
GO:0034115	GO:0034115	negative regulation of heterotypic cell-cell adhesion	1/14	3/4493	0.00932085	0.0453943	0.0258021	ADIPOQ	1
GO:0045714	GO:0045714	regulation of low-density lipoprotein particle receptor biosynthetic process	1/14	3/4493	0.00932085	0.0453943	0.0258021	ADIPOQ	1
GO:0052646	GO:0052646	alditol phosphate metabolic process	1/14	3/4493	0.00932085	0.0453943	0.0258021	GPD1	1
GO:0061318	GO:0061318	renal filtration cell differentiation	1/14	3/4493	0.00932085	0.0453943	0.0258021	ADIPOQ	1
GO:0070587	GO:0070587	regulation of cell-cell adhesion involved in gastrulation	1/14	3/4493	0.00932085	0.0453943	0.0258021	ADIPOQ	1
GO:0072010	GO:0072010	glomerular epithelium development	1/14	3/4493	0.00932085	0.0453943	0.0258021	ADIPOQ	1
GO:0072112	GO:0072112	glomerular visceral epithelial cell differentiation	1/14	3/4493	0.00932085	0.0453943	0.0258021	ADIPOQ	1
GO:0072216	GO:0072216	positive regulation of metanephros development	1/14	3/4493	0.00932085	0.0453943	0.0258021	ADIPOQ	1
GO:0072217	GO:0072217	negative regulation of metanephros development	1/14	3/4493	0.00932085	0.0453943	0.0258021	ADIPOQ	1
GO:0072311	GO:0072311	glomerular epithelial cell differentiation	1/14	3/4493	0.00932085	0.0453943	0.0258021	ADIPOQ	1
GO:0090192	GO:0090192	regulation of glomerulus development	1/14	3/4493	0.00932085	0.0453943	0.0258021	ADIPOQ	1
GO:0090196	GO:0090196	regulation of chemokine secretion	1/14	3/4493	0.00932085	0.0453943	0.0258021	LPL	1
GO:0090197	GO:0090197	positive regulation of chemokine secretion	1/14	3/4493	0.00932085	0.0453943	0.0258021	LPL	1
GO:0090335	GO:0090335	regulation of brown fat cell differentiation	1/14	3/4493	0.00932085	0.0453943	0.0258021	LEP	1
GO:1904467	GO:1904467	regulation of tumor necrosis factor secretion	1/14	3/4493	0.00932085	0.0453943	0.0258021	LPL	1
GO:1904706	GO:1904706	negative regulation of vascular smooth muscle cell proliferation	1/14	3/4493	0.00932085	0.0453943	0.0258021	ADIPOQ	1
GO:2000279	GO:2000279	negative regulation of DNA biosynthetic process	1/14	3/4493	0.00932085	0.0453943	0.0258021	ADIPOQ	1
GO:2000341	GO:2000341	regulation of chemokine (C-X-C motif) ligand 2 production	1/14	3/4493	0.00932085	0.0453943	0.0258021	LPL	1
GO:2000481	GO:2000481	positive regulation of cAMP-dependent protein kinase activity	1/14	3/4493	0.00932085	0.0453943	0.0258021	ADIPOQ	1
GO:0005975	GO:0005975	carbohydrate metabolic process	3/14	147/4493	0.0095805	0.0463641	0.0263534	GPD1/PFKFB3/ADIPOQ	3
GO:1901575	GO:1901575	organic substance catabolic process	5/14	455/4493	0.00961152	0.0463641	0.0263534	LIPE/GPD1/PNPLA2/LPL/ADIPOQ	5
GO:0032270	GO:0032270	positive regulation of cellular protein metabolic process	4/14	286/4493	0.0096697	0.0464237	0.0263873	S100B/LEP/ADIPOQ/CLEC3B	4
GO:0071345	GO:0071345	cellular response to cytokine stimulus	3/14	151/4493	0.010313	0.0492789	0.0280101	GPD1/LEP/ADIPOQ	3
GO:0001101	GO:0001101	response to acid chemical	2/14	51/4493	0.010537	0.0498785	0.028351	LPL/SCD	2
GO:0006909	GO:0006909	phagocytosis	2/14	51/4493	0.010537	0.0498785	0.028351	LEP/ADIPOQ	2

## Sheet: cattle_Brain
	ID	Description	GeneRatio	BgRatio	pvalue	p.adjust	qvalue	geneID	Count
GO:0099590	GO:0099590	neurotransmitter receptor internalization	1/3	1/4493	0.000667705	0.0262291	0.0139102	SNAP25	1
GO:0032879	GO:0032879	regulation of localization	3/3	495/4493	0.00133003	0.0262291	0.0139102	HPCA/SST/SNAP25	3
GO:0098881	GO:0098881	exocytic insertion of neurotransmitter receptor to plasma membrane	1/3	2/4493	0.00133511	0.0262291	0.0139102	SNAP25	1
GO:0098967	GO:0098967	exocytic insertion of neurotransmitter receptor to postsynaptic membrane	1/3	2/4493	0.00133511	0.0262291	0.0139102	SNAP25	1
GO:0098877	GO:0098877	neurotransmitter receptor transport to plasma membrane	1/3	3/4493	0.00200222	0.0262291	0.0139102	SNAP25	1
GO:0098969	GO:0098969	neurotransmitter receptor transport to postsynaptic membrane	1/3	3/4493	0.00200222	0.0262291	0.0139102	SNAP25	1
GO:0099632	GO:0099632	protein transport within plasma membrane	1/3	3/4493	0.00200222	0.0262291	0.0139102	SNAP25	1
GO:0099637	GO:0099637	neurotransmitter receptor transport	1/3	3/4493	0.00200222	0.0262291	0.0139102	SNAP25	1
GO:1901385	GO:1901385	regulation of voltage-gated calcium channel activity	1/3	3/4493	0.00200222	0.0262291	0.0139102	HPCA	1
GO:1903540	GO:1903540	establishment of protein localization to postsynaptic membrane	1/3	3/4493	0.00200222	0.0262291	0.0139102	SNAP25	1
GO:0099072	GO:0099072	regulation of postsynaptic membrane neurotransmitter receptor levels	1/3	4/4493	0.00266904	0.029137	0.0154523	SNAP25	1
GO:1903539	GO:1903539	protein localization to postsynaptic membrane	1/3	4/4493	0.00266904	0.029137	0.0154523	SNAP25	1
GO:0097120	GO:0097120	receptor localization to synapse	1/3	5/4493	0.00333555	0.0327645	0.0173761	SNAP25	1
GO:0098662	GO:0098662	inorganic cation transmembrane transport	2/3	159/4493	0.00364719	0.0327645	0.0173761	HPCA/SNAP25	2
GO:0030001	GO:0030001	metal ion transport	2/3	166/4493	0.00397222	0.0327645	0.0173761	HPCA/SNAP25	2
GO:0032594	GO:0032594	protein transport within lipid bilayer	1/3	6/4493	0.00400177	0.0327645	0.0173761	SNAP25	1
GO:0098655	GO:0098655	cation transmembrane transport	2/3	179/4493	0.00461163	0.0335624	0.0177993	HPCA/SNAP25	2
GO:0098660	GO:0098660	inorganic ion transmembrane transport	2/3	179/4493	0.00461163	0.0335624	0.0177993	HPCA/SNAP25	2
GO:0008306	GO:0008306	associative learning	1/3	8/4493	0.00533332	0.0349333	0.0185263	SNAP25	1
GO:0060291	GO:0060291	long-term synaptic potentiation	1/3	8/4493	0.00533332	0.0349333	0.0185263	SNAP25	1
GO:0007612	GO:0007612	learning	1/3	10/4493	0.00666368	0.037954	0.0201283	SNAP25	1
GO:0035418	GO:0035418	protein localization to synapse	1/3	10/4493	0.00666368	0.037954	0.0201283	SNAP25	1
GO:1901019	GO:1901019	regulation of calcium ion transmembrane transporter activity	1/3	10/4493	0.00666368	0.037954	0.0201283	HPCA	1
GO:0034220	GO:0034220	ion transmembrane transport	2/3	237/4493	0.00802388	0.043797	0.023227	HPCA/SNAP25	2
GO:0006812	GO:0006812	cation transport	2/3	246/4493	0.00863424	0.0452434	0.0239941	HPCA/SNAP25	2

## Sheet: cattle_Heart
	ID	Description	GeneRatio	BgRatio	pvalue	p.adjust	qvalue	geneID	Count
GO:0003299	GO:0003299	muscle hypertrophy in response to stress	2/13	3/4493	2.31505e-05	0.00257742	0.00166521	TCAP/NPPA	2
GO:0014887	GO:0014887	cardiac muscle adaptation	2/13	3/4493	2.31505e-05	0.00257742	0.00166521	TCAP/NPPA	2
GO:0014898	GO:0014898	cardiac muscle hypertrophy in response to stress	2/13	3/4493	2.31505e-05	0.00257742	0.00166521	TCAP/NPPA	2
GO:0014888	GO:0014888	striated muscle adaptation	2/13	9/4493	0.000275095	0.0229705	0.0148407	TCAP/NPPA	2
GO:0003300	GO:0003300	cardiac muscle hypertrophy	2/13	16/4493	0.000906558	0.0371689	0.024014	TCAP/NPPA	2
GO:0014896	GO:0014896	muscle hypertrophy	2/13	18/4493	0.00115209	0.0371689	0.024014	TCAP/NPPA	2
GO:0014897	GO:0014897	striated muscle hypertrophy	2/13	18/4493	0.00115209	0.0371689	0.024014	TCAP/NPPA	2
GO:0003012	GO:0003012	muscle system process	3/13	77/4493	0.00122337	0.0371689	0.024014	TCAP/TNNT2/NPPA	3
GO:0007507	GO:0007507	heart development	3/13	78/4493	0.00127017	0.0371689	0.024014	MB/TCAP/MYL2	3
GO:0043500	GO:0043500	muscle adaptation	2/13	23/4493	0.0018896	0.0371689	0.024014	TCAP/NPPA	2
GO:0072359	GO:0072359	circulatory system development	4/13	209/4493	0.00233434	0.0371689	0.024014	MB/TCAP/ATP5F1B/MYL2	4
GO:0044057	GO:0044057	regulation of system process	3/13	102/4493	0.00275337	0.0371689	0.024014	TNNT2/MYL2/NPPA	3
GO:0030916	GO:0030916	otic vesicle formation	1/13	1/4493	0.00289339	0.0371689	0.024014	TCAP	1
GO:0060372	GO:0060372	regulation of atrial cardiac muscle cell membrane repolarization	1/13	1/4493	0.00289339	0.0371689	0.024014	NPPA	1
GO:0071435	GO:0071435	potassium ion export	1/13	1/4493	0.00289339	0.0371689	0.024014	NPPA	1
GO:0071600	GO:0071600	otic vesicle morphogenesis	1/13	1/4493	0.00289339	0.0371689	0.024014	TCAP	1
GO:0097623	GO:0097623	potassium ion export across plasma membrane	1/13	1/4493	0.00289339	0.0371689	0.024014	NPPA	1
GO:0098735	GO:0098735	positive regulation of the force of heart contraction	1/13	1/4493	0.00289339	0.0371689	0.024014	MYL2	1
GO:1901895	GO:1901895	negative regulation of calcium-transporting ATPase activity	1/13	1/4493	0.00289339	0.0371689	0.024014	PLN	1
GO:1902081	GO:1902081	negative regulation of calcium ion import into sarcoplasmic reticulum	1/13	1/4493	0.00289339	0.0371689	0.024014	PLN	1
GO:1902261	GO:1902261	positive regulation of delayed rectifier potassium channel activity	1/13	1/4493	0.00289339	0.0371689	0.024014	NPPA	1
GO:1902302	GO:1902302	regulation of potassium ion export	1/13	1/4493	0.00289339	0.0371689	0.024014	NPPA	1
GO:1902304	GO:1902304	positive regulation of potassium ion export	1/13	1/4493	0.00289339	0.0371689	0.024014	NPPA	1
GO:1903764	GO:1903764	regulation of potassium ion export across plasma membrane	1/13	1/4493	0.00289339	0.0371689	0.024014	NPPA	1
GO:1903766	GO:1903766	positive regulation of potassium ion export across plasma membrane	1/13	1/4493	0.00289339	0.0371689	0.024014	NPPA	1
GO:1903818	GO:1903818	positive regulation of voltage-gated potassium channel activity	1/13	1/4493	0.00289339	0.0371689	0.024014	NPPA	1

## Sheet: cattle_Lung
	ID	Description	GeneRatio	BgRatio	pvalue	p.adjust	qvalue	geneID	Count
GO:0007585	GO:0007585	respiratory gaseous exchange	4/24	14/4493	6.05257e-07	0.000716019	0.000487391	SFTPA1/SFTPC/SFTPD/SFTPB	4
GO:0035295	GO:0035295	tube development	8/24	200/4493	5.32978e-06	0.00315256	0.00214594	CLDN18/HOPX/CAV1/CTSH/SFTPD/AQP1/TMEM100/CXCL17	8
GO:0048871	GO:0048871	multicellular organismal homeostasis	5/24	87/4493	7.71268e-05	0.0193499	0.0131714	CLDN18/CAV1/CTSH/SFTPD/AQP1	5
GO:0043129	GO:0043129	surfactant homeostasis	2/24	3/4493	8.17831e-05	0.0193499	0.0131714	CTSH/SFTPD	2
GO:0098883	GO:0098883	synapse pruning	2/24	3/4493	8.17831e-05	0.0193499	0.0131714	C1QB/C1QA	2
GO:0048875	GO:0048875	chemical homeostasis within a tissue	2/24	4/4493	0.000163032	0.0321445	0.0218806	CTSH/SFTPD	2
GO:0001525	GO:0001525	angiogenesis	5/24	112/4493	0.000256163	0.0432916	0.0294684	CAV1/CTSH/AQP1/TMEM100/CXCL17	5

## Sheet: cattle_Mammary
	ID	Description	GeneRatio	BgRatio	pvalue	p.adjust	qvalue	geneID	Count
GO:0051385	GO:0051385	response to mineralocorticoid	4/78	5/4493	4.15049e-07	0.000248338	0.00020301	CSN2/LALBA/CSN3/CSN1S1	4
GO:1903494	GO:1903494	response to dehydroepiandrosterone	4/78	5/4493	4.15049e-07	0.000248338	0.00020301	CSN2/LALBA/CSN3/CSN1S1	4
GO:1903496	GO:1903496	response to 11-deoxycorticosterone	4/78	5/4493	4.15049e-07	0.000248338	0.00020301	CSN2/LALBA/CSN3/CSN1S1	4
GO:0032570	GO:0032570	response to progesterone	4/78	9/4493	9.91881e-06	0.00445106	0.00363864	CSN2/LALBA/CSN3/CSN1S1	4
GO:0050708	GO:0050708	regulation of protein secretion	8/78	75/4493	3.78861e-05	0.011968	0.00978356	F2RL1/ERP29/GPR68/F2R/VPS35/TLR2/SERP1/LPL	8
GO:0050714	GO:0050714	positive regulation of protein secretion	6/78	38/4493	4.00045e-05	0.011968	0.00978356	F2RL1/GPR68/F2R/VPS35/SERP1/LPL	6
GO:0032355	GO:0032355	response to estradiol	4/78	13/4493	5.33814e-05	0.0124305	0.0101616	CSN2/LALBA/CSN3/CSN1S1	4
GO:0002791	GO:0002791	regulation of peptide secretion	8/78	79/4493	5.54003e-05	0.0124305	0.0101616	F2RL1/ERP29/GPR68/F2R/VPS35/TLR2/SERP1/LPL	8
GO:0002793	GO:0002793	positive regulation of peptide secretion	6/78	42/4493	7.19343e-05	0.0143469	0.0117282	F2RL1/GPR68/F2R/VPS35/SERP1/LPL	6
GO:0051222	GO:0051222	positive regulation of protein transport	7/78	69/4493	0.000164651	0.0190772	0.0155952	F2RL1/GPR68/F2R/VPS35/SERP1/SFN/LPL	7
GO:2000778	GO:2000778	positive regulation of interleukin-6 secretion	3/78	7/4493	0.000167598	0.0190772	0.0155952	F2RL1/F2R/LPL	3
GO:0051223	GO:0051223	regulation of protein transport	9/78	118/4493	0.000174144	0.0190772	0.0155952	F2RL1/ERP29/GPR68/F2R/VPS35/TLR2/SERP1/SFN/LPL	9
GO:0033993	GO:0033993	response to lipid	10/78	146/4493	0.000182478	0.0190772	0.0155952	AQP3/CSN2/LALBA/CD14/CSN3/F2R/LTF/CSN1S1/SCD/LPL	10
GO:0090087	GO:0090087	regulation of peptide transport	9/78	123/4493	0.00023898	0.0190772	0.0155952	F2RL1/ERP29/GPR68/F2R/VPS35/TLR2/SERP1/SFN/LPL	9
GO:1904951	GO:1904951	positive regulation of establishment of protein localization	7/78	74/4493	0.000256194	0.0190772	0.0155952	F2RL1/GPR68/F2R/VPS35/SERP1/SFN/LPL	7
GO:0070201	GO:0070201	regulation of establishment of protein localization	9/78	125/4493	0.000270006	0.0190772	0.0155952	F2RL1/ERP29/GPR68/F2R/VPS35/TLR2/SERP1/SFN/LPL	9
GO:0001991	GO:0001991	regulation of systemic arterial blood pressure by circulatory renin-angiotensin	2/78	2/4493	0.000297584	0.0190772	0.0155952	F2RL1/F2R	2
GO:0001999	GO:0001999	renal response to blood flow involved in circulatory renin-angiotensin regulation of systemic arterial blood pressure	2/78	2/4493	0.000297584	0.0190772	0.0155952	F2RL1/F2R	2
GO:0002001	GO:0002001	renin secretion into blood stream	2/78	2/4493	0.000297584	0.0190772	0.0155952	F2RL1/F2R	2
GO:0005988	GO:0005988	lactose metabolic process	2/78	2/4493	0.000297584	0.0190772	0.0155952	B4GALT1/LALBA	2
GO:0005989	GO:0005989	lactose biosynthetic process	2/78	2/4493	0.000297584	0.0190772	0.0155952	B4GALT1/LALBA	2
GO:0031268	GO:0031268	pseudopodium organization	2/78	2/4493	0.000297584	0.0190772	0.0155952	F2RL1/RAB25	2
GO:0035926	GO:0035926	chemokine (C-C motif) ligand 2 secretion	2/78	2/4493	0.000297584	0.0190772	0.0155952	F2RL1/LPL	2
GO:0046351	GO:0046351	disaccharide biosynthetic process	2/78	2/4493	0.000297584	0.0190772	0.0155952	B4GALT1/LALBA	2
GO:0060054	GO:0060054	positive regulation of epithelial cell proliferation involved in wound healing	2/78	2/4493	0.000297584	0.0190772	0.0155952	B4GALT1/ODAM	2
GO:0071725	GO:0071725	response to triacyl bacterial lipopeptide	2/78	2/4493	0.000297584	0.0190772	0.0155952	CD14/TLR2	2
GO:0071727	GO:0071727	cellular response to triacyl bacterial lipopeptide	2/78	2/4493	0.000297584	0.0190772	0.0155952	CD14/TLR2	2
GO:1900133	GO:1900133	regulation of renin secretion into blood stream	2/78	2/4493	0.000297584	0.0190772	0.0155952	F2RL1/F2R	2
GO:0031960	GO:0031960	response to corticosteroid	4/78	20/4493	0.000329766	0.0204114	0.0166858	CSN2/LALBA/CSN3/CSN1S1	4
GO:0009306	GO:0009306	protein secretion	8/78	104/4493	0.000385713	0.0227126	0.018567	F2RL1/ERP29/GPR68/F2R/VPS35/TLR2/SERP1/LPL	8
GO:0043627	GO:0043627	response to estrogen	3/78	9/4493	0.000392251	0.0227126	0.018567	CITED4/KRT19/CITED2	3
GO:0009653	GO:0009653	anatomical structure morphogenesis	18/78	448/4493	0.000492555	0.0276293	0.0225863	AQP3/FGFBP1/B4GALT1/EZR/CD9/CLDN3/RHOU/LTF/VPS35/RAB25/MFGE8/SERP1/TCAP/WARS1/KRT19/SDC2/S100B/CITED2	18
GO:0002790	GO:0002790	peptide secretion	8/78	111/4493	0.000599599	0.0326146	0.0266616	F2RL1/ERP29/GPR68/F2R/VPS35/TLR2/SERP1/LPL	8
GO:0051046	GO:0051046	regulation of secretion	9/78	140/4493	0.000626771	0.0330898	0.0270501	CSN2/F2RL1/ERP29/GPR68/F2R/VPS35/TLR2/SERP1/LPL	9
GO:0072604	GO:0072604	interleukin-6 secretion	3/78	11/4493	0.000751392	0.0378633	0.0309523	F2RL1/F2R/LPL	3
GO:1903532	GO:1903532	positive regulation of secretion by cell	6/78	64/4493	0.000759374	0.0378633	0.0309523	F2RL1/GPR68/F2R/VPS35/SERP1/LPL	6
GO:0005984	GO:0005984	disaccharide metabolic process	2/78	3/4493	0.000882679	0.0406259	0.0332107	B4GALT1/LALBA	2
GO:0009312	GO:0009312	oligosaccharide biosynthetic process	2/78	3/4493	0.000882679	0.0406259	0.0332107	B4GALT1/LALBA	2
GO:2000484	GO:2000484	positive regulation of interleukin-8 secretion	2/78	3/4493	0.000882679	0.0406259	0.0332107	F2RL1/F2R	2
GO:0097305	GO:0097305	response to alcohol	4/78	26/4493	0.000940182	0.0421907	0.0344898	CSN2/LALBA/CSN3/CSN1S1	4
GO:0031214	GO:0031214	biomineral tissue development	5/78	46/4493	0.00108896	0.0476751	0.0389732	LTF/PTHLH/ODAM/ALOX15/SPP1	5

## Sheet: cattle_Muscle
	ID	Description	GeneRatio	BgRatio	pvalue	p.adjust	qvalue	geneID	Count
GO:0033292	GO:0033292	T-tubule organization	1/4	1/4493	0.000890274	0.0388693	0.0190012	CSRP3	1
GO:0034371	GO:0034371	chylomicron remodeling	1/4	1/4493	0.000890274	0.0388693	0.0190012	LPL	1
GO:0055095	GO:0055095	lipoprotein particle mediated signaling	1/4	1/4493	0.000890274	0.0388693	0.0190012	LPL	1
GO:0055096	GO:0055096	low-density lipoprotein particle mediated signaling	1/4	1/4493	0.000890274	0.0388693	0.0190012	LPL	1
GO:1904207	GO:1904207	regulation of chemokine (C-C motif) ligand 2 secretion	1/4	1/4493	0.000890274	0.0388693	0.0190012	LPL	1
GO:1904209	GO:1904209	positive regulation of chemokine (C-C motif) ligand 2 secretion	1/4	1/4493	0.000890274	0.0388693	0.0190012	LPL	1
GO:0003012	GO:0003012	muscle system process	2/4	77/4493	0.00170122	0.0388693	0.0190012	TNNT2/CSRP3	2
GO:0035926	GO:0035926	chemokine (C-C motif) ligand 2 secretion	1/4	2/4493	0.00177995	0.0388693	0.0190012	LPL	1
GO:0035995	GO:0035995	detection of muscle stretch	1/4	2/4493	0.00177995	0.0388693	0.0190012	CSRP3	1
GO:0055003	GO:0055003	cardiac myofibril assembly	1/4	2/4493	0.00177995	0.0388693	0.0190012	CSRP3	1
GO:1904469	GO:1904469	positive regulation of tumor necrosis factor secretion	1/4	2/4493	0.00177995	0.0388693	0.0190012	LPL	1
GO:2000343	GO:2000343	positive regulation of chemokine (C-X-C motif) ligand 2 production	1/4	2/4493	0.00177995	0.0388693	0.0190012	LPL	1
GO:0010878	GO:0010878	cholesterol storage	1/4	3/4493	0.00266904	0.0388693	0.0190012	LPL	1
GO:0010885	GO:0010885	regulation of cholesterol storage	1/4	3/4493	0.00266904	0.0388693	0.0190012	LPL	1
GO:0010886	GO:0010886	positive regulation of cholesterol storage	1/4	3/4493	0.00266904	0.0388693	0.0190012	LPL	1
GO:0090196	GO:0090196	regulation of chemokine secretion	1/4	3/4493	0.00266904	0.0388693	0.0190012	LPL	1
GO:0090197	GO:0090197	positive regulation of chemokine secretion	1/4	3/4493	0.00266904	0.0388693	0.0190012	LPL	1
GO:1904467	GO:1904467	regulation of tumor necrosis factor secretion	1/4	3/4493	0.00266904	0.0388693	0.0190012	LPL	1
GO:2000341	GO:2000341	regulation of chemokine (C-X-C motif) ligand 2 production	1/4	3/4493	0.00266904	0.0388693	0.0190012	LPL	1
GO:0044057	GO:0044057	regulation of system process	2/4	102/4493	0.00297247	0.0388693	0.0190012	TNNT2/CSRP3	2
GO:0010744	GO:0010744	positive regulation of macrophage derived foam cell differentiation	1/4	4/4493	0.00355753	0.0388693	0.0190012	LPL	1
GO:0010890	GO:0010890	positive regulation of sequestering of triglyceride	1/4	4/4493	0.00355753	0.0388693	0.0190012	LPL	1
GO:0034370	GO:0034370	triglyceride-rich lipoprotein particle remodeling	1/4	4/4493	0.00355753	0.0388693	0.0190012	LPL	1
GO:0034372	GO:0034372	very-low-density lipoprotein particle remodeling	1/4	4/4493	0.00355753	0.0388693	0.0190012	LPL	1
GO:0035994	GO:0035994	response to muscle stretch	1/4	4/4493	0.00355753	0.0388693	0.0190012	CSRP3	1
GO:0072567	GO:0072567	chemokine (C-X-C motif) ligand 2 production	1/4	4/4493	0.00355753	0.0388693	0.0190012	LPL	1
GO:0090195	GO:0090195	chemokine secretion	1/4	4/4493	0.00355753	0.0388693	0.0190012	LPL	1
GO:0050716	GO:0050716	positive regulation of interleukin-1 secretion	1/4	5/4493	0.00444543	0.0403373	0.0197189	LPL	1
GO:0050718	GO:0050718	positive regulation of interleukin-1 beta secretion	1/4	5/4493	0.00444543	0.0403373	0.0197189	LPL	1
GO:0050982	GO:0050982	detection of mechanical stimulus	1/4	5/4493	0.00444543	0.0403373	0.0197189	CSRP3	1
GO:0070528	GO:0070528	protein kinase C signaling	1/4	5/4493	0.00444543	0.0403373	0.0197189	CSRP3	1
GO:1990774	GO:1990774	tumor necrosis factor secretion	1/4	5/4493	0.00444543	0.0403373	0.0197189	LPL	1
GO:0010742	GO:0010742	macrophage derived foam cell differentiation	1/4	6/4493	0.00533273	0.0403373	0.0197189	LPL	1
GO:0010743	GO:0010743	regulation of macrophage derived foam cell differentiation	1/4	6/4493	0.00533273	0.0403373	0.0197189	LPL	1
GO:0010889	GO:0010889	regulation of sequestering of triglyceride	1/4	6/4493	0.00533273	0.0403373	0.0197189	LPL	1
GO:0034367	GO:0034367	protein-containing complex remodeling	1/4	6/4493	0.00533273	0.0403373	0.0197189	LPL	1
GO:0034368	GO:0034368	protein-lipid complex remodeling	1/4	6/4493	0.00533273	0.0403373	0.0197189	LPL	1
GO:0034369	GO:0034369	plasma lipoprotein particle remodeling	1/4	6/4493	0.00533273	0.0403373	0.0197189	LPL	1
GO:0090077	GO:0090077	foam cell differentiation	1/4	6/4493	0.00533273	0.0403373	0.0197189	LPL	1
GO:0019433	GO:0019433	triglyceride catabolic process	1/4	7/4493	0.00621944	0.0416985	0.0203843	LPL	1
GO:0030730	GO:0030730	sequestering of triglyceride	1/4	7/4493	0.00621944	0.0416985	0.0203843	LPL	1
GO:0032731	GO:0032731	positive regulation of interleukin-1 beta production	1/4	7/4493	0.00621944	0.0416985	0.0203843	LPL	1
GO:0032732	GO:0032732	positive regulation of interleukin-1 production	1/4	7/4493	0.00621944	0.0416985	0.0203843	LPL	1
GO:2000778	GO:2000778	positive regulation of interleukin-6 secretion	1/4	7/4493	0.00621944	0.0416985	0.0203843	LPL	1
GO:0010243	GO:0010243	response to organonitrogen compound	2/4	158/4493	0.00703736	0.0428613	0.0209527	LPL/CSRP3	2
GO:0006954	GO:0006954	inflammatory response	2/4	160/4493	0.00721285	0.0428613	0.0209527	LPL/CSRP3	2
GO:0002026	GO:0002026	regulation of the force of heart contraction	1/4	9/4493	0.00799108	0.0428613	0.0209527	CSRP3	1
GO:0010884	GO:0010884	positive regulation of lipid storage	1/4	9/4493	0.00799108	0.0428613	0.0209527	LPL	1
GO:0050704	GO:0050704	regulation of interleukin-1 secretion	1/4	9/4493	0.00799108	0.0428613	0.0209527	LPL	1
GO:0050706	GO:0050706	regulation of interleukin-1 beta secretion	1/4	9/4493	0.00799108	0.0428613	0.0209527	LPL	1
GO:0055006	GO:0055006	cardiac cell development	1/4	9/4493	0.00799108	0.0428613	0.0209527	CSRP3	1
GO:0055013	GO:0055013	cardiac muscle cell development	1/4	9/4493	0.00799108	0.0428613	0.0209527	CSRP3	1
GO:0071404	GO:0071404	cellular response to low-density lipoprotein particle stimulus	1/4	9/4493	0.00799108	0.0428613	0.0209527	LPL	1
GO:0071825	GO:0071825	protein-lipid complex subunit organization	1/4	9/4493	0.00799108	0.0428613	0.0209527	LPL	1
GO:0071827	GO:0071827	plasma lipoprotein particle organization	1/4	9/4493	0.00799108	0.0428613	0.0209527	LPL	1
GO:0032880	GO:0032880	regulation of protein localization	2/4	172/4493	0.00830871	0.0437691	0.0213965	LPL/CSRP3	2
GO:0055094	GO:0055094	response to lipoprotein particle	1/4	10/4493	0.00887601	0.0443801	0.0216952	LPL	1
GO:0071398	GO:0071398	cellular response to fatty acid	1/4	10/4493	0.00887601	0.0443801	0.0216952	LPL	1
GO:0071402	GO:0071402	cellular response to lipoprotein particle stimulus	1/4	10/4493	0.00887601	0.0443801	0.0216952	LPL	1
GO:1901698	GO:1901698	response to nitrogen compound	2/4	184/4493	0.00947751	0.0464404	0.0227024	LPL/CSRP3	2
GO:0008286	GO:0008286	insulin receptor signaling pathway	1/4	11/4493	0.00976035	0.0464404	0.0227024	CSRP3	1
GO:0072604	GO:0072604	interleukin-6 secretion	1/4	11/4493	0.00976035	0.0464404	0.0227024	LPL	1
GO:0010883	GO:0010883	regulation of lipid storage	1/4	12/4493	0.0106441	0.0483078	0.0236153	LPL	1
GO:0046461	GO:0046461	neutral lipid catabolic process	1/4	12/4493	0.0106441	0.0483078	0.0236153	LPL	1
GO:0046464	GO:0046464	acylglycerol catabolic process	1/4	12/4493	0.0106441	0.0483078	0.0236153	LPL	1
GO:1901701	GO:1901701	cellular response to oxygen-containing compound	2/4	201/4493	0.0112565	0.0485792	0.0237479	LPL/CSRP3	2
GO:0031670	GO:0031670	cellular response to nutrient	1/4	13/4493	0.0115273	0.0485792	0.0237479	LPL	1
GO:0032651	GO:0032651	regulation of interleukin-1 beta production	1/4	13/4493	0.0115273	0.0485792	0.0237479	LPL	1
GO:0055007	GO:0055007	cardiac muscle cell differentiation	1/4	13/4493	0.0115273	0.0485792	0.0237479	CSRP3	1
GO:0070542	GO:0070542	response to fatty acid	1/4	13/4493	0.0115273	0.0485792	0.0237479	LPL	1
GO:0030239	GO:0030239	myofibril assembly	1/4	14/4493	0.0124098	0.0494716	0.0241841	CSRP3	1
GO:0032652	GO:0032652	regulation of interleukin-1 production	1/4	14/4493	0.0124098	0.0494716	0.0241841	LPL	1
GO:0032722	GO:0032722	positive regulation of chemokine production	1/4	14/4493	0.0124098	0.0494716	0.0241841	LPL	1
GO:1903076	GO:1903076	regulation of protein localization to plasma membrane	1/4	14/4493	0.0124098	0.0494716	0.0241841	CSRP3	1

## Sheet: cattle_Ovary
	ID	Description	GeneRatio	BgRatio	pvalue	p.adjust	qvalue	geneID	Count
GO:0008203	GO:0008203	cholesterol metabolic process	11/110	31/4493	6.43135e-11	1.05733e-07	8.3523e-08	FDXR/INSIG1/HMGCR/MVD/FDPS/SCAP/CYP11A1/FDX1/SCARB1/LDLR/TM7SF2	11
GO:1902652	GO:1902652	secondary alcohol metabolic process	11/110	32/4493	9.6015e-11	1.05733e-07	8.3523e-08	FDXR/INSIG1/HMGCR/MVD/FDPS/SCAP/CYP11A1/FDX1/SCARB1/LDLR/TM7SF2	11
GO:0016125	GO:0016125	sterol metabolic process	11/110	33/4493	1.41103e-10	1.05733e-07	8.3523e-08	FDXR/INSIG1/HMGCR/MVD/FDPS/SCAP/CYP11A1/FDX1/SCARB1/LDLR/TM7SF2	11
GO:0008202	GO:0008202	steroid metabolic process	14/110	71/4493	9.06819e-10	5.09632e-07	4.0258e-07	HSD3B1/FDXR/INSIG1/CYP17A1/HMGCR/MVD/FDPS/SCAP/CYP11A1/CYP21/FDX1/SCARB1/LDLR/TM7SF2	14
GO:0006694	GO:0006694	steroid biosynthetic process	10/110	38/4493	1.36553e-08	6.13944e-06	4.8498e-06	HSD3B1/FDXR/CYP17A1/HMGCR/MVD/FDPS/CYP11A1/CYP21/FDX1/TM7SF2	10
GO:0006066	GO:0006066	alcohol metabolic process	12/110	81/4493	4.35852e-07	0.000163299	0.000128997	FDXR/INSIG1/HMGCR/MVD/FDPS/AKR1B1/SCAP/CYP11A1/FDX1/SCARB1/LDLR/TM7SF2	12
GO:1901615	GO:1901615	organic hydroxy compound metabolic process	13/110	117/4493	4.09579e-06	0.00131533	0.00103904	FDXR/INSIG1/HMGCR/MVD/FDPS/AKR1B1/SCAP/CYP11A1/CITED1/FDX1/SCARB1/LDLR/TM7SF2	13
GO:0008610	GO:0008610	lipid biosynthetic process	15/110	157/4493	4.80346e-06	0.00134977	0.00106624	HSD3B1/FDXR/SCD/CYP17A1/HMGCR/MVD/FDPS/CYP11A1/CYP21/FDX1/SCARB1/LDLR/TM7SF2/SCD5/C3	15
GO:0055114	GO:0055114	oxidation-reduction process	25/110	396/4493	6.35469e-06	0.00158726	0.00125384	HSD3B1/FDXR/POR/IFI30/SCD/CYP17A1/HMGCR/MDH2/AKR1B1/LDHA/CYP11A1/TH/NDUFB11/CYP21/GPX1/PGK1/FDX1/CYP19A1/PRDX2/GPX3/GAPDH/IDH1/TM7SF2/SCD5/ND6	25
GO:0008585	GO:0008585	female gonad development	6/110	24/4493	1.76538e-05	0.00305484	0.00241315	INHBA/NR5A1/FSHR/UBB/BMP15/GDF9	6
GO:0046545	GO:0046545	development of primary female sexual characteristics	6/110	24/4493	1.76538e-05	0.00305484	0.00241315	INHBA/NR5A1/FSHR/UBB/BMP15/GDF9	6
GO:0046660	GO:0046660	female sex differentiation	6/110	24/4493	1.76538e-05	0.00305484	0.00241315	INHBA/NR5A1/FSHR/UBB/BMP15/GDF9	6
GO:0010817	GO:0010817	regulation of hormone levels	11/110	96/4493	1.76659e-05	0.00305484	0.00241315	BIRC5/CYP17A1/AKR1B1/INHBA/INHBB/CYP11A1/NR5A1/ECE1/FDX1/CARTPT/GDF9	11
GO:0006629	GO:0006629	lipid metabolic process	21/110	341/4493	5.87484e-05	0.00943332	0.00745178	HSD3B1/FDXR/SCD/INSIG1/CYP17A1/HMGCR/MVD/FDPS/AKR1B1/SCAP/CYP11A1/RARRES2/CYP21/GPX1/FDX1/ATP5F1B/SCARB1/LDLR/TM7SF2/SCD5/C3	21
GO:0008406	GO:0008406	gonad development	7/110	45/4493	9.16797e-05	0.012881	0.0101752	GJA1/INHBA/NR5A1/FSHR/UBB/BMP15/GDF9	7
GO:0045137	GO:0045137	development of primary sexual characteristics	7/110	45/4493	9.16797e-05	0.012881	0.0101752	GJA1/INHBA/NR5A1/FSHR/UBB/BMP15/GDF9	7
GO:0022602	GO:0022602	ovulation cycle process	4/110	11/4493	9.83347e-05	0.0130033	0.0102719	INHBA/NR5A1/FSHR/GDF9	4
GO:0006695	GO:0006695	cholesterol biosynthetic process	4/110	12/4493	0.000144728	0.0180749	0.0142781	HMGCR/MVD/FDPS/TM7SF2	4
GO:2000243	GO:2000243	positive regulation of reproductive process	5/110	23/4493	0.000190018	0.0211767	0.0167284	CIB1/INHBA/INHBB/NR5A1/AURKA	5
GO:0042698	GO:0042698	ovulation cycle	4/110	13/4493	0.000205122	0.0211767	0.0167284	INHBA/NR5A1/FSHR/GDF9	4
GO:1902653	GO:1902653	secondary alcohol biosynthetic process	4/110	13/4493	0.000205122	0.0211767	0.0167284	HMGCR/MVD/FDPS/TM7SF2	4
GO:0007548	GO:0007548	sex differentiation	7/110	51/4493	0.000207245	0.0211767	0.0167284	GJA1/INHBA/NR5A1/FSHR/UBB/BMP15/GDF9	7
GO:0001553	GO:0001553	luteinization	3/110	6/4493	0.000270696	0.0253374	0.0200151	INHBA/NR5A1/GDF9	3
GO:0010458	GO:0010458	exit from mitosis	3/110	6/4493	0.000270696	0.0253374	0.0200151	BIRC5/UBE2C/UBE2S	3
GO:0016126	GO:0016126	sterol biosynthetic process	4/110	14/4493	0.000281777	0.0253374	0.0200151	HMGCR/MVD/FDPS/TM7SF2	4
GO:2000241	GO:2000241	regulation of reproductive process	6/110	42/4493	0.000480637	0.0381567	0.0301416	CIB1/INHBA/INHBB/NR5A1/AURKA/GDF9	6
GO:0048608	GO:0048608	reproductive structure development	8/110	78/4493	0.000564209	0.0381567	0.0301416	GJA1/INHBA/NR5A1/CITED1/FSHR/UBB/BMP15/GDF9	8
GO:0061458	GO:0061458	reproductive system development	8/110	78/4493	0.000564209	0.0381567	0.0301416	GJA1/INHBA/NR5A1/CITED1/FSHR/UBB/BMP15/GDF9	8
GO:0007144	GO:0007144	female meiosis I	2/110	2/4493	0.000594077	0.0381567	0.0301416	UBB/AURKA	2
GO:0010899	GO:0010899	regulation of phosphatidylcholine catabolic process	2/110	2/4493	0.000594077	0.0381567	0.0301416	SCARB1/LDLR	2
GO:0042541	GO:0042541	hemoglobin biosynthetic process	2/110	2/4493	0.000594077	0.0381567	0.0301416	INHA/INHBA	2
GO:0042701	GO:0042701	progesterone secretion	2/110	2/4493	0.000594077	0.0381567	0.0301416	INHBA/GDF9	2
GO:0060278	GO:0060278	regulation of ovulation	2/110	2/4493	0.000594077	0.0381567	0.0301416	INHBA/INHBB	2
GO:0060279	GO:0060279	positive regulation of ovulation	2/110	2/4493	0.000594077	0.0381567	0.0301416	INHBA/INHBB	2
GO:0060696	GO:0060696	regulation of phospholipid catabolic process	2/110	2/4493	0.000594077	0.0381567	0.0301416	SCARB1/LDLR	2
GO:0034643	GO:0034643	establishment of mitochondrion localization, microtubule-mediated	3/110	8/4493	0.000731193	0.0410931	0.0324611	MGARP/HIF1A/UBB	3
GO:0047497	GO:0047497	mitochondrion transport along microtubule	3/110	8/4493	0.000731193	0.0410931	0.0324611	MGARP/HIF1A/UBB	3
GO:0051654	GO:0051654	establishment of mitochondrion localization	3/110	8/4493	0.000731193	0.0410931	0.0324611	MGARP/HIF1A/UBB	3
GO:0060986	GO:0060986	endocrine hormone secretion	3/110	8/4493	0.000731193	0.0410931	0.0324611	INHBA/INHBB/GDF9	3
GO:0097242	GO:0097242	amyloid-beta clearance	3/110	8/4493	0.000731193	0.0410931	0.0324611	HMGCR/LDLR/C3	3

## Sheet: cattle_Small_intestine
	ID	Description	GeneRatio	BgRatio	pvalue	p.adjust	qvalue	geneID	Count
GO:0070488	GO:0070488	neutrophil aggregation	2/18	2/4493	1.51616e-05	0.00938504	0.00619232	S100A8/S100A9	2
GO:0002523	GO:0002523	leukocyte migration involved in inflammatory response	2/18	3/4493	4.53768e-05	0.0111769	0.00737458	S100A8/S100A9	2
GO:0043434	GO:0043434	response to peptide hormone	4/18	55/4493	5.41689e-05	0.0111769	0.00737458	IGFBP2/CA2/XBP1/MZB1	4
GO:0070486	GO:0070486	leukocyte aggregation	2/18	4/4493	9.05381e-05	0.0117227	0.0077347	S100A8/S100A9	2
GO:1901652	GO:1901652	response to peptide	4/18	64/4493	9.8662e-05	0.0117227	0.0077347	IGFBP2/CA2/XBP1/MZB1	4
GO:0007159	GO:0007159	leukocyte cell-cell adhesion	4/18	69/4493	0.000132566	0.0117227	0.0077347	IGFBP2/XBP1/S100A8/S100A9	4
GO:0097237	GO:0097237	cellular response to toxic substance	4/18	69/4493	0.000132566	0.0117227	0.0077347	TXN/S100A8/S100A9/FABP1	4
GO:0009636	GO:0009636	response to toxic substance	4/18	89/4493	0.00035606	0.0275501	0.0181778	TXN/S100A8/S100A9/FABP1	4
GO:1901700	GO:1901700	response to oxygen-containing compound	6/18	269/4493	0.000438365	0.0301498	0.0198931	IGFBP2/CA2/TXN/XBP1/MZB1/FABP1	6
GO:0071375	GO:0071375	cellular response to peptide hormone stimulus	3/18	41/4493	0.000523445	0.0311653	0.0205631	CA2/XBP1/MZB1	3
GO:0098869	GO:0098869	cellular oxidant detoxification	3/18	44/4493	0.000645452	0.0311653	0.0205631	S100A8/S100A9/FABP1	3
GO:0043281	GO:0043281	regulation of cysteine-type endopeptidase activity involved in apoptotic process	3/18	46/4493	0.0007361	0.0311653	0.0205631	S100A8/S100A9/FABP1	3
GO:0098754	GO:0098754	detoxification	3/18	47/4493	0.000784318	0.0311653	0.0205631	S100A8/S100A9/FABP1	3
GO:1990748	GO:1990748	cellular detoxification	3/18	47/4493	0.000784318	0.0311653	0.0205631	S100A8/S100A9/FABP1	3
GO:0002639	GO:0002639	positive regulation of immunoglobulin production	2/18	11/4493	0.000816241	0.0311653	0.0205631	XBP1/MZB1	2
GO:1901653	GO:1901653	cellular response to peptide	3/18	49/4493	0.000886705	0.0311653	0.0205631	CA2/XBP1/MZB1	3
GO:0008219	GO:0008219	cell death	7/18	432/4493	0.000898731	0.0311653	0.0205631	TXN/XBP1/HMOX1/S100A8/S100A9/KRT20/FABP1	7
GO:1901701	GO:1901701	cellular response to oxygen-containing compound	5/18	201/4493	0.000906261	0.0311653	0.0205631	CA2/TXN/XBP1/MZB1/FABP1	5
GO:2000116	GO:2000116	regulation of cysteine-type endopeptidase activity	3/18	53/4493	0.00111618	0.0363639	0.0239932	S100A8/S100A9/FABP1	3
GO:0098609	GO:0098609	cell-cell adhesion	4/18	126/4493	0.00132978	0.0395252	0.026079	IGFBP2/XBP1/S100A8/S100A9	4
GO:0030593	GO:0030593	neutrophil chemotaxis	2/18	14/4493	0.00134092	0.0395252	0.026079	S100A8/S100A9	2
GO:0002637	GO:0002637	regulation of immunoglobulin production	2/18	15/4493	0.00154355	0.0434298	0.0286553	XBP1/MZB1	2
GO:0006919	GO:0006919	activation of cysteine-type endopeptidase activity involved in apoptotic process	2/18	16/4493	0.00175987	0.0442832	0.0292184	S100A8/S100A9	2
GO:0007155	GO:0007155	cell adhesion	5/18	237/4493	0.00190373	0.0442832	0.0292184	IGFBP2/XBP1/S100A8/S100A9/ADA	5
GO:0070301	GO:0070301	cellular response to hydrogen peroxide	2/18	17/4493	0.00198979	0.0442832	0.0292184	TXN/FABP1	2
GO:1990266	GO:1990266	neutrophil migration	2/18	17/4493	0.00198979	0.0442832	0.0292184	S100A8/S100A9	2
GO:0022610	GO:0022610	biological adhesion	5/18	241/4493	0.00205089	0.0442832	0.0292184	IGFBP2/XBP1/S100A8/S100A9/ADA	5
GO:0009725	GO:0009725	response to hormone	4/18	145/4493	0.00223723	0.0442832	0.0292184	IGFBP2/CA2/XBP1/MZB1	4
GO:2001244	GO:2001244	positive regulation of intrinsic apoptotic signaling pathway	2/18	21/4493	0.00304345	0.0442832	0.0292184	S100A8/S100A9	2
GO:0010243	GO:0010243	response to organonitrogen compound	4/18	158/4493	0.00306274	0.0442832	0.0292184	IGFBP2/CA2/XBP1/MZB1	4
GO:0042542	GO:0042542	response to hydrogen peroxide	2/18	22/4493	0.00333986	0.0442832	0.0292184	TXN/FABP1	2
GO:0071621	GO:0071621	granulocyte chemotaxis	2/18	22/4493	0.00333986	0.0442832	0.0292184	S100A8/S100A9	2
GO:0051249	GO:0051249	regulation of lymphocyte activation	3/18	79/4493	0.00352989	0.0442832	0.0292184	IGFBP2/XBP1/MZB1	3
GO:0002377	GO:0002377	immunoglobulin production	2/18	23/4493	0.00364928	0.0442832	0.0292184	XBP1/MZB1	2
GO:0002702	GO:0002702	positive regulation of production of molecular mediator of immune response	2/18	23/4493	0.00364928	0.0442832	0.0292184	XBP1/MZB1	2
GO:0043280	GO:0043280	positive regulation of cysteine-type endopeptidase activity involved in apoptotic process	2/18	23/4493	0.00364928	0.0442832	0.0292184	S100A8/S100A9	2
GO:0006915	GO:0006915	apoptotic process	6/18	403/4493	0.00365813	0.0442832	0.0292184	XBP1/HMOX1/S100A8/S100A9/KRT20/FABP1	6
GO:0006914	GO:0006914	autophagy	3/18	81/4493	0.0037894	0.0442832	0.0292184	XBP1/S100A8/S100A9	3
GO:0061919	GO:0061919	process utilizing autophagic mechanism	3/18	81/4493	0.0037894	0.0442832	0.0292184	XBP1/S100A8/S100A9	3
GO:0050864	GO:0050864	regulation of B cell activation	2/18	24/4493	0.00397161	0.0442832	0.0292184	XBP1/MZB1	2
GO:0002378	GO:0002378	immunoglobulin biosynthetic process	1/18	1/4493	0.00400623	0.0442832	0.0292184	MZB1	1
GO:0002640	GO:0002640	regulation of immunoglobulin biosynthetic process	1/18	1/4493	0.00400623	0.0442832	0.0292184	MZB1	1
GO:0002642	GO:0002642	positive regulation of immunoglobulin biosynthetic process	1/18	1/4493	0.00400623	0.0442832	0.0292184	MZB1	1
GO:0006154	GO:0006154	adenosine catabolic process	1/18	1/4493	0.00400623	0.0442832	0.0292184	ADA	1
GO:0035442	GO:0035442	dipeptide transmembrane transport	1/18	1/4493	0.00400623	0.0442832	0.0292184	CA2	1
GO:0042938	GO:0042938	dipeptide transport	1/18	1/4493	0.00400623	0.0442832	0.0292184	CA2	1
GO:0046102	GO:0046102	inosine metabolic process	1/18	1/4493	0.00400623	0.0442832	0.0292184	ADA	1
GO:0046103	GO:0046103	inosine biosynthetic process	1/18	1/4493	0.00400623	0.0442832	0.0292184	ADA	1
GO:0090088	GO:0090088	regulation of oligopeptide transport	1/18	1/4493	0.00400623	0.0442832	0.0292184	CA2	1
GO:0090089	GO:0090089	regulation of dipeptide transport	1/18	1/4493	0.00400623	0.0442832	0.0292184	CA2	1
GO:1900098	GO:1900098	regulation of plasma cell differentiation	1/18	1/4493	0.00400623	0.0442832	0.0292184	XBP1	1
GO:1900100	GO:1900100	positive regulation of plasma cell differentiation	1/18	1/4493	0.00400623	0.0442832	0.0292184	XBP1	1
GO:2000878	GO:2000878	positive regulation of oligopeptide transport	1/18	1/4493	0.00400623	0.0442832	0.0292184	CA2	1
GO:2000880	GO:2000880	positive regulation of dipeptide transport	1/18	1/4493	0.00400623	0.0442832	0.0292184	CA2	1
GO:2001148	GO:2001148	regulation of dipeptide transmembrane transport	1/18	1/4493	0.00400623	0.0442832	0.0292184	CA2	1
GO:2001150	GO:2001150	positive regulation of dipeptide transmembrane transport	1/18	1/4493	0.00400623	0.0442832	0.0292184	CA2	1
GO:0012501	GO:0012501	programmed cell death	6/18	413/4493	0.0041397	0.0448049	0.0295626	XBP1/HMOX1/S100A8/S100A9/KRT20/FABP1	6
GO:0009267	GO:0009267	cellular response to starvation	2/18	25/4493	0.00430674	0.0448049	0.0295626	XBP1/KRT20	2
GO:0055067	GO:0055067	monovalent inorganic cation homeostasis	2/18	25/4493	0.00430674	0.0448049	0.0295626	SCNN1B/CA2	2
GO:0052548	GO:0052548	regulation of endopeptidase activity	3/18	85/4493	0.00434296	0.0448049	0.0295626	S100A8/S100A9/FABP1	3
GO:2001056	GO:2001056	positive regulation of cysteine-type endopeptidase activity	2/18	26/4493	0.00465459	0.0472326	0.0311644	S100A8/S100A9	2
GO:0002694	GO:0002694	regulation of leukocyte activation	3/18	89/4493	0.00494359	0.0492749	0.032512	IGFBP2/XBP1/MZB1	3
GO:0097530	GO:0097530	granulocyte migration	2/18	27/4493	0.00501505	0.0492749	0.032512	S100A8/S100A9	2

## Sheet: cattle_Spleen
	ID	Description	GeneRatio	BgRatio	pvalue	p.adjust	qvalue	geneID	Count
GO:0097435	GO:0097435	supramolecular fiber organization	12/81	141/4493	6.2982e-06	0.0138623	0.0108926	MYOC/DCN/LUM/DES/ACTN1/CLU/CAPG/MFAP4/DSTN/COL1A2/FBLN5/ACTA2	12
GO:0009617	GO:0009617	response to bacterium	10/81	107/4493	1.7589e-05	0.0193567	0.0152099	LPL/CFD/ANKRD1/PENK/C3/CCL3/COCH/IL18/RARRES2/ZFP36	10
GO:1901701	GO:1901701	cellular response to oxygen-containing compound	13/81	201/4493	4.96368e-05	0.0242184	0.01903	LPL/ANKRD1/CCL3/KANK2/TXN/IL18/NR4A1/IGFBP5/RARRES2/COL1A2/ZFP36/FOS/EGR1	13
GO:0043501	GO:0043501	skeletal muscle adaptation	3/81	5/4493	5.50169e-05	0.0242184	0.01903	MYOC/TNNC1/IGFBP5	3
GO:0085029	GO:0085029	extracellular matrix assembly	3/81	5/4493	5.50169e-05	0.0242184	0.01903	MFAP4/COL1A2/FBLN5	3
GO:0006954	GO:0006954	inflammatory response	11/81	160/4493	0.000115947	0.0353337	0.027764	LPL/PTGIS/PTN/C3/FN1/SERPING1/CCL3/APOD/IL18/RARRES2/CD163	11
GO:0051707	GO:0051707	response to other organism	12/81	196/4493	0.000169021	0.0353337	0.027764	LPL/CFD/ANKRD1/PENK/C3/CCL3/COCH/SAMHD1/IL18/RARRES2/ZFP36/ACTA2	12
GO:0043207	GO:0043207	response to external biotic stimulus	12/81	197/4493	0.000177378	0.0353337	0.027764	LPL/CFD/ANKRD1/PENK/C3/CCL3/COCH/SAMHD1/IL18/RARRES2/ZFP36/ACTA2	12
GO:0032731	GO:0032731	positive regulation of interleukin-1 beta production	3/81	7/4493	0.000187583	0.0353337	0.027764	LPL/CCL3/EGR1	3
GO:0032732	GO:0032732	positive regulation of interleukin-1 production	3/81	7/4493	0.000187583	0.0353337	0.027764	LPL/CCL3/EGR1	3
GO:0043062	GO:0043062	extracellular structure organization	6/81	50/4493	0.000240413	0.0353337	0.027764	LPL/DCN/LUM/MFAP4/COL1A2/FBLN5	6
GO:1901700	GO:1901700	response to oxygen-containing compound	14/81	269/4493	0.000261292	0.0353337	0.027764	LPL/ANKRD1/CCL3/APOD/KANK2/TXN/IL18/NR4A1/IGFBP5/RARRES2/COL1A2/ZFP36/FOS/EGR1	14
GO:0009607	GO:0009607	response to biotic stimulus	12/81	206/4493	0.000269957	0.0353337	0.027764	LPL/CFD/ANKRD1/PENK/C3/CCL3/COCH/SAMHD1/IL18/RARRES2/ZFP36/ACTA2	12
GO:0001568	GO:0001568	blood vessel development	10/81	148/4493	0.000280057	0.0353337	0.027764	PTGIS/DCN/C3/FN1/MFGE8/IL18/COL1A2/TGFBI/ACTA2/EGR1	10
GO:0009605	GO:0009605	response to external stimulus	19/81	451/4493	0.000301066	0.0353337	0.027764	LPL/CFD/ANKRD1/PENK/PTGIS/PTN/C3/SERPING1/CCL3/COCH/APOD/KANK2/SAMHD1/IL18/RARRES2/GADD45A/ZFP36/FOS/ACTA2	19
GO:0072359	GO:0072359	circulatory system development	12/81	209/4493	0.000308816	0.0353337	0.027764	ANKRD1/PTGIS/DCN/C3/FN1/MFGE8/TNNC1/IL18/COL1A2/TGFBI/ACTA2/EGR1	12
GO:0009612	GO:0009612	response to mechanical stimulus	4/81	19/4493	0.000309285	0.0353337	0.027764	ANKRD1/PTN/GADD45A/FOS	4
GO:0014734	GO:0014734	skeletal muscle hypertrophy	2/81	2/4493	0.000321069	0.0353337	0.027764	MYOC/IGFBP5	2
GO:0044849	GO:0044849	estrous cycle	2/81	2/4493	0.000321069	0.0353337	0.027764	PTN/EGR1	2
GO:0048251	GO:0048251	elastic fiber assembly	2/81	2/4493	0.000321069	0.0353337	0.027764	MFAP4/FBLN5	2
GO:0031032	GO:0031032	actomyosin structure organization	5/81	35/4493	0.000357211	0.0374391	0.0294184	MYOC/CNN1/ACTN1/CNN3/ACTA2	5
GO:0001944	GO:0001944	vasculature development	10/81	154/4493	0.000386467	0.0386643	0.0303811	PTGIS/DCN/C3/FN1/MFGE8/IL18/COL1A2/TGFBI/ACTA2/EGR1	10
GO:0072358	GO:0072358	cardiovascular system development	10/81	156/4493	0.000428695	0.0393334	0.0309069	PTGIS/DCN/C3/FN1/MFGE8/IL18/COL1A2/TGFBI/ACTA2/EGR1	10
GO:0014888	GO:0014888	striated muscle adaptation	3/81	9/4493	0.000438581	0.0393334	0.0309069	MYOC/TNNC1/IGFBP5	3
GO:0048659	GO:0048659	smooth muscle cell proliferation	4/81	21/4493	0.000464638	0.0393334	0.0309069	CNN1/APOD/IL18/IGFBP5	4
GO:0048660	GO:0048660	regulation of smooth muscle cell proliferation	4/81	21/4493	0.000464638	0.0393334	0.0309069	CNN1/APOD/IL18/IGFBP5	4
GO:0030198	GO:0030198	extracellular matrix organization	5/81	39/4493	0.000598788	0.0486119	0.0381976	DCN/LUM/MFAP4/COL1A2/FBLN5	5
GO:0048662	GO:0048662	negative regulation of smooth muscle cell proliferation	3/81	10/4493	0.000618415	0.0486119	0.0381976	CNN1/APOD/IGFBP5	3

## Sheet: cattle_Stomach
	ID	Description	GeneRatio	BgRatio	pvalue	p.adjust	qvalue	geneID	Count
GO:0033561	GO:0033561	regulation of water loss via skin	5/163	5/4493	5.92012e-08	8.68185e-05	7.20697e-05	CLDN1/TMEM79/CYP26B1/SFN/CLDN4	5
GO:0061436	GO:0061436	establishment of skin barrier	5/163	5/4493	5.92012e-08	8.68185e-05	7.20697e-05	CLDN1/TMEM79/CYP26B1/SFN/CLDN4	5
GO:0043588	GO:0043588	skin development	11/163	42/4493	1.65276e-07	0.000161585	0.000134135	CLDN1/TMEM79/CNFN/KRT17/JUP/CYP26B1/SFN/COMP/OVOL1/CLDN4/IRF6	11
GO:0098609	GO:0098609	cell-cell adhesion	18/163	126/4493	4.37356e-07	0.000320691	0.000266212	CLDN1/DSC3/CDHR1/ARG1/DSG1/DSC1/GATA3/IL18/JUP/HES1/COMP/CLDN4/PYCARD/CD9/ANXA1/CITED2/S100A8/S100A9	18
GO:0009888	GO:0009888	tissue development	31/163	334/4493	6.77798e-07	0.000397596	0.000330052	KRT5/TMEM79/HOPX/ZNF750/TFAP2A/GPC1/KRT10/GATA3/CNFN/CD44/KRT17/TUFT1/CYP26B1/HES1/SFN/GJA1/COMP/OVOL1/IRF6/PIM1/CSNK2B/CCND1/CD9/ETS2/EFNA1/RAB25/BTG1/CITED2/CTSK/FOS/JUNB	31
GO:0042127	GO:0042127	regulation of cell proliferation	26/163	270/4493	3.12499e-06	0.00135922	0.00112831	KRT5/ARG1/GATA3/EMP2/IL18/JUP/FGFBP1/IL34/NR1D1/HES1/SFN/GJA1/PTGS1/OVOL1/DHCR7/IRF6/PIM1/PYCARD/CCND1/CD9/ANXA1/MYC/RAB25/BTG1/RPS4X/NDRG1	26
GO:0051094	GO:0051094	positive regulation of developmental process	24/163	237/4493	3.24396e-06	0.00135922	0.00112831	TMEM79/HOPX/TFAP2A/GPC1/KRT10/GATA3/IL18/JUP/FGFBP1/IL34/CYP26B1/HES1/SFN/GJA1/S100A10/PIM1/CCND1/CHI3L1/ANXA1/BTG1/HSPB1/CITED2/RACK1/FOS	24
GO:0008283	GO:0008283	cell proliferation	30/163	347/4493	4.7236e-06	0.00173179	0.00143759	KRT5/ARG1/GATA3/EMP2/IL18/JUP/FGFBP1/IL34/NR1D1/HES1/SFN/GJA1/PTGS1/COMP/OVOL1/DHCR7/IRF6/PIM1/PYCARD/CCND1/CD9/IMPDH2/TGFBI/ANXA1/MYC/RAB25/BTG1/RPS4X/NDRG1/JUNB	30
GO:2000026	GO:2000026	regulation of multicellular organismal development	28/163	322/4493	9.2686e-06	0.00302053	0.0025074	HOPX/TFAP2A/GPC1/GATA3/EMP2/IL18/JUP/FGFBP1/IL34/CYP26B1/NR1D1/HES1/SFN/GJA1/COMP/EIF6/PIM1/CCND1/CHI3L1/ANXA1/EFNA1/MYC/BTG1/HSPB1/CITED2/RACK1/CTSK/FOS	28
GO:0050891	GO:0050891	multicellular organismal water homeostasis	6/163	16/4493	1.23167e-05	0.00361248	0.00299879	CLDN1/TMEM79/AQP3/CYP26B1/SFN/CLDN4	6
GO:0008544	GO:0008544	epidermis development	9/163	42/4493	1.38989e-05	0.00370596	0.00307638	TMEM79/ZNF750/KRT10/CNFN/KRT17/CYP26B1/HES1/SFN/IRF6	9
GO:0030104	GO:0030104	water homeostasis	6/163	17/4493	1.84667e-05	0.00451356	0.00374679	CLDN1/TMEM79/AQP3/CYP26B1/SFN/CLDN4	6
GO:0031424	GO:0031424	keratinization	4/163	6/4493	2.36712e-05	0.00534058	0.00443331	TMEM79/CNFN/CYP26B1/SFN	4
GO:0050793	GO:0050793	regulation of developmental process	33/163	438/4493	2.85243e-05	0.00597584	0.00496065	TMEM79/HOPX/TFAP2A/GPC1/KRT10/GATA3/EMP2/IL18/CD44/JUP/FGFBP1/IL34/CYP26B1/NR1D1/HES1/SFN/GJA1/COMP/EIF6/PALMD/S100A10/PIM1/CCND1/CHI3L1/ANXA1/EFNA1/MYC/BTG1/HSPB1/CITED2/RACK1/CTSK/FOS	33
GO:0007155	GO:0007155	cell adhesion	22/163	237/4493	3.49047e-05	0.00682504	0.00566559	CLDN1/DSC3/CDHR1/ARG1/DSG1/DSC1/GATA3/EMP2/IL18/JUP/HES1/COMP/CLDN4/MPZL3/S100A10/PYCARD/CD9/ANXA1/EFNA1/CITED2/S100A8/S100A9	22
GO:0022610	GO:0022610	biological adhesion	22/163	241/4493	4.52379e-05	0.00829268	0.0068839	CLDN1/DSC3/CDHR1/ARG1/DSG1/DSC1/GATA3/EMP2/IL18/JUP/HES1/COMP/CLDN4/MPZL3/S100A10/PYCARD/CD9/ANXA1/EFNA1/CITED2/S100A8/S100A9	22
GO:0043603	GO:0043603	cellular amide metabolic process	26/163	326/4493	9.06076e-05	0.0156325	0.0129768	ARG1/ELOVL7/IDE/HAL/EIF6/GGT6/RPL32/EFNA1/RPS18/RPL4/RPS8/RPL23/RPL18A/RPL35/RPL28/RPL39/RPS4X/RPL27/RACK1/RPL37A/RPS21/PPP1R15A/RPLP1/RPL37/RPL18/RPL26	26
GO:0043604	GO:0043604	amide biosynthetic process	23/163	272/4493	9.98039e-05	0.0161021	0.0133667	ARG1/ELOVL7/EIF6/GGT6/RPL32/RPS18/RPL4/RPS8/RPL23/RPL18A/RPL35/RPL28/RPL39/RPS4X/RPL27/RACK1/RPL37A/RPS21/PPP1R15A/RPLP1/RPL37/RPL18/RPL26	23
GO:0007156	GO:0007156	homophilic cell adhesion via plasma membrane adhesion molecules	4/163	8/4493	0.00010431	0.0161021	0.0133667	DSC3/CDHR1/DSG1/DSC1	4
GO:0009653	GO:0009653	anatomical structure morphogenesis	32/163	448/4493	0.000110335	0.0161806	0.0134318	TMEM79/HOPX/TFAP2A/AQP3/GATA3/EMP2/IL18/CD44/KRT17/JUP/FGFBP1/GJB6/CYP26B1/HES1/GJA1/COMP/PALMD/S100A10/PIM1/CSNK2B/CD9/CHI3L1/TGFBI/ETS2/ANXA1/EFNA1/RAB25/BTG1/HSPB1/CITED2/RACK1/JUNB	32
GO:0006518	GO:0006518	peptide metabolic process	23/163	275/4493	0.000118109	0.0164958	0.0136935	IDE/EIF6/GGT6/RPL32/EFNA1/RPS18/RPL4/RPS8/RPL23/RPL18A/RPL35/RPL28/RPL39/RPS4X/RPL27/RACK1/RPL37A/RPS21/PPP1R15A/RPLP1/RPL37/RPL18/RPL26	23
GO:0050878	GO:0050878	regulation of body fluid levels	12/163	94/4493	0.000124814	0.0166399	0.0138131	CLDN1/TMEM79/AQP3/EMP2/CYP26B1/SFN/GJA1/COMP/ANXA8L1/CLDN4/CCND1/CD9	12
GO:0009913	GO:0009913	epidermal cell differentiation	6/163	24/4493	0.000162517	0.0207245	0.0172038	TMEM79/CNFN/CYP26B1/HES1/SFN/IRF6	6
GO:0043043	GO:0043043	peptide biosynthetic process	21/163	245/4493	0.000169932	0.0207671	0.0172392	EIF6/GGT6/RPL32/RPS18/RPL4/RPS8/RPL23/RPL18A/RPL35/RPL28/RPL39/RPS4X/RPL27/RACK1/RPL37A/RPS21/PPP1R15A/RPLP1/RPL37/RPL18/RPL26	21
GO:0048514	GO:0048514	blood vessel morphogenesis	14/163	128/4493	0.000186058	0.0210476	0.017472	EMP2/IL18/JUP/FGFBP1/HES1/GJA1/COMP/CHI3L1/TGFBI/EFNA1/BTG1/HSPB1/CITED2/JUNB	14
GO:0030216	GO:0030216	keratinocyte differentiation	5/163	16/4493	0.000186579	0.0210476	0.017472	TMEM79/CNFN/CYP26B1/SFN/IRF6	5
GO:0035239	GO:0035239	tube morphogenesis	16/163	164/4493	0.000248425	0.025629	0.0212751	GATA3/EMP2/IL18/JUP/FGFBP1/HES1/GJA1/COMP/CSNK2B/CHI3L1/TGFBI/EFNA1/BTG1/HSPB1/CITED2/JUNB	16
GO:0022603	GO:0022603	regulation of anatomical structure morphogenesis	17/163	181/4493	0.000250863	0.025629	0.0212751	TFAP2A/GATA3/EMP2/CD44/JUP/FGFBP1/HES1/PALMD/S100A10/PIM1/CHI3L1/ANXA1/EFNA1/BTG1/HSPB1/CITED2/RACK1	17
GO:0001568	GO:0001568	blood vessel development	15/163	148/4493	0.000257053	0.025629	0.0212751	EMP2/IL18/JUP/FGFBP1/HES1/GJA1/COMP/DHCR7/CHI3L1/TGFBI/EFNA1/BTG1/HSPB1/CITED2/JUNB	15
GO:0048871	GO:0048871	multicellular organismal homeostasis	11/163	87/4493	0.000262145	0.025629	0.0212751	CLDN1/TMEM79/AQP3/IL18/CYP26B1/NR1D1/SFN/GJA1/CLDN4/FABP5/CTSK	11
GO:0035295	GO:0035295	tube development	18/163	200/4493	0.000280358	0.0265152	0.0220107	HOPX/GATA3/EMP2/IL18/JUP/FGFBP1/HES1/GJA1/COMP/DHCR7/CSNK2B/CHI3L1/TGFBI/EFNA1/BTG1/HSPB1/CITED2/JUNB	18
GO:0035914	GO:0035914	skeletal muscle cell differentiation	4/163	10/4493	0.000295527	0.0265152	0.0220107	GPC1/CYP26B1/CITED2/FOS	4
GO:0048646	GO:0048646	anatomical structure formation involved in morphogenesis	18/163	201/4493	0.00029833	0.0265152	0.0220107	HOPX/TFAP2A/GATA3/EMP2/IL18/JUP/FGFBP1/HES1/PIM1/CD9/CHI3L1/TGFBI/ETS2/EFNA1/BTG1/HSPB1/CITED2/JUNB	18
GO:0043534	GO:0043534	blood vessel endothelial cell migration	6/163	27/4493	0.000326494	0.0281649	0.0233802	EMP2/JUP/FGFBP1/CSNK2B/EFNA1/HSPB1	6
GO:0006412	GO:0006412	translation	20/163	240/4493	0.000357839	0.0299869	0.0248927	EIF6/RPL32/RPS18/RPL4/RPS8/RPL23/RPL18A/RPL35/RPL28/RPL39/RPS4X/RPL27/RACK1/RPL37A/RPS21/PPP1R15A/RPLP1/RPL37/RPL18/RPL26	20
GO:0060429	GO:0060429	epithelium development	17/163	188/4493	0.000394625	0.031504	0.026152	KRT5/TMEM79/TFAP2A/GATA3/CNFN/CD44/KRT17/CYP26B1/HES1/SFN/GJA1/IRF6/CSNK2B/CCND1/RAB25/BTG1/CITED2	17
GO:0001944	GO:0001944	vasculature development	15/163	154/4493	0.000397425	0.031504	0.026152	EMP2/IL18/JUP/FGFBP1/HES1/GJA1/COMP/DHCR7/CHI3L1/TGFBI/EFNA1/BTG1/HSPB1/CITED2/JUNB	15
GO:0001829	GO:0001829	trophectodermal cell differentiation	3/163	5/4493	0.000444323	0.0342948	0.0284687	HOPX/CITED2/JUNB	3
GO:0072358	GO:0072358	cardiovascular system development	15/163	156/4493	0.000456952	0.0343651	0.0285271	EMP2/IL18/JUP/FGFBP1/HES1/GJA1/COMP/DHCR7/CHI3L1/TGFBI/EFNA1/BTG1/HSPB1/CITED2/JUNB	15
GO:0051240	GO:0051240	positive regulation of multicellular organismal process	23/163	302/4493	0.000473241	0.0344494	0.0285971	TFAP2A/GPC1/GATA3/IL18/JUP/FGFBP1/IL34/CYP26B1/HES1/GJA1/APOE/FABP5/PIM1/PYCARD/CCND1/CHI3L1/ANXA1/RAB25/BTG1/HSPB1/CITED2/RACK1/FOS	23
GO:0072359	GO:0072359	circulatory system development	18/163	209/4493	0.000482079	0.0344494	0.0285971	HOPX/GATA3/EMP2/IL18/JUP/FGFBP1/HES1/GJA1/COMP/DHCR7/PIM1/CHI3L1/TGFBI/EFNA1/BTG1/HSPB1/CITED2/JUNB	18
GO:0010950	GO:0010950	positive regulation of endopeptidase activity	6/163	29/4493	0.000493309	0.0344494	0.0285971	PYCARD/EFNA1/MYC/RACK1/S100A8/S100A9	6
GO:0098742	GO:0098742	cell-cell adhesion via plasma-membrane adhesion molecules	6/163	30/4493	0.000598354	0.040216	0.033384	CLDN1/DSC3/CDHR1/DSG1/DSC1/CLDN4	6
GO:0030855	GO:0030855	epithelial cell differentiation	12/163	111/4493	0.000603308	0.040216	0.033384	KRT5/TMEM79/GATA3/CNFN/CYP26B1/HES1/SFN/GJA1/IRF6/CCND1/RAB25/BTG1	12
GO:0045844	GO:0045844	positive regulation of striated muscle tissue development	4/163	12/4493	0.000657944	0.0418932	0.0347763	GPC1/CYP26B1/GJA1/PIM1	4
GO:0048636	GO:0048636	positive regulation of muscle organ development	4/163	12/4493	0.000657944	0.0418932	0.0347763	GPC1/CYP26B1/GJA1/PIM1	4
GO:0010594	GO:0010594	regulation of endothelial cell migration	7/163	42/4493	0.000671319	0.0418932	0.0347763	GATA3/EMP2/JUP/FGFBP1/CSNK2B/EFNA1/HSPB1	7
GO:0048598	GO:0048598	embryonic morphogenesis	10/163	84/4493	0.000813791	0.049726	0.0412785	TFAP2A/GATA3/GJB6/CYP26B1/HES1/GJA1/ETS2/EFNA1/CITED2/RACK1	10

[truncated: 23 more sheets: cattle_Testis, cattle_Skin, cattle_Uterus, human_Adipose, human_Adrenal, human_Blood_Immune, human_Brain, human_Heart, human_Kidney, human_Large_intestine, human_Liver, human_Lung, human_Mammary, human_Muscle, human_Ovary, human_Pituitary, human_Skin, human_Small_intestine, human_Stomach, human_Spleen …]
