# Supplementary material for: Comparative transcriptome in large-scale human and cattle populations
Source: Genome Biol. 2022 Aug 22;23:176. doi: 10.1186/s13059-022-02745-4 (PMC9394047; doi:10.1186/s13059-022-02745-4)
Supplement: Supplementary file 5 — Additional file 5: Table S4. Significantly enriched Gene Ontology terms for genes with more conserved expression between human and cattle than between human and mouse. [file 13059_2022_2745_MOESM5_ESM.xlsx]

## Sheet: BP_Adipose
Additional file 5: Table S4. Significantly enriched Gene Ontology terms for genes with more conserved expression between human and cattle than between human and mouse.
ID	Description	GeneRatio	BgRatio	pvalue	p.adjust	qvalue	geneID	Count
GO:0045444	fat cell differentiation	21/338	235/18866	1.67885e-09	8.38248e-06	6.39376e-06	TMEM120A/ZFP36L1/MEDAG/RETN/XBP1/RARRES2/PIM1/HES1/UCP1/EGR2/HDAC6/ALDH6A1/METRNL/PLAC8/ZFP36L2/INHBB/FABP4/ADIG/SORT1/CDS1/CEBPB	21
GO:0048545	response to steroid hormone	25/338	346/18866	3.88908e-09	9.7091e-06	7.40563e-06	ND3/ALAD/BMP6/ZFP36L1/IGFBP2/PLPP1/FBXO32/CALR/ASS1/CAD/CAV1/ENG/CYBA/ADM/HDAC6/UGT1A1/IGFBP7/AREG/ABHD2/CLDN4/ZFP36L2/MAOB/HSD11B2/RBBP7/TGFBR2	25
GO:0031960	response to corticosteroid	17/338	164/18866	6.66985e-09	1.11009e-05	8.4672e-06	ND3/ALAD/BMP6/ZFP36L1/IGFBP2/FBXO32/ASS1/CAD/ENG/CYBA/ADM/UGT1A1/IGFBP7/AREG/ZFP36L2/MAOB/HSD11B2	17
GO:0044706	multi-multicellular organism process	19/338	226/18866	2.74562e-08	3.42723e-05	2.61412e-05	GOT2/IGFBP2/CALR/MMP7/CAD/IDO1/ETS1/TNP2/ADM/IGFBP7/ARHGDIB/C1QBP/CLDN4/MAFF/COMT/AGT/MAGED2/HSD11B2/TGFBR2	19
GO:0003014	renal system process	14/338	125/18866	5.47933e-08	5.36395e-05	4.09136e-05	NPR1/NPR3/SERPINF2/SUCNR1/GAS6/CYBA/ADM/CLDN4/COMT/PDGFB/AGT/MAGED2/HSD11B2/ADCY4	14
GO:0051384	response to glucocorticoid	15/338	147/18866	6.44576e-08	5.36395e-05	4.09136e-05	ND3/ALAD/BMP6/ZFP36L1/IGFBP2/FBXO32/ASS1/CAD/ADM/UGT1A1/IGFBP7/AREG/ZFP36L2/MAOB/HSD11B2	15
GO:0048660	regulation of smooth muscle cell proliferation	16/338	173/18866	9.36182e-08	5.93005e-05	4.52316e-05	APOD/ILK/NPR1/NPR3/IGFBP3/SERPINF2/CNN1/PDGFRB/CYBA/S1PR1/NOTCH3/COMT/PDGFB/AGT/TGFBR2/MIR145	16
GO:0007565	female pregnancy	17/338	196/18866	9.50139e-08	5.93005e-05	4.52316e-05	GOT2/IGFBP2/CALR/MMP7/CAD/IDO1/ETS1/ADM/IGFBP7/ARHGDIB/C1QBP/CLDN4/COMT/AGT/MAGED2/HSD11B2/TGFBR2	17
GO:0048659	smooth muscle cell proliferation	16/338	175/18866	1.09863e-07	6.09494e-05	4.64893e-05	APOD/ILK/NPR1/NPR3/IGFBP3/SERPINF2/CNN1/PDGFRB/CYBA/S1PR1/NOTCH3/COMT/PDGFB/AGT/TGFBR2/MIR145	16
GO:0003158	endothelium development	14/338	135/18866	1.4517e-07	7.24834e-05	5.52869e-05	BMP6/GJA4/APOLD1/ENG/PECAM1/CLDN5/GSTM3/MSN/S1PR1/CLDN3/SOX17/HEY1/SOX18/CXCR4	14
GO:0045446	endothelial cell differentiation	13/338	117/18866	1.80627e-07	7.32222e-05	5.58504e-05	BMP6/APOLD1/ENG/PECAM1/CLDN5/GSTM3/MSN/S1PR1/CLDN3/SOX17/HEY1/SOX18/CXCR4	13
GO:0003071	renal system process involved in regulation of systemic arterial blood pressure	7/338	25/18866	2.02808e-07	7.32222e-05	5.58504e-05	SERPINF2/SUCNR1/GAS6/CYBA/PDGFB/AGT/HSD11B2	7
GO:0001822	kidney development	20/338	283/18866	2.08398e-07	7.32222e-05	5.58504e-05	BMP6/ILK/ID3/GPC3/ASS1/PROM1/PDGFRB/HES1/PODXL/ACTA2/NID1/MAGED1/PECAM1/WNT11/SOX17/NOTCH3/PDGFB/AGT/SPRY1/EPCAM	20
GO:0030198	extracellular matrix organization	24/338	395/18866	2.1311e-07	7.32222e-05	5.58504e-05	BCL3/MYH11/EMILIN1/FMOD/VWF/FBLN2/MMP7/POSTN/SERPINF2/TNFRSF1B/CCDC80/GAS6/CAV1/ENG/NID1/ETS1/SPINT2/PECAM1/ELF3/FN1/COL6A2/PDGFB/CCN1/AGT	24
GO:0043062	extracellular structure organization	24/338	396/18866	2.23207e-07	7.32222e-05	5.58504e-05	BCL3/MYH11/EMILIN1/FMOD/VWF/FBLN2/MMP7/POSTN/SERPINF2/TNFRSF1B/CCDC80/GAS6/CAV1/ENG/NID1/ETS1/SPINT2/PECAM1/ELF3/FN1/COL6A2/PDGFB/CCN1/AGT	24
GO:0009612	response to mechanical stimulus	17/338	209/18866	2.40089e-07	7.32222e-05	5.58504e-05	BMP6/TMEM120A/IGFBP2/RETN/MMP7/POSTN/GADD45A/ENG/CYBA/ETS1/TMEM150C/WNT11/CXCL12/CXCR4/AGT/TGFBR2/SHANK3	17
GO:0045785	positive regulation of cell adhesion	25/338	428/18866	2.49304e-07	7.32222e-05	5.58504e-05	ILK/EMILIN1/IGFBP2/FBLN2/CD74/CALR/RNASE10/AGR2/XBP1/SERPINF2/CORO1A/HES1/CCDC80/CAV1/PODXL/NID1/ETS1/IGF2/C1QBP/FN1/HLX/CXCL12/CCN1/LGALS1/TGFBR2	25
GO:0072006	nephron development	14/338	143/18866	2.97496e-07	8.25222e-05	6.2944e-05	ILK/GPC3/PROM1/PDGFRB/HES1/PODXL/ACTA2/NID1/MAGED1/PECAM1/WNT11/NOTCH3/PDGFB/AGT	14
GO:0050921	positive regulation of chemotaxis	14/338	144/18866	3.24271e-07	8.52151e-05	6.4998e-05	CD74/CALR/RARRES2/SUCNR1/PDGFRB/GAS6/CXCL14/DEFB124/C1QBP/S1PR1/LBP/PDGFB/CXCL12/CXCR4	14
GO:0072001	renal system development	20/338	292/18866	3.44223e-07	8.59352e-05	6.55473e-05	BMP6/ILK/ID3/GPC3/ASS1/PROM1/PDGFRB/HES1/PODXL/ACTA2/NID1/MAGED1/PECAM1/WNT11/SOX17/NOTCH3/PDGFB/AGT/SPRY1/EPCAM	20
GO:0022407	regulation of cell-cell adhesion	25/338	439/18866	4.00538e-07	9.52326e-05	7.26389e-05	BMP6/IGFBP2/CD74/RNASE10/ASS1/XBP1/SERPINF2/PRDX2/PRNP/CORO1A/HES1/IDO1/C1QTNF1/CAV1/PODXL/ETS1/SPINT2/LRRC32/IGF2/HLX/CXCL12/LGALS1/CEBPB/EPCAM/TGFBR2	25
GO:0031667	response to nutrient levels	26/338	473/18866	4.59519e-07	0.00010429	7.95474e-05	ALAD/IGFBP2/MMP7/POSTN/ASS1/LIPG/XBP1/CAD/PIM1/PEMT/GAS6/UCP1/CYBA/LCN2/MFSD2A/ADM/ALB/WNT11/UGT1A1/NPY/CLPSL2/INHBB/COMT/LRCOL1/HSD11B2/TGFBR2	26
GO:0006936	muscle contraction	22/338	362/18866	6.88294e-07	0.00014942	0.00011397	MYH11/ACTG2/ATP2B4/ANXA6/GAMT/MYLK/CNN1/HSPB6/TNNT3/CAV1/ACTA2/SORBS3/MYL6/GSTM2/ADRA2A/CXCR4/AGT/MYL2/P2RX2/CALM2/MYL9/MIR145	22
GO:0042493	response to drug	23/338	397/18866	8.78398e-07	0.000182743	0.000139388	CYP2E1/ALAD/APOD/IGFBP2/CALR/CCNO/ASS1/RNF149/CAD/PRNP/PEMT/GAS6/ENG/CYBA/LCN2/UGT1A1/MAOB/COMT/LGALS1/CXCR4/HSD11B2/TGFBR2/RPN2	23
GO:0022900	electron transport chain	15/338	184/18866	1.19912e-06	0.00023901	0.000182306	ND3/ND5/ND6/NDUFB9/CYB561/NDUFB3/IDO1/CYBA/CYB5B/PHGDH/COX5A/CYB5A/COX7A2L/NDUFA4L2/MAOB	15
GO:0003012	muscle system process	25/338	467/18866	1.2446e-06	0.00023901	0.000182306	MYH11/ACTG2/ATP2B4/FBXO32/ANXA6/GAMT/MYLK/CNN1/HSPB6/TNNT3/TNFRSF1B/CAV1/ACTA2/CYBA/SORBS3/MYL6/GSTM2/ADRA2A/CXCR4/AGT/MYL2/P2RX2/CALM2/MYL9/MIR145	25
GO:0042742	defense response to bacterium	21/338	348/18866	1.38672e-06	0.00025644	0.0001956	BCL3/DEFB113/DEFB110/RARRES2/ACP5/CYBA/LCN2/WFDC9/WFDC10A/DEFB129/DEFB128/DEFB115/DEFB116/DEFB124/DEFB135/DEFB136/TF/PLAC8/BPI/LBP/CEBPB	21
GO:0001701	in utero embryonic development	22/338	383/18866	1.75531e-06	0.000313009	0.000238748	GJB3/ZFP36L1/TM4SF1/SSR2/RTCB/PDGFRB/HES1/PEMT/SPINT2/KLF2/ADM/ELF3/IGF2/MAFF/SOX17/HEY1/SOX18/PDGFB/CCN1/EPAS1/CEBPB/TGFBR2	22
GO:0045598	regulation of fat cell differentiation	13/338	143/18866	1.83998e-06	0.000316794	0.000241635	ZFP36L1/MEDAG/XBP1/RARRES2/PIM1/HES1/HDAC6/METRNL/ZFP36L2/ADIG/SORT1/CDS1/CEBPB	13
GO:0032835	glomerulus development	9/338	64/18866	1.97916e-06	0.000329398	0.000251249	PROM1/PDGFRB/HES1/PODXL/ACTA2/NID1/PECAM1/NOTCH3/PDGFB	9
GO:0033002	muscle cell proliferation	17/338	244/18866	2.09054e-06	0.000330102	0.000251786	APOD/ILK/NPR1/NPR3/IGFBP3/SERPINF2/CNN1/PIM1/PDGFRB/CYBA/S1PR1/NOTCH3/COMT/PDGFB/AGT/TGFBR2/MIR145	17
GO:0001667	ameboidal-type cell migration	25/338	481/18866	2.11562e-06	0.000330102	0.000251786	ILK/ATP2B4/ANXA6/CALR/GPC3/GADD45A/ETS1/SEMA3G/PECAM1/ARF6/CLEC14A/MEOX2/WNT11/HDAC6/PLXND1/ARHGDIB/C1QBP/SOX17/SEMA3F/SOX18/FN1/PDGFB/AGT/TGFBR2/MIR145	25
GO:0007162	negative regulation of cell adhesion	19/338	301/18866	2.29809e-06	0.000340952	0.000260062	APOD/BMP6/CD74/POSTN/ASS1/PRDX2/PRNP/IDO1/C1QTNF1/PODXL/SPINT2/LRRC32/PLXND1/ARHGDIB/HLX/CXCL12/LGALS1/CEBPB/EPCAM	19
GO:0001655	urogenital system development	20/338	330/18866	2.32172e-06	0.000340952	0.000260062	BMP6/ILK/ID3/GPC3/ASS1/PROM1/PDGFRB/HES1/PODXL/ACTA2/NID1/MAGED1/PECAM1/WNT11/SOX17/NOTCH3/PDGFB/AGT/SPRY1/EPCAM	20
GO:0006869	lipid transport	22/338	393/18866	2.67337e-06	0.000377748	0.000288128	DBI/APOD/BMP6/SLC27A3/GOT2/RETN/LCN12/APOLD1/LIPG/PLEKHA3/C1QTNF1/CAV1/MFSD2A/APOL6/STARD10/NPC2/EEPD1/SPNS2/LBP/FABP5/FABP4/AGT	22
GO:0050873	brown fat cell differentiation	8/338	50/18866	2.7236e-06	0.000377748	0.000288128	PIM1/UCP1/ALDH6A1/METRNL/PLAC8/FABP4/ADIG/CEBPB	8
GO:0046394	carboxylic acid biosynthetic process	21/338	367/18866	3.21411e-06	0.000433731	0.000330829	CYP2E1/GOT2/ATP2B4/CD74/GAMT/GGT5/PSAT1/ACLY/ASS1/LIPG/XBP1/CAD/IDO1/PRXL2B/PHGDH/ABHD2/LPGAT1/GSTM2/FABP5/PDGFB/MGLL	21
GO:0016053	organic acid biosynthetic process	21/338	368/18866	3.35378e-06	0.000440669	0.000336121	CYP2E1/GOT2/ATP2B4/CD74/GAMT/GGT5/PSAT1/ACLY/ASS1/LIPG/XBP1/CAD/IDO1/PRXL2B/PHGDH/ABHD2/LPGAT1/GSTM2/FABP5/PDGFB/MGLL	21
GO:0002576	platelet degranulation	12/338	129/18866	3.60871e-06	0.000462008	0.000352397	VWF/RARRES2/SERPINF2/GAS6/PECAM1/ALB/TIMP3/TF/IGF2/FN1/PDGFB/MAGED2	12
GO:0050920	regulation of chemotaxis	16/338	229/18866	4.02606e-06	0.000502553	0.000383323	CD74/CALR/RARRES2/SUCNR1/PDGFRB/GAS6/SEMA3G/CXCL14/DEFB124/C1QBP/S1PR1/SEMA3F/LBP/PDGFB/CXCL12/CXCR4	16
GO:0042537	benzene-containing compound metabolic process	6/338	25/18866	4.20213e-06	0.000511737	0.000390328	CYP2E1/GOT2/IDO1/UGT1A1/GSTM3/GSTM2	6
GO:0001892	embryonic placenta development	10/338	89/18866	4.32977e-06	0.000514727	0.000392609	ZFP36L1/HES1/SPINT2/ADM/IGF2/HEY1/PDGFB/CCN1/EPAS1/CEBPB	10
GO:0010876	lipid localization	23/338	440/18866	4.9642e-06	0.000576424	0.000439669	DBI/APOD/BMP6/SLC27A3/GOT2/RETN/LCN12/APOLD1/LIPG/PLEKHA3/C1QTNF1/CAV1/MFSD2A/APOL6/STARD10/NPC2/EEPD1/SPNS2/LBP/FABP5/FABP4/CDS1/AGT	23
GO:0072012	glomerulus vasculature development	6/338	26/18866	5.38078e-06	0.00059851	0.000456515	PDGFRB/HES1/ACTA2/PECAM1/NOTCH3/PDGFB	6
GO:0045600	positive regulation of fat cell differentiation	9/338	72/18866	5.39414e-06	0.00059851	0.000456515	ZFP36L1/MEDAG/XBP1/RARRES2/PIM1/METRNL/ADIG/CDS1/CEBPB	9
GO:0008217	regulation of blood pressure	14/338	187/18866	7.34689e-06	0.000797457	0.000608262	NPR1/NPR3/POSTN/SERPINF2/SUCNR1/GAS6/ACTA2/CYBA/ADM/NPY/PDGFB/AGT/P2RX2/HSD11B2	14
GO:0003073	regulation of systemic arterial blood pressure	10/338	95/18866	7.82546e-06	0.000831331	0.000634099	POSTN/SERPINF2/SUCNR1/GAS6/CYBA/ADM/PDGFB/AGT/P2RX2/HSD11B2	10
GO:0001666	response to hypoxia	20/338	359/18866	8.2083e-06	0.000853076	0.000650686	ND5/VASN/ALAD/ZFP36L1/POSTN/APOLD1/UBB/CAV1/CYBA/ETS1/ADM/SLC29A1/CLDN3/HSP90B1/CXCL12/CXCR4/EPAS1/P2RX2/HSD11B2/TGFBR2	20
GO:0061437	renal system vasculature development	6/338	28/18866	8.54272e-06	0.000853076	0.000650686	PDGFRB/HES1/ACTA2/PECAM1/NOTCH3/PDGFB	6
GO:0061440	kidney vasculature development	6/338	28/18866	8.54272e-06	0.000853076	0.000650686	PDGFRB/HES1/ACTA2/PECAM1/NOTCH3/PDGFB	6

## Sheet: BP_Adrenal
ID	Description	GeneRatio	BgRatio	pvalue	p.adjust	qvalue	geneID	Count
GO:0006631	fatty acid metabolic process	48/668	396/18866	8.86056e-14	5.96227e-10	4.61216e-10	NR4A3/ABHD3/DECR2/RGN/ACSL1/CYP2F1/HSD17B4/FADS1/CD74/GCDH/GGT5/ACLY/MLYCD/PTGR1/ACAA2/FASN/INSIG1/AACS/PLA2G5/PON2/ECH1/CAV1/PDP1/AVPR1A/ADIPOR2/MID1IP1/DECR1/HADHB/HSD17B12/ANXA1/ACSM3/CPT2/TYSND1/ABHD2/PLIN5/LIPE/PCK1/MLXIPL/ACACB/EPHX2/MGLL/CRYL1/APPL2/ACAT1/LPIN3/ALKBH7/DLD/CPT1B	48
GO:0019216	regulation of lipid metabolic process	49/668	431/18866	5.59432e-13	1.88221e-09	1.456e-09	NR4A3/RGN/ACSL1/DHCR7/ABCG1/GAL/ABCA1/FADS1/ADORA1/CD74/MLYCD/CREBL2/FASN/INSIG1/ORMDL3/THRSP/NCOR2/HDAC3/FGFR4/CAV1/NR1D1/PDP1/AVPR1A/SF1/ADM/ADIPOR2/MID1IP1/LSR/ANXA1/CPT2/TYSND1/CIDEA/IGFBP7/WNT4/CLCN2/PLIN5/ALAS1/TXNRD1/PDGFRA/PCK1/MLXIPL/ACACB/LPCAT3/RAB38/EPHX2/AGT/APPL2/SRC/SREBF2	49
GO:0010565	regulation of cellular ketone metabolic process	31/668	189/18866	9.15042e-13	2.05244e-09	1.58768e-09	NR4A3/RGN/AZIN1/CD74/MLYCD/INSIG1/PSMC5/PSMA6/NCOR2/FGFR4/CAV1/NR1D1/PDP1/AVPR1A/ADM/PSMD2/ADIPOR2/MID1IP1/ANXA1/PARK7/TYSND1/PSMC3/WNT4/CLCN2/PLIN5/NQO1/PSMD7/PSMB3/MLXIPL/ACACB/APPL2	31
GO:0062012	regulation of small molecule metabolic process	50/668	456/18866	1.27429e-12	2.14367e-09	1.65825e-09	FBP1/NR4A3/RGN/DHCR7/ABCG1/AZIN1/CD74/MLYCD/FASN/INSIG1/NUPR1/PSMC5/PSMA6/ZBTB7A/IGFBP4/PPP1CA/DDIT4/NCOR2/FGFR4/CAV1/NR1D1/PDP1/AVPR1A/DDB1/ADM/PSMD2/ADIPOR2/MID1IP1/ANXA1/PARK7/TYSND1/PSMC3/WNT4/CLCN2/PLIN5/NQO1/PGP/PSMD7/RAE1/PSMB3/MLXIPL/ACACB/LPCAT3/EPHX2/APPL2/APP/SEC13/PTH1R/SRC/SREBF2	50
GO:0006605	protein targeting	49/668	444/18866	1.69865e-12	2.28604e-09	1.76838e-09	RPL11/DECR2/HSD17B4/ADORA1/CDK5/SGTA/RPS9/MLYCD/SSR2/UBB/RPS27A/RPS3A/RPLP1/HTRA2/UBC/RPL28/PEX3/RPS28/ECH1/BAG3/ZDHHC7/MGARP/RPL24/RPS5/CIB1/RPL32/GET3/TIMM8B/MYO1C/TYSND1/RPL15/RPS23/RPS25/MICALL2/YWHAE/AIFM1/SSR3/PEX16/TCAF1/RPL23/EPHX2/RPL34/SEC61A1/RPL18/SYNGR1/GABARAP/VPS37B/RPS17/SREBF2	49
GO:0006612	protein targeting to membrane	31/668	210/18866	1.56576e-11	1.756e-08	1.35836e-08	RPL11/ADORA1/CDK5/SGTA/RPS9/SSR2/RPS27A/RPS3A/RPLP1/RPL28/PEX3/RPS28/ZDHHC7/RPL24/RPS5/CIB1/RPL32/GET3/MYO1C/RPL15/RPS23/RPS25/SSR3/PEX16/TCAF1/RPL23/RPL34/SEC61A1/RPL18/VPS37B/RPS17	31
GO:0042180	cellular ketone metabolic process	34/668	260/18866	5.00279e-11	4.80911e-08	3.72012e-08	NR4A3/RGN/GOT2/AZIN1/CD74/MLYCD/INSIG1/PSMC5/PSMA6/NCOR2/FGFR4/CAV1/NR1D1/PDP1/AVPR1A/CACNA1H/ADM/PSMD2/ADIPOR2/MID1IP1/ANXA1/PARK7/TYSND1/PSMC3/AIFM2/WNT4/CLCN2/PLIN5/NQO1/PSMD7/PSMB3/MLXIPL/ACACB/APPL2	34
GO:0048545	response to steroid hormone	39/668	346/18866	1.79801e-10	1.51235e-07	1.16989e-07	EIF4EBP1/ALAD/PTPRU/NR4A3/IGFBP2/GBA/CALR/KLF9/PAQR8/ASS1/SPARC/PHB/ZBTB7A/SDC1/ZMIZ1/OXTR/DDIT4/NCOR2/CAV1/NR1D1/AVPR1A/ENG/PCNA/MGARP/ADM/ERRFI1/RELA/ANXA1/PARK7/IGFBP7/ABHD2/DDX5/AIFM1/BMP7/PCK1/RHOA/ALPL/RBBP7/SRC	39
GO:0030198	extracellular matrix organization	42/668	395/18866	2.23181e-10	1.62488e-07	1.25693e-07	EMILIN1/B4GALT1/NTNG2/FMOD/VWF/LTBP3/COL14A1/SPARC/FSCN1/CTSK/FERMT1/SMOC1/TIMP2/GAS6/FGFR4/CAV1/ENG/SPINT2/COL16A1/DDR1/BGN/FLOT1/HSD17B12/DDR2/CAPNS1/MMP11/SERPINH1/BSG/COL15A1/PDGFRA/PRDX4/FBLN1/COL6A2/COL5A3/FURIN/COL12A1/F11R/LRP1/AGT/APP/COL18A1/ADAMTS1	42
GO:0043062	extracellular structure organization	42/668	396/18866	2.41474e-10	1.62488e-07	1.25693e-07	EMILIN1/B4GALT1/NTNG2/FMOD/VWF/LTBP3/COL14A1/SPARC/FSCN1/CTSK/FERMT1/SMOC1/TIMP2/GAS6/FGFR4/CAV1/ENG/SPINT2/COL16A1/DDR1/BGN/FLOT1/HSD17B12/DDR2/CAPNS1/MMP11/SERPINH1/BSG/COL15A1/PDGFRA/PRDX4/FBLN1/COL6A2/COL5A3/FURIN/COL12A1/F11R/LRP1/AGT/APP/COL18A1/ADAMTS1	42
GO:0090150	establishment of protein localization to membrane	38/668	342/18866	4.68071e-10	2.86332e-07	2.21494e-07	RPL11/TRARG1/ADORA1/CDK5/SGTA/RPS9/SSR2/RPS27A/RPS3A/RPLP1/COX18/RPL28/PEX3/RPS28/ZDHHC7/RPL24/RPS5/CIB1/RPL32/GET3/KRT18/MYO1C/RPL15/RAB34/RPS23/RPS25/YWHAE/RAB31/SSR3/PEX16/TCAF1/RPL23/RPL34/SEC61A1/RPL18/VPS37B/RPS17/PKDCC	38
GO:0070482	response to oxygen levels	41/668	396/18866	8.22183e-10	4.61039e-07	3.5664e-07	CYTB/EIF4EBP1/ALAD/ADORA1/NOP53/ACAA2/UBB/UCP2/RPS27A/PSMC5/PSMA6/UBC/OXTR/DDIT4/CAV1/MGARP/NDRG1/ADM/KCNK2/PSMD2/PSMC3/TGFBR3/MT3/TXN2/PSMD7/AIFM1/BMP7/GNB1/PLAT/KCNK3/ALAS1/HSP90B1/PSMB3/PCK1/RHOA/NOL3/EPAS1/ATP6V1A/PKM/ATP6V0D1/SRC	41
GO:0045047	protein targeting to ER	21/668	120/18866	1.30084e-09	6.21674e-07	4.809e-07	RPL11/SGTA/RPS9/RPS27A/RPS3A/RPLP1/RPL28/RPS28/RPL24/RPS5/RPL32/GET3/RPL15/RPS23/RPS25/SSR3/RPL23/RPL34/SEC61A1/RPL18/RPS17	21
GO:0006613	cotranslational protein targeting to membrane	20/668	109/18866	1.35611e-09	6.21674e-07	4.809e-07	RPL11/RPS9/SSR2/RPS27A/RPS3A/RPLP1/RPL28/RPS28/RPL24/RPS5/RPL32/RPL15/RPS23/RPS25/SSR3/RPL23/RPL34/SEC61A1/RPL18/RPS17	20
GO:0036293	response to decreased oxygen levels	39/668	371/18866	1.38581e-09	6.21674e-07	4.809e-07	CYTB/EIF4EBP1/ALAD/ADORA1/NOP53/ACAA2/UBB/UCP2/RPS27A/PSMC5/PSMA6/UBC/OXTR/DDIT4/CAV1/MGARP/NDRG1/ADM/KCNK2/PSMD2/PSMC3/TGFBR3/MT3/TXN2/PSMD7/AIFM1/BMP7/GNB1/PLAT/KCNK3/ALAS1/HSP90B1/PSMB3/PCK1/RHOA/NOL3/EPAS1/PKM/SRC	39
GO:0016042	lipid catabolic process	37/668	343/18866	1.81361e-09	7.62737e-07	5.9002e-07	ABHD3/DECR2/HSD17B4/NEU1/GBA/ADORA1/GCDH/GM2A/HSD17B11/AKR1D1/GDE1/MLYCD/ACAA2/PLIN1/PLA2G2F/PLA2G5/ECH1/DECR1/HADHB/CPT2/TYSND1/MT3/CIDEA/ABHD2/PLBD2/PLIN5/PAFAH1B3/LIPE/PCK1/ACACB/FABP4/HSD11B1/MGLL/LRP1/ACAT1/LPIN3/CPT1B	37
GO:0072599	establishment of protein localization to endoplasmic reticulum	21/668	124/18866	2.41677e-09	9.56616e-07	7.39997e-07	RPL11/SGTA/RPS9/RPS27A/RPS3A/RPLP1/RPL28/RPS28/RPL24/RPS5/RPL32/GET3/RPL15/RPS23/RPS25/SSR3/RPL23/RPL34/SEC61A1/RPL18/RPS17	21
GO:0008202	steroid metabolic process	36/668	332/18866	2.62006e-09	9.79466e-07	7.57673e-07	DHCR7/HSD17B4/ABCG1/GAL/ABCA1/GBA/ACLY/HSD17B11/AKR1D1/NR0B2/ACAA2/FASN/INSIG1/SHH/FGFR4/NR1D1/CACNA1H/SF1/ADM/HSD17B12/MT3/IGFBP7/WNT4/CLCN2/CNBP/LIPE/PDGFRA/LGMN/ACACB/LPCAT3/EPHX2/HSD11B1/AGT/ACAT1/APP/SREBF2	36
GO:0070972	protein localization to endoplasmic reticulum	23/668	152/18866	4.07794e-09	1.44424e-06	1.1172e-06	RPL11/SGTA/RPS9/RPS27A/INSIG1/RPS3A/RPLP1/RPL28/RPS28/RPL24/RPS5/RPL32/GET3/RPL15/RPS23/RPS25/SSR3/KDELR2/RPL23/RPL34/SEC61A1/RPL18/RPS17	23
GO:0006614	SRP-dependent cotranslational protein targeting to membrane	19/668	105/18866	4.45832e-09	1.5e-06	1.16034e-06	RPL11/RPS9/RPS27A/RPS3A/RPLP1/RPL28/RPS28/RPL24/RPS5/RPL32/RPL15/RPS23/RPS25/SSR3/RPL23/RPL34/SEC61A1/RPL18/RPS17	19
GO:0046890	regulation of lipid biosynthetic process	27/668	207/18866	5.23069e-09	1.67606e-06	1.29653e-06	RGN/DHCR7/ABCG1/CD74/CREBL2/FASN/INSIG1/ORMDL3/THRSP/FGFR4/NR1D1/AVPR1A/SF1/ADM/ADIPOR2/MID1IP1/ANXA1/IGFBP7/WNT4/CLCN2/PLIN5/PCK1/MLXIPL/ACACB/LPCAT3/RAB38/SREBF2	27
GO:0044242	cellular lipid catabolic process	29/668	236/18866	5.6832e-09	1.73828e-06	1.34466e-06	ABHD3/DECR2/HSD17B4/NEU1/GBA/GCDH/GM2A/GDE1/MLYCD/ACAA2/PLA2G5/ECH1/DECR1/HADHB/CPT2/TYSND1/MT3/ABHD2/PLBD2/PLIN5/LIPE/PCK1/ACACB/FABP4/MGLL/LRP1/ACAT1/LPIN3/CPT1B	29
GO:0001666	response to hypoxia	37/668	359/18866	6.30387e-09	1.84429e-06	1.42666e-06	CYTB/EIF4EBP1/ALAD/ADORA1/NOP53/ACAA2/UBB/UCP2/RPS27A/PSMC5/PSMA6/UBC/DDIT4/CAV1/MGARP/NDRG1/ADM/KCNK2/PSMD2/PSMC3/TGFBR3/MT3/TXN2/PSMD7/BMP7/GNB1/PLAT/KCNK3/ALAS1/HSP90B1/PSMB3/PCK1/RHOA/NOL3/EPAS1/PKM/SRC	37
GO:0072329	monocarboxylic acid catabolic process	21/668	138/18866	1.7396e-08	4.8774e-06	3.77294e-06	ABHD3/DECR2/HSD17B4/GCDH/AKR1D1/MLYCD/ACAA2/ECH1/DECR1/HADHB/CPT2/TYSND1/ABHD2/PLIN5/LIPE/PCK1/ACACB/CRYL1/ACAT1/LPIN3/CPT1B	21
GO:0009062	fatty acid catabolic process	19/668	114/18866	1.82556e-08	4.91367e-06	3.801e-06	ABHD3/DECR2/HSD17B4/GCDH/MLYCD/ACAA2/ECH1/DECR1/HADHB/CPT2/TYSND1/ABHD2/PLIN5/LIPE/PCK1/ACACB/ACAT1/LPIN3/CPT1B	19
GO:0046394	carboxylic acid biosynthetic process	36/668	367/18866	3.64936e-08	9.44482e-06	7.3061e-06	ABHD3/DECR2/RGN/GOT2/HSD17B4/FADS1/CD74/GAMT/GGT5/ACLY/AKR1D1/MLYCD/ASS1/AASS/FASN/INSIG1/PLA2G5/FGFR4/NR1D1/AVPR1A/ADIPOR2/MID1IP1/BGN/NAT8L/HSD17B12/ANXA1/ACSM3/PARK7/ABHD2/MLXIPL/ACACB/EPHX2/MGLL/SERINC5/PKM/GLS	36
GO:0016053	organic acid biosynthetic process	36/668	368/18866	3.91224e-08	9.75018e-06	7.54232e-06	ABHD3/DECR2/RGN/GOT2/HSD17B4/FADS1/CD74/GAMT/GGT5/ACLY/AKR1D1/MLYCD/ASS1/AASS/FASN/INSIG1/PLA2G5/FGFR4/NR1D1/AVPR1A/ADIPOR2/MID1IP1/BGN/NAT8L/HSD17B12/ANXA1/ACSM3/PARK7/ABHD2/MLXIPL/ACACB/EPHX2/MGLL/SERINC5/PKM/GLS	36
GO:0000184	nuclear-transcribed mRNA catabolic process, nonsense-mediated decay	19/668	120/18866	4.31394e-08	1.03673e-05	8.01972e-06	RPL11/SMG5/RPS9/RPS27A/RPS3A/RPLP1/RPL28/RPS28/RPL24/RPS5/RPL32/RPL15/RPS23/RPS25/RPL23/RPL34/RPL18/RPS17/PPP2R2A	19
GO:0072330	monocarboxylic acid biosynthetic process	28/668	246/18866	5.54493e-08	1.24466e-05	9.62816e-06	ABHD3/DECR2/RGN/HSD17B4/FADS1/CD74/GAMT/ACLY/AKR1D1/MLYCD/FASN/INSIG1/FGFR4/NR1D1/AVPR1A/ADIPOR2/MID1IP1/BGN/HSD17B12/ANXA1/ACSM3/PARK7/ABHD2/MLXIPL/ACACB/EPHX2/MGLL/PKM	28
GO:0007179	transforming growth factor beta receptor signaling pathway	25/668	202/18866	5.54909e-08	1.24466e-05	9.62816e-06	EMILIN1/FMOD/WFIKKN2/LTBP3/UBB/RPS27A/ZBTB7A/ZMIZ1/UBC/FERMT1/CAV1/ENG/NREP/ZNF703/RASL11B/TGFBR3/CIDEA/ID1/ZYX/RHOA/CDKN1C/FURIN/F11R/APPL2/SRC	25
GO:0071453	cellular response to oxygen levels	27/668	235/18866	7.87732e-08	1.69908e-05	1.31433e-05	EIF4EBP1/NOP53/ACAA2/UBB/RPS27A/PSMC5/PSMA6/UBC/CAV1/MGARP/NDRG1/KCNK2/PSMD2/PSMC3/MT3/PSMD7/AIFM1/BMP7/GNB1/KCNK3/PSMB3/PCK1/NOL3/EPAS1/ATP6V1A/ATP6V0D1/SRC	27
GO:0031960	response to corticosteroid	22/668	164/18866	8.24826e-08	1.69908e-05	1.31433e-05	EIF4EBP1/ALAD/PTPRU/IGFBP2/GBA/KLF9/ASS1/SPARC/SDC1/DDIT4/AVPR1A/ENG/PCNA/ADM/ERRFI1/ANXA1/IGFBP7/AIFM1/PCK1/RHOA/ALPL/SRC	22
GO:0016054	organic acid catabolic process	30/668	282/18866	8.58502e-08	1.69908e-05	1.31433e-05	ABHD3/DECR2/GOT2/HSD17B4/ALDH4A1/GCDH/AKR1D1/MLYCD/ACAA2/AASS/PCBD1/HIBADH/ECH1/DECR1/HADHB/CPT2/TYSND1/ABHD2/PLIN5/TXN2/LIPE/ALDH1L1/PCK1/ACACB/CRYL1/ACAT1/LPIN3/GLS/DLD/CPT1B	30
GO:0046395	carboxylic acid catabolic process	30/668	282/18866	8.58502e-08	1.69908e-05	1.31433e-05	ABHD3/DECR2/GOT2/HSD17B4/ALDH4A1/GCDH/AKR1D1/MLYCD/ACAA2/AASS/PCBD1/HIBADH/ECH1/DECR1/HADHB/CPT2/TYSND1/ABHD2/PLIN5/TXN2/LIPE/ALDH1L1/PCK1/ACACB/CRYL1/ACAT1/LPIN3/GLS/DLD/CPT1B	30
GO:0019080	viral gene expression	24/668	195/18866	1.13593e-07	2.1839e-05	1.68937e-05	RPL11/EIF3F/RPS9/RPS27A/RPS3A/RPLP1/RPL28/RPS28/RPL24/RPS5/RPL32/USF2/PSMC3/RPL15/RPS23/RPS25/RAE1/RPL23/RPL34/FURIN/RPL18/POLR2E/SEC13/RPS17	24
GO:0071559	response to transforming growth factor beta	28/668	258/18866	1.52352e-07	2.84771e-05	2.20286e-05	EMILIN1/FMOD/WFIKKN2/LTBP3/UBB/RPS27A/ZBTB7A/ZMIZ1/UBC/FERMT1/CAV1/FNDC4/ENG/NREP/ZNF703/RASL11B/TGFBR3/CIDEA/ID1/WNT4/ZYX/RHOA/CDKN1C/FURIN/F11R/PDGFD/APPL2/SRC	28
GO:0019395	fatty acid oxidation	17/668	106/18866	1.8243e-07	3.31777e-05	2.56648e-05	NR4A3/DECR2/HSD17B4/GCDH/MLYCD/ACAA2/ECH1/ADIPOR2/DECR1/HADHB/CPT2/TYSND1/PLIN5/ACACB/APPL2/ACAT1/CPT1B	17
GO:0043434	response to peptide hormone	39/668	447/18866	2.25829e-07	3.99896e-05	3.09342e-05	CYTB/EIF4EBP1/TRARG1/NR4A3/GOT2/IGFBP5/GAL/ASS1/ADCY3/INSIG1/SPARC/OXTR/CAV1/ZDHHC7/MGARP/ADM/ERRFI1/RELA/TNS2/ANXA1/MYO1C/TGFBR3/BCAR1/BSG/RAB31/SRSF6/BMP7/KLF15/GRB14/PCK1/AGT/APPL2/CCND3/LPIN3/ATP6V1A/PKM/ATP6V0D1/SRC/TBC1D4	39
GO:0006635	fatty acid beta-oxidation	14/668	74/18866	2.7168e-07	4.68752e-05	3.62606e-05	DECR2/HSD17B4/GCDH/MLYCD/ACAA2/ECH1/DECR1/HADHB/CPT2/TYSND1/PLIN5/ACACB/ACAT1/CPT1B	14
GO:0071560	cellular response to transforming growth factor beta stimulus	27/668	252/18866	3.28574e-07	5.52743e-05	4.27578e-05	EMILIN1/FMOD/WFIKKN2/LTBP3/UBB/RPS27A/ZBTB7A/ZMIZ1/UBC/FERMT1/CAV1/ENG/NREP/ZNF703/RASL11B/TGFBR3/CIDEA/ID1/WNT4/ZYX/RHOA/CDKN1C/FURIN/F11R/PDGFD/APPL2/SRC	27
GO:0019083	viral transcription	22/668	178/18866	3.54656e-07	5.78812e-05	4.47744e-05	RPL11/RPS9/RPS27A/RPS3A/RPLP1/RPL28/RPS28/RPL24/RPS5/RPL32/USF2/PSMC3/RPL15/RPS23/RPS25/RAE1/RPL23/RPL34/RPL18/POLR2E/SEC13/RPS17	22
GO:0034440	lipid oxidation	17/668	111/18866	3.61274e-07	5.78812e-05	4.47744e-05	NR4A3/DECR2/HSD17B4/GCDH/MLYCD/ACAA2/ECH1/ADIPOR2/DECR1/HADHB/CPT2/TYSND1/PLIN5/ACACB/APPL2/ACAT1/CPT1B	17
GO:0006979	response to oxidative stress	39/668	458/18866	4.21068e-07	6.58922e-05	5.09714e-05	ALAD/NR4A3/MSRB3/RGN/SELENOP/MAP3K5/AXL/TNFAIP3/COA8/SRXN1/SDC1/HTRA2/PRDX2/PPIF/PON2/SLC23A2/NDUFS8/PCNA/RELA/ANXA1/MAPT/PARK7/MT3/AIFM2/NQO1/TXN2/AIFM1/BMP7/TXNRD1/PDGFRA/PRDX4/ARL6IP5/NOL3/MAPK13/PDGFD/EPAS1/APP/SRC/CTNNB1	39
GO:0019217	regulation of fatty acid metabolic process	16/668	101/18866	4.96589e-07	7.59442e-05	5.87472e-05	NR4A3/RGN/CD74/MLYCD/INSIG1/CAV1/PDP1/AVPR1A/ADIPOR2/MID1IP1/ANXA1/TYSND1/PLIN5/MLXIPL/ACACB/APPL2	16
GO:1901617	organic hydroxy compound biosynthetic process	27/668	258/18866	5.25891e-07	7.86382e-05	6.08311e-05	DHCR7/HSD17B4/ABCG1/GBA/ACLY/AKR1D1/PDXK/ACAA2/FASN/INSIG1/SPR/PCBD1/FGFR4/NR1D1/CACNA1H/PARK7/PLTP/WNT4/CLCN2/CNBP/PGP/PCK1/ACACB/LPCAT3/PTH1R/ASIP/SREBF2	27
GO:0006694	steroid biosynthetic process	23/668	197/18866	5.39951e-07	7.89855e-05	6.10998e-05	DHCR7/HSD17B4/ABCG1/ACLY/HSD17B11/AKR1D1/ACAA2/FASN/INSIG1/FGFR4/NR1D1/CACNA1H/SF1/ADM/HSD17B12/IGFBP7/WNT4/CLCN2/CNBP/ACACB/LPCAT3/HSD11B1/SREBF2	23
GO:1901654	response to ketone	23/668	200/18866	7.06514e-07	0.000101152	7.82466e-05	EIF4EBP1/GBA/CALR/KLF9/ASS1/ADCY3/OXTR/DDIT4/AACS/CAV1/AVPR1A/PCNA/ERRFI1/RELA/TBXA2R/PARK7/TGFBR3/IGFBP7/ABHD2/AIFM1/GNB1/PCK1/SRC	23
GO:1901653	cellular response to peptide	35/668	398/18866	7.86733e-07	0.00011029	8.53157e-05	EIF4EBP1/TRARG1/NR4A3/CDK5/ASS1/NGFR/ADCY3/INSIG1/CAV1/VIM/ZDHHC7/MGARP/ERRFI1/RELA/TNS2/MYO1C/ID1/BCAR1/RAB31/KLF15/GRB14/PCK1/RPL23/LGMN/LRP1/AGT/APPL2/CCND3/APP/LPIN3/ATP6V1A/PKM/ATP6V0D1/SRC/TBC1D4	35
GO:0036294	cellular response to decreased oxygen levels	24/668	218/18866	9.03019e-07	0.000124009	9.59276e-05	EIF4EBP1/NOP53/ACAA2/UBB/RPS27A/PSMC5/PSMA6/UBC/MGARP/NDRG1/KCNK2/PSMD2/PSMC3/MT3/PSMD7/AIFM1/BMP7/GNB1/KCNK3/PSMB3/PCK1/NOL3/EPAS1/SRC	24
GO:1901568	fatty acid derivative metabolic process	21/668	175/18866	1.06536e-06	0.000143376	0.00011091	ACSL1/CYP2F1/HSD17B4/FADS1/CD74/GCDH/GGT5/ACLY/PTGR1/FASN/SLC25A1/AACS/PLA2G5/PON2/AVPR1A/HSD17B12/ANXA1/DGAT1/EPHX2/MGLL/ACAT1	21

## Sheet: BP_Brain
ID	Description	GeneRatio	BgRatio	pvalue	p.adjust	qvalue	geneID	Count
GO:0030198	extracellular matrix organization	16/149	395/18866	9.76712e-08	0.000152917	0.000118076	MFAP4/COL1A2/TTR/SPARC/MFAP2/COL3A1/HTRA1/SERPINH1/BCAN/COL1A1/RGCC/COL6A2/CCN1/AGT/COL2A1/GPM6B	16
GO:0043062	extracellular structure organization	16/149	396/18866	1.01102e-07	0.000152917	0.000118076	MFAP4/COL1A2/TTR/SPARC/MFAP2/COL3A1/HTRA1/SERPINH1/BCAN/COL1A1/RGCC/COL6A2/CCN1/AGT/COL2A1/GPM6B	16
GO:0030049	muscle filament sliding	6/149	39/18866	5.77263e-07	0.000436555	0.000337091	TPM2/ACTC1/VIM/TPM4/MYL6/DES	6
GO:0033275	actin-myosin filament sliding	6/149	39/18866	5.77263e-07	0.000436555	0.000337091	TPM2/ACTC1/VIM/TPM4/MYL6/DES	6
GO:0007015	actin filament organization	15/149	434/18866	1.84596e-06	0.0011168	0.000862353	TPM2/DSTN/DBN1/ACTG1/ACTC1/S100A10/TPM4/TF/DPYSL3/PACSIN1/DMTN/LPAR1/HSP90B1/RGCC/ERMN	15
GO:0098974	postsynaptic actin cytoskeleton organization	4/149	13/18866	2.52785e-06	0.00127446	0.000984088	DBN1/ACTG1/INA/ACTB	4
GO:0099188	postsynaptic cytoskeleton organization	4/149	15/18866	4.76684e-06	0.00205996	0.00159062	DBN1/ACTG1/INA/ACTB	4
GO:0070252	actin-mediated cell contraction	8/149	123/18866	6.00045e-06	0.00226892	0.00175197	TPM2/ACTC1/VIM/TPM4/ATP1A2/MYL6/DES/SNTA1	8
GO:0010038	response to metal ion	13/149	366/18866	6.92507e-06	0.00232759	0.00179728	COX1/IGFBP2/CALR/SPARC/DUSP1/TXNIP/QDPR/MT3/TF/DMTN/SNCB/CALM2/SLC25A23	13
GO:0003012	muscle system process	14/149	467/18866	2.06188e-05	0.00547328	0.00422626	TPM2/ACTC1/VIM/TPM4/ATP1A2/DDX39B/MYL6/GATM/FXYD1/AGT/DES/SNTA1/CALM2/MYL9	14
GO:0048167	regulation of synaptic plasticity	9/149	191/18866	2.13366e-05	0.00547328	0.00422626	DBN1/NRGN/CAMK2A/SNAP25/CPLX2/NTRK2/AGT/NSMF/APOE	9
GO:0021762	substantia nigra development	5/149	43/18866	2.17122e-05	0.00547328	0.00422626	CNP/INA/ACTB/NDRG2/CALM2	5
GO:0085029	extracellular matrix assembly	5/149	44/18866	2.43408e-05	0.00555663	0.00429062	MFAP4/COL1A2/RGCC/AGT/GPM6B	5
GO:0007178	transmembrane receptor protein serine/threonine kinase signaling pathway	12/149	359/18866	2.87913e-05	0.00555663	0.00429062	COL1A2/PEG10/COL3A1/VIM/HIPK2/NREP/HTRA1/SOX11/TF/DDX5/CDKN1C/CCN1	12
GO:0099504	synaptic vesicle cycle	9/149	199/18866	2.9493e-05	0.00555663	0.00429062	NCS1/ACTG1/ACTB/CPLX1/SNAP25/CPLX2/PACSIN1/SNCB/RAPGEF4	9
GO:0030048	actin filament-based movement	8/149	153/18866	2.95262e-05	0.00555663	0.00429062	TPM2/ACTC1/VIM/TPM4/ATP1A2/MYL6/DES/SNTA1	8
GO:0006936	muscle contraction	12/149	362/18866	3.12274e-05	0.00555663	0.00429062	TPM2/ACTC1/VIM/TPM4/ATP1A2/MYL6/FXYD1/AGT/DES/SNTA1/CALM2/MYL9	12
GO:0042063	gliogenesis	11/149	307/18866	3.33723e-05	0.0056084	0.0043306	OPALIN/CNP/VIM/SOX4/SOX11/OLIG1/NTRK2/NDN/MT3/LPAR1/ATP1B2	11
GO:0030168	platelet activation	8/149	158/18866	3.71661e-05	0.00591723	0.00456906	COL1A2/ACTG1/ACTB/COL3A1/COL1A1/DMTN/MYL9/APOE	8
GO:0022604	regulation of cell morphogenesis	14/149	499/18866	4.25631e-05	0.00643766	0.00497092	CALR/DBN1/PALM/SPARC/CHN1/S100A10/NTRK2/SLC9A3R1/MT3/DMTN/LPAR1/ERMN/NSMF/APOE	14
GO:0051961	negative regulation of nervous system development	11/149	319/18866	4.72657e-05	0.00680852	0.00525728	CALR/COL3A1/CEND1/VIM/SOX11/MT3/DPYSL3/LPAR1/ITM2C/ATP1B2/APOE	11
GO:0021782	glial cell development	7/149	122/18866	5.22329e-05	0.00718203	0.00554569	VIM/SOX4/SOX11/OLIG1/NTRK2/MT3/LPAR1	7
GO:0048168	regulation of neuronal synaptic plasticity	5/149	53/18866	6.07495e-05	0.00749056	0.00578393	DBN1/CAMK2A/AGT/NSMF/APOE	5
GO:0071228	cellular response to tumor cell	2/149	2/18866	6.196e-05	0.00749056	0.00578393	IGFBPL1/TXNIP	2
GO:1903060	negative regulation of protein lipidation	2/149	2/18866	6.196e-05	0.00749056	0.00578393	DBI/HHATL	2
GO:0099003	vesicle-mediated transport in synapse	9/149	220/18866	6.43817e-05	0.00749056	0.00578393	NCS1/ACTG1/ACTB/CPLX1/SNAP25/CPLX2/PACSIN1/SNCB/RAPGEF4	9
GO:0030199	collagen fibril organization	5/149	55/18866	7.27156e-05	0.00814684	0.00629068	COL1A2/COL3A1/SERPINH1/COL1A1/COL2A1	5
GO:0060174	limb bud formation	3/149	11/18866	7.6046e-05	0.00821568	0.00634383	SOX4/SOX11/COL2A1	3
GO:0010721	negative regulation of cell development	11/149	343/18866	9.04567e-05	0.0091275	0.0070479	CALR/COL3A1/VIM/SOX11/MT3/DPYSL3/DMTN/LPAR1/ITM2C/ATP1B2/APOE	11
GO:0010001	glial cell differentiation	9/149	230/18866	9.05206e-05	0.0091275	0.0070479	OPALIN/CNP/VIM/SOX4/SOX11/OLIG1/NTRK2/MT3/LPAR1	9
GO:0010644	cell communication by electrical coupling	4/149	31/18866	9.9594e-05	0.00971844	0.00750421	DBN1/ATP1A2/ATP1B2/CALM2	4
GO:0046847	filopodium assembly	5/149	61/18866	0.000119716	0.0110963	0.00856811	PALM/TTYH1/DPYSL3/DMTN/PPP1R16B	5
GO:0050768	negative regulation of neurogenesis	10/149	295/18866	0.00012105	0.0110963	0.00856811	CALR/COL3A1/VIM/SOX11/MT3/DPYSL3/LPAR1/ITM2C/ATP1B2/APOE	10
GO:0048857	neural nucleus development	5/149	62/18866	0.000129396	0.0115124	0.00888946	CNP/INA/ACTB/NDRG2/CALM2	5
GO:1902305	regulation of sodium ion transmembrane transport	5/149	65/18866	0.000162061	0.0140067	0.0108154	ATP1A2/SLC9A3R1/ATP1B2/FXYD1/SNTA1	5
GO:0048709	oligodendrocyte differentiation	6/149	103/18866	0.00016711	0.0140417	0.0108425	OPALIN/CNP/SOX11/OLIG1/NTRK2/LPAR1	6
GO:0071560	cellular response to transforming growth factor beta stimulus	9/149	252/18866	0.000180415	0.0140417	0.0108425	COL1A2/PEG10/COL3A1/HIPK2/NREP/HTRA1/SOX11/COL1A1/CDKN1C	9
GO:0090287	regulation of cellular response to growth factor stimulus	10/149	310/18866	0.000181162	0.0140417	0.0108425	FGF1/PEG10/HIPK2/NREP/HTRA1/SOX11/MT3/CDKN1C/CCN1/AGT	10
GO:0003331	positive regulation of extracellular matrix constituent secretion	2/149	3/18866	0.000184914	0.0140417	0.0108425	RGCC/AGT	2
GO:1902414	protein localization to cell junction	6/149	105/18866	0.000185676	0.0140417	0.0108425	DBN1/ACTG1/ACTB/CPLX1/SNAP25/KIF5A	6
GO:0036376	sodium ion export across plasma membrane	3/149	15/18866	0.000204891	0.0147808	0.0114131	ATP1A2/ATP1B2/FXYD1	3
GO:0007179	transforming growth factor beta receptor signaling pathway	8/149	202/18866	0.000206316	0.0147808	0.0114131	COL1A2/PEG10/COL3A1/HIPK2/NREP/HTRA1/SOX11/CDKN1C	8
GO:0071559	response to transforming growth factor beta	9/149	258/18866	0.000214974	0.0147808	0.0114131	COL1A2/PEG10/COL3A1/HIPK2/NREP/HTRA1/SOX11/COL1A1/CDKN1C	9
GO:0071230	cellular response to amino acid stimulus	5/149	69/18866	0.000214993	0.0147808	0.0114131	COL1A2/COL3A1/NTRK2/COL1A1/NSMF	5
GO:0015800	acidic amino acid transport	5/149	71/18866	0.000245942	0.0165327	0.012766	ATP1A2/CPLX1/SNAP25/NTRK2/SLC9A3R1	5
GO:0051017	actin filament bundle assembly	7/149	157/18866	0.00025256	0.0166085	0.0128245	ACTG1/S100A10/DPYSL3/DMTN/LPAR1/HSP90B1/RGCC	7
GO:0050804	modulation of chemical synaptic transmission	12/149	454/18866	0.000264365	0.0166176	0.0128315	NCS1/DBN1/NRGN/CAMK2A/ATP1A2/CPLX1/SNAP25/CPLX2/NTRK2/AGT/NSMF/APOE	12
GO:0070371	ERK1 and ERK2 cascade	10/149	325/18866	0.000264668	0.0166176	0.0128315	DUSP1/CAMK2N1/MTURN/SLC9A3R1/MT3/TF/NDRG2/CCN1/AGT/APOE	10
GO:0099177	regulation of trans-synaptic signaling	12/149	455/18866	0.000269707	0.0166176	0.0128315	NCS1/DBN1/NRGN/CAMK2A/ATP1A2/CPLX1/SNAP25/CPLX2/NTRK2/AGT/NSMF/APOE	12
GO:0032963	collagen metabolic process	6/149	113/18866	0.000276832	0.0166176	0.0128315	MFAP4/COL1A2/VIM/SERPINH1/COL1A1/RGCC	6

## Sheet: BP_Heart
ID	Description	GeneRatio	BgRatio	pvalue	p.adjust	qvalue	geneID	Count
GO:0045333	cellular respiration	29/219	187/18866	2.05384e-24	6.50862e-21	5.26648e-21	ND2/COX2/COX3/ND4/MDH2/OGDH/DLST/NDUFB9/NDUFA9/NDUFA10/PINK1/NDUFS5/SDHB/OGDHL/PRELID1/IDH2/COX4I1/NDUFV1/NDUFAB1/NDUFS6/COX5A/SUCLA2/NDUFS2/COX7A2L/FH/NDUFV2/PDHA1/IDH3A/ATP5F1D	29
GO:0015980	energy derivation by oxidation of organic compounds	33/219	278/18866	7.44395e-24	1.17949e-20	9.54393e-21	ND2/COX2/COX3/ND4/PYGB/MDH2/OGDH/DLST/NDUFB9/NDUFA9/NDUFA10/PINK1/NDUFS5/SDHB/OGDHL/PRELID1/IDH2/COX4I1/NDUFV1/PYGM/NDUFAB1/NDUFS6/COX5A/CAVIN3/SUCLA2/NDUFS2/COX7A2L/FH/NDUFV2/ACADVL/PDHA1/IDH3A/ATP5F1D	33
GO:0046034	ATP metabolic process	30/219	311/18866	3.82489e-19	4.04036e-16	3.26927e-16	ND2/COX2/COX3/ND4/OGDH/NDUFB9/NDUFA9/HK2/ATP5F1A/NDUFA10/PINK1/NDUFS5/AK1/ATP5F1C/OGDHL/COX4I1/NDUFV1/NDUFAB1/NDUFS6/CHCHD10/COX5A/NDUFS2/COX7A2L/ATP5MC3/ENO3/NDUFV2/PFKM/TSPO/MYH7/ATP5F1D	30
GO:0006119	oxidative phosphorylation	22/219	149/18866	2.83107e-18	2.24292e-15	1.81487e-15	ND2/COX2/COX3/ND4/NDUFB9/NDUFA9/ATP5F1A/NDUFA10/PINK1/NDUFS5/ATP5F1C/COX4I1/NDUFV1/NDUFAB1/NDUFS6/CHCHD10/COX5A/NDUFS2/COX7A2L/ATP5MC3/NDUFV2/ATP5F1D	22
GO:0009060	aerobic respiration	17/219	87/18866	1.63034e-16	1.03331e-13	8.36107e-14	COX2/COX3/ND4/MDH2/OGDH/DLST/SDHB/OGDHL/IDH2/COX4I1/COX5A/SUCLA2/COX7A2L/FH/PDHA1/IDH3A/ATP5F1D	17
GO:0042775	mitochondrial ATP synthesis coupled electron transport	17/219	97/18866	1.12471e-15	5.92307e-13	4.79268e-13	ND2/COX2/COX3/ND4/NDUFB9/NDUFA9/NDUFA10/PINK1/NDUFS5/COX4I1/NDUFV1/NDUFAB1/NDUFS6/COX5A/NDUFS2/COX7A2L/NDUFV2	17
GO:0042773	ATP synthesis coupled electron transport	17/219	98/18866	1.34697e-15	5.92307e-13	4.79268e-13	ND2/COX2/COX3/ND4/NDUFB9/NDUFA9/NDUFA10/PINK1/NDUFS5/COX4I1/NDUFV1/NDUFAB1/NDUFS6/COX5A/NDUFS2/COX7A2L/NDUFV2	17
GO:0022904	respiratory electron transport chain	18/219	116/18866	1.49525e-15	5.92307e-13	4.79268e-13	ND2/COX2/COX3/ND4/NDUFB9/NDUFA9/NDUFA10/PINK1/NDUFS5/SDHB/COX4I1/NDUFV1/NDUFAB1/NDUFS6/COX5A/NDUFS2/COX7A2L/NDUFV2	18
GO:0022900	electron transport chain	20/219	184/18866	4.31283e-14	1.51859e-11	1.22878e-11	ND2/COX2/COX3/ND4/NDUFB9/NDUFA9/NDUFA10/PINK1/NDUFS5/SDHB/COX4I1/NDUFV1/NDUFAB1/NDUFS6/COX5A/NDUFS2/COX7A2L/SH3BGRL3/NDUFV2/AOX1	20
GO:0006120	mitochondrial electron transport, NADH to ubiquinone	12/219	55/18866	1.25164e-12	3.96644e-10	3.20946e-10	ND2/ND4/NDUFB9/NDUFA9/NDUFA10/PINK1/NDUFS5/NDUFV1/NDUFAB1/NDUFS6/NDUFS2/NDUFV2	12
GO:0006099	tricarboxylic acid cycle	10/219	34/18866	3.71795e-12	1.07111e-09	8.66691e-10	MDH2/OGDH/DLST/SDHB/OGDHL/IDH2/SUCLA2/FH/PDHA1/IDH3A	10
GO:0006936	muscle contraction	23/219	362/18866	4.17288e-11	1.10199e-08	8.9168e-09	TRIM72/TPM2/SSPN/GAMT/ATP1A1/CNN1/DAPK3/CAV3/ANKRD2/NDUFS6/TMEM38A/MYBPC3/SGCA/CKMT2/BMP10/TNNT2/MYOM3/DES/MYL2/SNTA1/MYL9/MYH7/SCN5A	23
GO:0006635	fatty acid beta-oxidation	12/219	74/18866	5.1595e-11	1.25773e-08	1.0177e-08	ACADL/ACAA2/ECH1/PLIN5/ACADM/ACACB/CRAT/IVD/ECHS1/ACAT1/ACADVL/CPT1B	12
GO:0060047	heart contraction	20/219	287/18866	1.63088e-10	3.69161e-08	2.98708e-08	KCNJ11/S100A1/ATP1A1/CORIN/CAV3/KCNG2/POPDC2/TMEM38A/YWHAE/MYBPC3/KCNK3/BMP10/ABCC9/TNNT2/GPX1/DES/MYL2/SNTA1/MYH7/SCN5A	20
GO:0010257	NADH dehydrogenase complex assembly	11/219	65/18866	2.07239e-10	4.10462e-08	3.32127e-08	ND2/ND4/NDUFB9/NDUFA9/NDUFA10/NDUFS5/NDUFV1/NDUFAB1/NDUFS6/NDUFS2/NDUFV2	11
GO:0032981	mitochondrial respiratory chain complex I assembly	11/219	65/18866	2.07239e-10	4.10462e-08	3.32127e-08	ND2/ND4/NDUFB9/NDUFA9/NDUFA10/NDUFS5/NDUFV1/NDUFAB1/NDUFS6/NDUFS2/NDUFV2	11
GO:0003015	heart process	20/219	297/18866	2.9913e-10	5.57614e-08	4.51196e-08	KCNJ11/S100A1/ATP1A1/CORIN/CAV3/KCNG2/POPDC2/TMEM38A/YWHAE/MYBPC3/KCNK3/BMP10/ABCC9/TNNT2/GPX1/DES/MYL2/SNTA1/MYH7/SCN5A	20
GO:0003012	muscle system process	24/219	467/18866	1.16785e-09	2.01325e-07	1.62903e-07	TRIM72/TPM2/SSPN/GAMT/ATP1A1/CNN1/DAPK3/CAV3/ANKRD2/NDUFS6/TMEM38A/MYBPC3/SGCA/CKMT2/BMP10/TNNT2/MYOM3/DES/MYL2/SNTA1/MYL9/MYH7/SCN5A/MIR208B	24
GO:0008016	regulation of heart contraction	18/219	256/18866	1.20706e-09	2.01325e-07	1.62903e-07	KCNJ11/S100A1/ATP1A1/CORIN/CAV3/KCNG2/POPDC2/TMEM38A/YWHAE/KCNK3/BMP10/ABCC9/TNNT2/DES/MYL2/SNTA1/MYH7/SCN5A	18
GO:0072521	purine-containing compound metabolic process	24/219	472/18866	1.44282e-09	2.28615e-07	1.84985e-07	COX2/DBI/ACSL1/ACOT13/ACSS1/OGDH/DLST/HK2/ATP5F1A/PINK1/AK1/ATP5F1C/OGDHL/SUCLA2/ATP5MC3/ENO3/PDK2/GPX1/ACACB/AOX1/ACAT1/PFKM/PDHA1/ATP5F1D	24
GO:0009150	purine ribonucleotide metabolic process	22/219	401/18866	1.80481e-09	2.72354e-07	2.20377e-07	COX2/DBI/ACSL1/ACOT13/ACSS1/OGDH/DLST/HK2/ATP5F1A/PINK1/AK1/ATP5F1C/OGDHL/SUCLA2/ATP5MC3/ENO3/PDK2/ACACB/ACAT1/PFKM/PDHA1/ATP5F1D	22
GO:0006163	purine nucleotide metabolic process	23/219	442/18866	2.08861e-09	3.00854e-07	2.43437e-07	COX2/DBI/ACSL1/ACOT13/ACSS1/OGDH/DLST/HK2/ATP5F1A/PINK1/AK1/ATP5F1C/OGDHL/SUCLA2/ATP5MC3/ENO3/PDK2/GPX1/ACACB/ACAT1/PFKM/PDHA1/ATP5F1D	23
GO:0009259	ribonucleotide metabolic process	22/219	416/18866	3.55202e-09	4.89407e-07	3.96006e-07	COX2/DBI/ACSL1/ACOT13/ACSS1/OGDH/DLST/HK2/ATP5F1A/PINK1/AK1/ATP5F1C/OGDHL/SUCLA2/ATP5MC3/ENO3/PDK2/ACACB/ACAT1/PFKM/PDHA1/ATP5F1D	22
GO:0019395	fatty acid oxidation	12/219	106/18866	3.73659e-09	4.93385e-07	3.99225e-07	ACADL/ACAA2/ECH1/PLIN5/ACADM/ACACB/CRAT/IVD/ECHS1/ACAT1/ACADVL/CPT1B	12
GO:0019693	ribose phosphate metabolic process	22/219	427/18866	5.72426e-09	7.25607e-07	5.87128e-07	COX2/DBI/ACSL1/ACOT13/ACSS1/OGDH/DLST/HK2/ATP5F1A/PINK1/AK1/ATP5F1C/OGDHL/SUCLA2/ATP5MC3/ENO3/PDK2/ACACB/ACAT1/PFKM/PDHA1/ATP5F1D	22
GO:0034440	lipid oxidation	12/219	111/18866	6.36374e-09	7.75642e-07	6.27614e-07	ACADL/ACAA2/ECH1/PLIN5/ACADM/ACACB/CRAT/IVD/ECHS1/ACAT1/ACADVL/CPT1B	12
GO:0009062	fatty acid catabolic process	12/219	114/18866	8.64455e-09	1.01461e-06	8.2098e-07	ACADL/ACAA2/ECH1/PLIN5/ACADM/ACACB/CRAT/IVD/ECHS1/ACAT1/ACADVL/CPT1B	12
GO:1903522	regulation of blood circulation	18/219	303/18866	1.71076e-08	1.93621e-06	1.56669e-06	KCNJ11/S100A1/ATP1A1/CORIN/CAV3/KCNG2/POPDC2/TMEM38A/YWHAE/KCNK3/BMP10/ABCC9/TNNT2/DES/MYL2/SNTA1/MYH7/SCN5A	18
GO:0033108	mitochondrial respiratory chain complex assembly	11/219	102/18866	2.83401e-08	3.09689e-06	2.50587e-06	ND2/ND4/NDUFB9/NDUFA9/NDUFA10/NDUFS5/NDUFV1/NDUFAB1/NDUFS6/NDUFS2/NDUFV2	11
GO:0006637	acyl-CoA metabolic process	11/219	104/18866	3.47693e-08	3.55432e-06	2.876e-06	DBI/ACSL1/ACOT13/ACSS1/OGDH/DLST/SUCLA2/PDK2/ACACB/ACAT1/PDHA1	11
GO:0035383	thioester metabolic process	11/219	104/18866	3.47693e-08	3.55432e-06	2.876e-06	DBI/ACSL1/ACOT13/ACSS1/OGDH/DLST/SUCLA2/PDK2/ACACB/ACAT1/PDHA1	11
GO:0072329	monocarboxylic acid catabolic process	12/219	138/18866	7.46588e-08	7.39356e-06	5.98253e-06	ACADL/ACAA2/ECH1/PLIN5/ACADM/ACACB/CRAT/IVD/ECHS1/ACAT1/ACADVL/CPT1B	12
GO:0009152	purine ribonucleotide biosynthetic process	13/219	173/18866	1.19513e-07	1.14769e-05	9.28655e-06	COX2/ACSL1/ACSS1/ATP5F1A/PINK1/AK1/ATP5F1C/ATP5MC3/PDK2/ACACB/ACAT1/PDHA1/ATP5F1D	13
GO:0006631	fatty acid metabolic process	19/219	396/18866	1.99669e-07	1.80459e-05	1.46019e-05	ACSL1/ACSS1/ACADL/ACAA2/ECH1/NDUFAB1/NDUFS6/PLIN5/ACADM/PDK2/GPX1/ACACB/CRAT/MGLL/IVD/ECHS1/ACAT1/ACADVL/CPT1B	19
GO:0016054	organic acid catabolic process	16/219	282/18866	2.05002e-07	1.80459e-05	1.46019e-05	OGDH/DLST/ACADL/ACAA2/PCBD1/ECH1/PLIN5/ACADM/ACACB/CRAT/IVD/ECHS1/ACAT1/ACADVL/GPT/CPT1B	16
GO:0046395	carboxylic acid catabolic process	16/219	282/18866	2.05002e-07	1.80459e-05	1.46019e-05	OGDH/DLST/ACADL/ACAA2/PCBD1/ECH1/PLIN5/ACADM/ACACB/CRAT/IVD/ECHS1/ACAT1/ACADVL/GPT/CPT1B	16
GO:0009260	ribonucleotide biosynthetic process	13/219	186/18866	2.7756e-07	2.37727e-05	1.92358e-05	COX2/ACSL1/ACSS1/ATP5F1A/PINK1/AK1/ATP5F1C/ATP5MC3/PDK2/ACACB/ACAT1/PDHA1/ATP5F1D	13
GO:0044282	small molecule catabolic process	20/219	452/18866	3.43913e-07	2.86806e-05	2.3207e-05	OGDH/DLST/HK2/OXCT1/ACADL/ACAA2/PCBD1/ECH1/PLIN5/ACADM/ENO3/ACACB/CRAT/IVD/ECHS1/ACAT1/ACADVL/GPT/PFKM/CPT1B	20
GO:0046390	ribose phosphate biosynthetic process	13/219	194/18866	4.50402e-07	3.65981e-05	2.96135e-05	COX2/ACSL1/ACSS1/ATP5F1A/PINK1/AK1/ATP5F1C/ATP5MC3/PDK2/ACACB/ACAT1/PDHA1/ATP5F1D	13
GO:0006164	purine nucleotide biosynthetic process	13/219	197/18866	5.3673e-07	4.25224e-05	3.44072e-05	COX2/ACSL1/ACSS1/ATP5F1A/PINK1/AK1/ATP5F1C/ATP5MC3/PDK2/ACACB/ACAT1/PDHA1/ATP5F1D	13
GO:0033865	nucleoside bisphosphate metabolic process	11/219	138/18866	6.35427e-07	4.68295e-05	3.78923e-05	DBI/ACSL1/ACOT13/ACSS1/OGDH/DLST/SUCLA2/PDK2/ACACB/ACAT1/PDHA1	11
GO:0033875	ribonucleoside bisphosphate metabolic process	11/219	138/18866	6.35427e-07	4.68295e-05	3.78923e-05	DBI/ACSL1/ACOT13/ACSS1/OGDH/DLST/SUCLA2/PDK2/ACACB/ACAT1/PDHA1	11
GO:0034032	purine nucleoside bisphosphate metabolic process	11/219	138/18866	6.35427e-07	4.68295e-05	3.78923e-05	DBI/ACSL1/ACOT13/ACSS1/OGDH/DLST/SUCLA2/PDK2/ACACB/ACAT1/PDHA1	11
GO:0044242	cellular lipid catabolic process	14/219	236/18866	7.09078e-07	5.10697e-05	4.13233e-05	GDE1/ACADL/ACAA2/ECH1/PLIN5/ACADM/ACACB/CRAT/MGLL/IVD/ECHS1/ACAT1/ACADVL/CPT1B	14
GO:0006937	regulation of muscle contraction	12/219	173/18866	8.72793e-07	6.1464e-05	4.97339e-05	ATP1A1/CNN1/DAPK3/CAV3/TMEM38A/MYBPC3/BMP10/TNNT2/MYL2/MYL9/MYH7/SCN5A	12
GO:0072522	purine-containing compound biosynthetic process	13/219	208/18866	9.93997e-07	6.84778e-05	5.54091e-05	COX2/ACSL1/ACSS1/ATP5F1A/PINK1/AK1/ATP5F1C/ATP5MC3/PDK2/ACACB/ACAT1/PDHA1/ATP5F1D	13
GO:0019254	carnitine metabolic process, CoA-linked	3/219	3/18866	1.54309e-06	0.000104043	8.41871e-05	ACADL/ACADM/CRAT	3
GO:0070252	actin-mediated cell contraction	10/219	123/18866	1.73149e-06	0.000114315	9.24983e-05	TPM2/ATP1A1/CAV3/MYBPC3/TNNT2/DES/MYL2/SNTA1/MYH7/SCN5A	10
GO:0090257	regulation of muscle system process	14/219	256/18866	1.86356e-06	0.000120523	9.75217e-05	ATP1A1/CNN1/DAPK3/CAV3/TMEM38A/MYBPC3/SGCA/BMP10/TNNT2/MYL2/MYL9/MYH7/SCN5A/MIR208B	14
GO:1902600	proton transmembrane transport	11/219	159/18866	2.57908e-06	0.000163462	0.000132266	COX2/COX3/ND4/ATP1A1/ATP5F1A/ATP5F1C/COX4I1/COX5A/COX7A2L/ATP5MC3/ATP5F1D	11

## Sheet: BP_Kidney
ID	Description	GeneRatio	BgRatio	pvalue	p.adjust	qvalue	geneID	Count
GO:0044282	small molecule catabolic process	31/216	452/18866	1.05689e-15	3.65367e-12	2.9159e-12	BDH1/HAO2/KHK/ALDH8A1/GCDH/EHHADH/AASS/THNSL2/PCBD1/NUDT19/PIPOX/CDA/SLC27A2/TKFC/HGD/QDPR/ABAT/FAH/SORD/AKR1A1/ACOX2/ACADM/GLYCTK/DAO/SHMT2/BPNT1/DDAH1/PECR/PKM/XYLB/MIOX	31
GO:0016054	organic acid catabolic process	23/216	282/18866	1.81498e-13	2.01924e-10	1.61151e-10	HAO2/ALDH8A1/GCDH/EHHADH/AASS/THNSL2/PCBD1/NUDT19/PIPOX/SLC27A2/HGD/QDPR/ABAT/FAH/SORD/AKR1A1/ACOX2/ACADM/DAO/SHMT2/DDAH1/PECR/XYLB	23
GO:0046395	carboxylic acid catabolic process	23/216	282/18866	1.81498e-13	2.01924e-10	1.61151e-10	HAO2/ALDH8A1/GCDH/EHHADH/AASS/THNSL2/PCBD1/NUDT19/PIPOX/SLC27A2/HGD/QDPR/ABAT/FAH/SORD/AKR1A1/ACOX2/ACADM/DAO/SHMT2/DDAH1/PECR/XYLB	23
GO:0098656	anion transmembrane transport	24/216	315/18866	2.33641e-13	2.01924e-10	1.61151e-10	SLC22A6/SLC6A12/SLC13A2/SLC5A12/SLC7A9/SLC1A5/BSND/SLC13A1/SLC34A1/SLC47A1/LRP2/SLC17A1/SLC26A1/SLC23A1/SLC7A7/CLDN4/SLC22A2/SLC3A1/SLC7A8/SLC6A19/SLC9A8/SLC16A2/SLC13A3/SLC19A1	24
GO:0046942	carboxylic acid transport	23/216	350/18866	1.59309e-11	7.58488e-09	6.05331e-09	SLC22A6/SLC6A12/SLC13A2/SLC5A12/SLC7A9/SLC1A5/SLC27A2/MIF/SLC47A1/LRP2/ABAT/SLC17A1/SLC26A1/SLC23A1/SLCO2A1/SLC7A7/SLC22A2/SLC3A1/SLC7A8/SLC6A19/SLC16A2/SLC13A3/SLC19A1	23
GO:1905039	carboxylic acid transmembrane transport	16/216	150/18866	1.77047e-11	7.58488e-09	6.05331e-09	SLC6A12/SLC13A2/SLC5A12/SLC7A9/SLC1A5/SLC47A1/LRP2/SLC23A1/SLC7A7/SLC22A2/SLC3A1/SLC7A8/SLC6A19/SLC16A2/SLC13A3/SLC19A1	16
GO:0015849	organic acid transport	23/216	353/18866	1.89364e-11	7.58488e-09	6.05331e-09	SLC22A6/SLC6A12/SLC13A2/SLC5A12/SLC7A9/SLC1A5/SLC27A2/MIF/SLC47A1/LRP2/ABAT/SLC17A1/SLC26A1/SLC23A1/SLCO2A1/SLC7A7/SLC22A2/SLC3A1/SLC7A8/SLC6A19/SLC16A2/SLC13A3/SLC19A1	23
GO:1903825	organic acid transmembrane transport	16/216	151/18866	1.9605e-11	7.58488e-09	6.05331e-09	SLC6A12/SLC13A2/SLC5A12/SLC7A9/SLC1A5/SLC47A1/LRP2/SLC23A1/SLC7A7/SLC22A2/SLC3A1/SLC7A8/SLC6A19/SLC16A2/SLC13A3/SLC19A1	16
GO:1901605	alpha-amino acid metabolic process	18/216	202/18866	1.97466e-11	7.58488e-09	6.05331e-09	ALDH8A1/GCDH/ASS1/AASS/THNSL2/PCBD1/MTHFD1/PIPOX/HGD/QDPR/FAH/SLC7A7/MSRA/DAO/SHMT2/NOX4/HNF4A/DDAH1	18
GO:0072521	purine-containing compound metabolic process	25/216	472/18866	2.03891e-10	7.04852e-08	5.62525e-08	FBP1/ACOT13/ACSS1/GUCA2B/GCDH/TTR/AASS/PAPSS2/MTHFD1/PIPOX/SLC22A12/ACSM5/ACSM1/SLC17A1/ABHD14B/SLC26A1/GPD1/NME7/G6PC/SHMT2/PDK2/GPX1/AOX1/BPNT1/PKM	25
GO:0006520	cellular amino acid metabolic process	21/216	340/18866	3.98469e-10	1.25228e-07	9.99413e-08	BPHL/ALDH8A1/GCDH/ASS1/AASS/THNSL2/PCBD1/MTHFD1/PIPOX/HGD/QDPR/ABAT/FAH/SLC7A7/MSRA/DAO/SHMT2/NOX4/HNF4A/DDAH1/SLC16A2	21
GO:0046394	carboxylic acid biosynthetic process	21/216	367/18866	1.58645e-09	4.42946e-07	3.53504e-07	ACSS1/ALDH8A1/ASS1/AASS/THNSL2/INSIG1/MTHFD1/HSD3B7/SLC27A2/ACSM5/MIF/ACSM1/ABAT/AKR1A1/ACOX2/EGF/GATM/SHMT2/MGLL/PECR/PKM	21
GO:0016053	organic acid biosynthetic process	21/216	368/18866	1.66569e-09	4.42946e-07	3.53504e-07	ACSS1/ALDH8A1/ASS1/AASS/THNSL2/INSIG1/MTHFD1/HSD3B7/SLC27A2/ACSM5/MIF/ACSM1/ABAT/AKR1A1/ACOX2/EGF/GATM/SHMT2/MGLL/PECR/PKM	21
GO:0009063	cellular amino acid catabolic process	13/216	124/18866	1.81541e-09	4.48277e-07	3.57759e-07	ALDH8A1/GCDH/AASS/THNSL2/PCBD1/PIPOX/HGD/QDPR/ABAT/FAH/DAO/SHMT2/DDAH1	13
GO:1901606	alpha-amino acid catabolic process	12/216	104/18866	2.5619e-09	5.90433e-07	4.71211e-07	ALDH8A1/GCDH/AASS/THNSL2/PCBD1/PIPOX/HGD/QDPR/FAH/DAO/SHMT2/DDAH1	12
GO:0006766	vitamin metabolic process	13/216	131/18866	3.58198e-09	7.73931e-07	6.17656e-07	TCN2/MTHFD1/SLC19A3/LRP2/SLC23A1/AMN/PLTP/AKR1A1/SHMT2/LGMN/AOX1/VDR/SLC19A1	13
GO:0006625	protein targeting to peroxisome	10/216	68/18866	5.12051e-09	9.31663e-07	7.43538e-07	HAO2/EHHADH/NUDT19/PIPOX/SLC27A2/IDH1/ACOX2/CAT/DAO/PECR	10
GO:0072662	protein localization to peroxisome	10/216	68/18866	5.12051e-09	9.31663e-07	7.43538e-07	HAO2/EHHADH/NUDT19/PIPOX/SLC27A2/IDH1/ACOX2/CAT/DAO/PECR	10
GO:0072663	establishment of protein localization to peroxisome	10/216	68/18866	5.12051e-09	9.31663e-07	7.43538e-07	HAO2/EHHADH/NUDT19/PIPOX/SLC27A2/IDH1/ACOX2/CAT/DAO/PECR	10
GO:0072329	monocarboxylic acid catabolic process	13/216	138/18866	6.7841e-09	1.17263e-06	9.35848e-07	HAO2/GCDH/EHHADH/NUDT19/SLC27A2/ABAT/FAH/SORD/AKR1A1/ACOX2/ACADM/PECR/XYLB	13
GO:0043574	peroxisomal transport	10/216	72/18866	9.0746e-09	1.49385e-06	1.19221e-06	HAO2/EHHADH/NUDT19/PIPOX/SLC27A2/IDH1/ACOX2/CAT/DAO/PECR	10
GO:0006814	sodium ion transport	16/216	241/18866	1.92532e-08	3.02538e-06	2.41448e-06	SLC34A3/SLC6A12/SLC13A2/SLC5A12/SLC5A10/SLC5A2/SLC13A1/PRSS8/SLC34A1/SCNN1B/SLC17A1/SLC23A1/SLC5A11/SLC6A19/SLC9A8/SLC13A3	16
GO:0006066	alcohol metabolic process	20/216	385/18866	2.02161e-08	3.03857e-06	2.42501e-06	ACSS1/TTR/INSIG1/PCBD1/DHCR24/SREBF1/TKFC/SLC34A1/QDPR/GPD1/IDH1/SORD/AKR1A1/CAT/NPC2/RETSAT/BPNT1/PECR/VDR/MIOX	20
GO:0031667	response to nutrient levels	22/216	473/18866	2.8006e-08	4.03403e-06	3.21946e-06	ASS1/TRPV4/SPARC/CCND1/GAS6/SREBF1/UCP1/CYBA/SLC39A5/SLC34A1/GABARAPL1/UGT1A1/SORD/CAT/NPY/FAM107A/G6PC/PDK2/ALPL/SLC6A19/VDR/PKM	22
GO:0007031	peroxisome organization	10/216	83/18866	3.68942e-08	5.10173e-06	4.07156e-06	HAO2/EHHADH/NUDT19/PIPOX/SLC27A2/IDH1/ACOX2/CAT/DAO/PECR	10
GO:0006790	sulfur compound metabolic process	19/216	371/18866	5.81348e-08	7.65051e-06	6.10568e-06	ACOT13/ACSS1/GCDH/AASS/PAPSS2/MTHFD1/PIPOX/SLC19A3/ACSM5/ACSM1/ABHD14B/SLC26A1/IDH1/AKR1A1/MSRA/PDK2/NOX4/GPX1/BPNT1	19
GO:0033865	nucleoside bisphosphate metabolic process	12/216	138/18866	6.41784e-08	7.65051e-06	6.10568e-06	ACOT13/ACSS1/GCDH/AASS/PAPSS2/PIPOX/ACSM5/ACSM1/ABHD14B/SLC26A1/PDK2/BPNT1	12
GO:0033875	ribonucleoside bisphosphate metabolic process	12/216	138/18866	6.41784e-08	7.65051e-06	6.10568e-06	ACOT13/ACSS1/GCDH/AASS/PAPSS2/PIPOX/ACSM5/ACSM1/ABHD14B/SLC26A1/PDK2/BPNT1	12
GO:0034032	purine nucleoside bisphosphate metabolic process	12/216	138/18866	6.41784e-08	7.65051e-06	6.10568e-06	ACOT13/ACSS1/GCDH/AASS/PAPSS2/PIPOX/ACSM5/ACSM1/ABHD14B/SLC26A1/PDK2/BPNT1	12
GO:0003333	amino acid transmembrane transport	10/216	92/18866	1.00004e-07	1.15238e-05	9.19688e-06	SLC6A12/SLC7A9/SLC1A5/SLC47A1/SLC7A7/SLC22A2/SLC3A1/SLC7A8/SLC6A19/SLC16A2	10
GO:0072330	monocarboxylic acid biosynthetic process	15/216	246/18866	1.65126e-07	1.84142e-05	1.46959e-05	ACSS1/ALDH8A1/THNSL2/INSIG1/HSD3B7/SLC27A2/ACSM5/MIF/ACSM1/ABAT/ACOX2/GATM/MGLL/PECR/PKM	15
GO:0098739	import across plasma membrane	12/216	157/18866	2.65173e-07	2.8647e-05	2.28625e-05	SLC1A5/TRPV4/SLC5A2/KCNJ15/SLC39A5/SLC34A1/SLC47A1/LRP2/SLC22A2/SLC7A8/SLC16A2/SLC19A1	12
GO:0005996	monosaccharide metabolic process	16/216	296/18866	3.26909e-07	3.42462e-05	2.7331e-05	FBP1/APOD/KHK/IGFBP3/TKFC/GPD1/MDH1/SLC23A1/UGT1A1/SORD/AKR1A1/GLYCTK/G6PC/PDK2/PKM/XYLB	16
GO:0098657	import into cell	14/216	230/18866	4.40192e-07	4.47572e-05	3.57196e-05	SLC1A5/TRPV4/SLC18A1/SLC5A2/SLC27A2/KCNJ15/SLC39A5/SLC34A1/SLC47A1/LRP2/SLC22A2/SLC7A8/SLC16A2/SLC19A1	14
GO:0072337	modified amino acid transport	6/216	27/18866	5.08807e-07	4.93365e-05	3.93743e-05	SLC7A9/PDZK1/LRP2/SLC3A1/SLC13A3/SLC19A1	6
GO:0006000	fructose metabolic process	5/216	15/18866	5.13774e-07	4.93365e-05	3.93743e-05	FBP1/KHK/TKFC/SORD/GLYCTK	5
GO:0006767	water-soluble vitamin metabolic process	9/216	85/18866	5.54689e-07	5.1826e-05	4.1361e-05	TCN2/MTHFD1/SLC19A3/SLC23A1/AMN/AKR1A1/SHMT2/AOX1/SLC19A1	9
GO:0007584	response to nutrient	12/216	171/18866	6.66052e-07	6.05932e-05	4.8358e-05	ASS1/SPARC/CCND1/GAS6/SLC34A1/UGT1A1/CAT/PDK2/ALPL/SLC6A19/VDR/PKM	12
GO:0006631	fatty acid metabolic process	18/216	396/18866	7.5745e-07	6.71412e-05	5.35837e-05	HAO2/ACSS1/GCDH/EHHADH/THNSL2/INSIG1/NUDT19/SREBF1/SLC27A2/ACSM5/MIF/ACSM1/ACOX2/ACADM/PDK2/GPX1/MGLL/PECR	18
GO:0015980	energy derivation by oxidation of organic compounds	15/216	278/18866	7.88644e-07	6.81586e-05	5.43957e-05	ND2/COX1/ND4/KHK/FAHD1/SDHB/ACSM1/GPD1/MDH1/IDH1/KL/CAT/G6PC/SHMT2/PPP1R1A	15
GO:0006163	purine nucleotide metabolic process	19/216	442/18866	8.55976e-07	7.21734e-05	5.75998e-05	FBP1/ACOT13/ACSS1/GUCA2B/GCDH/AASS/PAPSS2/MTHFD1/PIPOX/ACSM5/ACSM1/ABHD14B/SLC26A1/GPD1/NME7/PDK2/GPX1/BPNT1/PKM	19
GO:0043434	response to peptide hormone	19/216	447/18866	1.01244e-06	8.33334e-05	6.65064e-05	CA2/KHK/ASS1/IGFBP1/TRPV4/INSIG1/ATP6V1B2/SPARC/GCNT1/SREBF1/CYBA/SLC34A1/ERRFI1/QDPR/KL/CAT/G6PC/PDK2/PKM	19
GO:0006865	amino acid transport	11/216	156/18866	1.87227e-06	0.000150522	0.000120128	SLC6A12/SLC7A9/SLC1A5/SLC47A1/ABAT/SLC7A7/SLC22A2/SLC3A1/SLC7A8/SLC6A19/SLC16A2	11
GO:0042558	pteridine-containing compound metabolic process	6/216	34/18866	2.1622e-06	0.00016988	0.000135577	PCBD1/MTHFD1/PIPOX/QDPR/SHMT2/SLC19A1	6
GO:0016052	carbohydrate catabolic process	12/216	200/18866	3.4616e-06	0.000261093	0.000208372	FBP1/KHK/NEU1/TKFC/GPD1/SORD/AKR1A1/GLYCTK/G6PC/PKM/XYLB/MIOX	12
GO:0042493	response to drug	17/216	397/18866	3.47419e-06	0.000261093	0.000208372	FBP1/APOD/CYP4B1/ASS1/CCND1/SLC22A12/GAS6/SREBF1/CYBA/SLC34A1/QDPR/ABAT/UGT1A1/SORD/CAT/SLC22A2/SLC19A1	17
GO:0006558	L-phenylalanine metabolic process	4/216	11/18866	5.1783e-06	0.000350087	0.000279396	PCBD1/HGD/QDPR/FAH	4
GO:0006559	L-phenylalanine catabolic process	4/216	11/18866	5.1783e-06	0.000350087	0.000279396	PCBD1/HGD/QDPR/FAH	4
GO:1902221	erythrose 4-phosphate/phosphoenolpyruvate family amino acid metabolic process	4/216	11/18866	5.1783e-06	0.000350087	0.000279396	PCBD1/HGD/QDPR/FAH	4
GO:1902222	erythrose 4-phosphate/phosphoenolpyruvate family amino acid catabolic process	4/216	11/18866	5.1783e-06	0.000350087	0.000279396	PCBD1/HGD/QDPR/FAH	4

## Sheet: BP_Large intestine
ID	Description	GeneRatio	BgRatio	pvalue	p.adjust	qvalue	geneID	Count
GO:0030198	extracellular matrix organization	43/618	395/18866	5.14016e-12	1.73947e-08	1.33714e-08	NOXO1/BCL3/MYH11/SMOC2/MMP7/COL1A2/FOXF2/SPP1/SMPD3/NPHS1/ABL1/ADAM15/GAS6/COL5A1/CAV1/SULF1/LAMA4/COL4A2/MMP15/HTRA1/FOXF1/EFEMP2/TGFBI/DDR2/DPP4/COL1A1/COL15A1/ITGA1/HSPG2/OLFML2A/FN1/FBLN1/COL6A2/LAMB3/LAMA5/F11R/ITGA6/LRP1/JAM3/AGT/COL6A3/COL18A1/SULF2	43
GO:0043062	extracellular structure organization	43/618	396/18866	5.59227e-12	1.73947e-08	1.33714e-08	NOXO1/BCL3/MYH11/SMOC2/MMP7/COL1A2/FOXF2/SPP1/SMPD3/NPHS1/ABL1/ADAM15/GAS6/COL5A1/CAV1/SULF1/LAMA4/COL4A2/MMP15/HTRA1/FOXF1/EFEMP2/TGFBI/DDR2/DPP4/COL1A1/COL15A1/ITGA1/HSPG2/OLFML2A/FN1/FBLN1/COL6A2/LAMB3/LAMA5/F11R/ITGA6/LRP1/JAM3/AGT/COL6A3/COL18A1/SULF2	43
GO:0043270	positive regulation of ion transport	32/618	284/18866	1.21379e-09	2.51699e-06	1.93482e-06	CCL2/KCNH2/KCNE3/S100A1/LRRC26/CHP1/MYLK/ABL1/ATP2C2/CAV1/HSPA2/KCNMB1/WFS1/ABAT/SLC9A3R1/P2RY6/VAMP8/APOA1/SLC12A2/PLA2G10/KCNE2/PRKCD/P2RX4/KCNQ1/ACSL5/AGT/CEBPB/ATF4/CALM2/TSPO/APOE/ACE2	32
GO:0031589	cell-substrate adhesion	36/618	359/18866	2.74392e-09	4.26748e-06	3.28043e-06	ILK/SMOC2/VCL/FERMT2/ARL2/CALR/SGCE/ABL1/EFNA1/ADAM15/GFUS/S100A10/DAPK3/GAS6/FOXF1/PLET1/BCL6/PARVA/ID1/FZD7/CDC42/APOA1/C1QBP/ZYX/COL1A1/CORO1C/ITGA1/FN1/FBLN1/L1CAM/SRF/LAMB3/LAMA5/ITGA6/LRP1/JAM3	36
GO:0006936	muscle contraction	35/618	362/18866	1.17534e-08	1.46236e-05	1.12412e-05	MYH11/PLN/ATP2B4/KCNH2/KCNE3/TLN1/VCL/SCN7A/SLMAP/DSG2/MYLK/CASQ2/PPP1R12B/HSPB6/DAPK3/CAV1/SULF1/ATP1A2/ABAT/VEGFB/KCNE2/MYH14/DSP/MYL6/ITGA1/SRF/P2RX4/KCNQ1/CALD1/CXCR4/AGT/CALM2/MYL9/SULF2/ACE2	35
GO:0048732	gland development	39/618	443/18866	2.30426e-08	2.38913e-05	1.83653e-05	COX2/FGFR1/CCL11/HMGCS1/HK2/NKX2-3/FASN/RAP1A/ABL1/CPS1/ATP2C2/AACS/MAPK3/ID2/CAV1/SULF1/PSAP/FOXF1/APRT/ZNF703/FA2H/CITED2/RPS6KA1/SLC9A3R1/CDC42/APOA1/CELA1/TGM2/PCK2/HLX/SRF/TFCP2L1/HNF4A/LAMA5/CEBPB/ACER1/MPST/TSPO/SULF2	39
GO:0050892	intestinal absorption	11/618	40/18866	4.15337e-08	3.69115e-05	2.8374e-05	SLC5A1/PNLIP/PLS1/ENPP7/CEL/APOA1/KCNQ1/F11R/SLC26A6/FABP2/GCNT3	11
GO:0008643	carbohydrate transport	20/618	151/18866	1.13508e-07	8.82667e-05	6.78509e-05	SLC37A2/SLC35A1/SLC5A1/SLC37A1/HK2/RAP1A/SMPD3/SLC50A1/SLC45A3/PLS1/FFAR4/SLC35A2/SLC2A1/AQP1/CLIP3/SLC5A9/SORT1/SLC35C1/SLC26A6/APPL2	20
GO:0007586	digestion	19/618	141/18866	1.78437e-07	0.00012334	9.48117e-05	INAVA/MGAM/SI/SLC5A1/PNLIP/SGK1/PLS1/ENPP7/GUCY2C/CEL/AQP1/NR1H2/APOA1/KCNQ1/F11R/SLC26A6/FABP2/HIP1R/GCNT3	19
GO:0022600	digestive system process	16/618	102/18866	2.01454e-07	0.000125325	9.63376e-05	INAVA/SLC5A1/PNLIP/SGK1/PLS1/ENPP7/CEL/AQP1/NR1H2/APOA1/KCNQ1/F11R/SLC26A6/FABP2/HIP1R/GCNT3	16
GO:0003012	muscle system process	38/618	467/18866	2.67879e-07	0.000151498	0.000116457	MYH11/PLN/ATP2B4/FBXO32/KCNH2/KCNE3/TLN1/VCL/SCN7A/SLMAP/DSG2/MYLK/CASQ2/PPP1R12B/HSPB6/DAPK3/CAV1/SULF1/CYBA/ATP1A2/ABAT/VEGFB/SORBS2/KCNE2/MYH14/DSP/MYL6/ITGA1/SRF/P2RX4/KCNQ1/CALD1/CXCR4/AGT/CALM2/MYL9/SULF2/ACE2	38
GO:1903793	positive regulation of anion transport	12/618	58/18866	3.08395e-07	0.000154162	0.000118505	ABAT/APOA1/SLC12A2/PLA2G10/PRKCD/P2RX4/ACSL5/AGT/CEBPB/ATF4/APOE/ACE2	12
GO:0051235	maintenance of location	30/618	324/18866	3.3611e-07	0.000154162	0.000118505	BCL3/PLN/SCIN/ARL2/CALR/APOB/EHD1/HK2/CASQ2/ABL1/CAV1/NBL1/CYBA/ATP1A2/SORL1/CHCHD10/NR1H2/P2RY6/APOA1/PLA2G10/SLC8B1/TXN/PLIN3/KDELR3/HSP90B1/PLIN2/HSPA5/CALM2/TSPO/APOE	30
GO:0034446	substrate adhesion-dependent cell spreading	16/618	106/18866	3.46932e-07	0.000154162	0.000118505	ILK/FERMT2/CALR/ABL1/EFNA1/S100A10/PARVA/FZD7/CDC42/APOA1/C1QBP/CORO1C/FN1/FBLN1/LAMB3/LAMA5	16
GO:1905954	positive regulation of lipid localization	15/618	94/18866	3.8435e-07	0.000159403	0.000122533	APOB/EHD1/SPP1/CAV1/ENPP7/NR1H2/APOA1/PLA2G10/PLIN3/PRKCD/PLIN2/P2RX4/ACSL5/LRP1/APOE	15
GO:0010038	response to metal ion	32/618	366/18866	4.96985e-07	0.000193234	0.00014854	FBP1/PLN/SOD3/CALR/S100A16/CASQ2/CLIC4/SMPD3/PPP1CA/CPS1/MAPK3/ID2/CAV1/NDRG1/KCNMB1/DPEP1/ABAT/APOBEC1/SEC31A/AQP1/TF/PPP2CB/SLC12A2/CAT/LGMN/P2RX4/HSPA5/ACER1/ATF4/CALM2/TSPO/ATP5F1D	32
GO:0010810	regulation of cell-substrate adhesion	23/618	217/18866	7.82943e-07	0.000283898	0.000218234	ILK/SMOC2/VCL/ARL2/CALR/ABL1/ADAM15/GFUS/S100A10/DAPK3/FOXF1/PLET1/BCL6/FZD7/CDC42/APOA1/C1QBP/COL1A1/CORO1C/FN1/FBLN1/ITGA6/LRP1	23
GO:0006869	lipid transport	33/618	393/18866	8.21439e-07	0.000283898	0.000218234	PITPNB/ANO9/FABP6/APOB/PNLIP/SPP1/SLC10A2/NOS2/PLA2G2F/SLC51A/CAV1/PSAP/ENPP7/SLC9A3R1/SLC2A1/CEL/NR1H2/APOA1/PLA2G10/SLC5A8/MTTP/NPC2/PRKCD/PLIN2/P2RX4/ACSL5/NR1H4/LRP1/AGT/SLC51B/TSPO/FABP2/APOE	33
GO:0010959	regulation of metal ion transport	33/618	396/18866	9.73154e-07	0.000318631	0.000244933	PLN/CCL2/ATP2B4/KCNH2/KCNE3/S100A1/SLMAP/LRRC26/CHP1/MYLK/CASQ2/ABL1/ATP2C2/GEM/CAV1/HSPA2/CYBA/KCNMB1/ATP1A2/WFS1/SLC9A3R1/TF/P2RY6/YWHAE/SLC8B1/KCNE2/P2RX4/KCNQ1/CXCR4/AGT/ATF4/CALM2/TSPO	33
GO:0042493	response to drug	33/618	397/18866	1.02924e-06	0.000320146	0.000246097	FBP1/KCNH2/HMGCS1/CALR/CYP2S1/PTGR1/RAP1A/DVL3/CPS1/NOS2/S100A10/AACS/GAS6/CYBA/DPEP1/ABAT/APOBEC1/VEGFB/PPP1R12A/AQP1/APOA1/KCNE2/COL1A1/CAT/ENO3/PLIN2/KCNQ1/HSPA5/CXCR4/COL18A1/TSPO/CA9/RPN2	33
GO:0010876	lipid localization	35/618	440/18866	1.3452e-06	0.000398498	0.000306327	PITPNB/ANO9/FABP6/APOB/EHD1/PNLIP/SPP1/SLC10A2/NOS2/PLA2G2F/SLC51A/CAV1/PSAP/ENPP7/SLC9A3R1/SLC2A1/CEL/NR1H2/APOA1/PLA2G10/PLIN3/SLC5A8/MTTP/NPC2/PRKCD/PLIN2/P2RX4/ACSL5/NR1H4/LRP1/AGT/SLC51B/TSPO/FABP2/APOE	35
GO:0034620	cellular response to unfolded protein	18/618	146/18866	1.41617e-06	0.000400453	0.00030783	CCL2/TLN1/BOK/CALR/CREB3L2/HSPA8/HSPA2/BAG3/OPTN/WFS1/HDGF/SEC31A/GFPT1/KDELR3/HSP90B1/HSPA5/ATF4/ATP6V0D1	18
GO:0006817	phosphate ion transport	8/618	27/18866	1.62077e-06	0.00042792	0.000328943	SLC25A3/FGFR1/SLC37A2/SLC20A1/SLC34A2/SLC37A1/CEBPB/ATF4	8
GO:0044070	regulation of anion transport	15/618	105/18866	1.65087e-06	0.00042792	0.000328943	FGFR1/ANO9/ATP1A2/ABAT/APOA1/SLC12A2/PLA2G10/PRKCD/P2RX4/ACSL5/AGT/CEBPB/ATF4/APOE/ACE2	15
GO:0019216	regulation of lipid metabolic process	34/618	431/18866	2.29123e-06	0.00057015	0.000438276	WDTC1/DHCR7/PLPP1/HMGCS1/FGFR3/APOB/FASN/SMPD3/SLC45A3/ID2/CAV1/NR1D1/EGR1/PSAP/ENPP7/APOBEC1/SORL1/NR1H2/IGFBP7/CDC42/APOA1/CD81/NPC2/PRKCD/PDK2/PLIN2/HNF4A/EPHX2/NR1H4/AGT/APPL2/ACER1/TSPO/APOE	34
GO:0006986	response to unfolded protein	20/618	183/18866	2.5366e-06	0.00060693	0.000466549	CCL2/TLN1/BOK/CALR/CREB3L2/HSPA8/DNAJB5/HSPA2/BAG3/OPTN/WFS1/HDGF/SEC31A/GFPT1/KDELR3/HSP90B1/HSPA5/THBS4/ATF4/ATP6V0D1	20
GO:0051651	maintenance of location in cell	22/618	216/18866	2.63768e-06	0.000607742	0.000467173	BCL3/PLN/SCIN/ARL2/CALR/HK2/CASQ2/ABL1/CAV1/CYBA/ATP1A2/SORL1/CHCHD10/P2RY6/SLC8B1/TXN/KDELR3/HSP90B1/HSPA5/CALM2/TSPO/APOE	22
GO:0046466	membrane lipid catabolic process	9/618	38/18866	2.85313e-06	0.000633904	0.000487285	NEU1/SMPD3/PSAP/ENPP7/PDXDC1/PRKCD/FUCA1/ACER1/NAGA	9
GO:0072593	reactive oxygen species metabolic process	26/618	288/18866	3.2519e-06	0.000683941	0.000525748	COX2/NOXO1/INAVA/SOD3/ATP2B4/HK2/F2RL1/CPS1/NOS2/ACP5/DDIT4/CAV1/CYBA/VDAC1/DUOX2/DUOXA2/CAT/SOD2/PRKCD/P2RX4/DDAH1/LPO/AGT/TSPO/NOXA1/ACE2	26
GO:0003014	renal system process	16/618	125/18866	3.29822e-06	0.000683941	0.000525748	AQP4/F2RL1/SGK1/GAS6/SULF1/CYBA/PSAP/WFS1/SLC9A3R1/AQP1/PKN1/MCAM/LGMN/KCNQ1/AGT/SULF2	16
GO:0008217	regulation of blood pressure	20/618	187/18866	3.54402e-06	0.000711204	0.000546705	PTGS1/COL1A2/F2RL1/SGK1/NOS2/ANPEP/GAS6/ID2/CYBA/ATP1A2/ABAT/MME/ENPEP/SOD2/ADH5/P2RX4/F11R/DDAH1/AGT/ACE2	20
GO:0060326	cell chemotaxis	27/618	311/18866	4.41323e-06	0.00085796	0.000659517	SMOC2/FGFR1/CCL2/CCL11/CALR/CORO1B/F2RL1/GAS6/MAPK3/NBL1/DPEP1/VEGFB/DPP4/PARVA/C1QBP/SLC12A2/PLXNB3/SLC8B1/ITGA1/IL17RC/PRKCD/LGMN/P2RX4/CCN3/CXCR4/JAM3/THBS4	27
GO:0005996	monosaccharide metabolic process	26/618	296/18866	5.3592e-06	0.00101029	0.000776613	FBP1/MIDN/WDTC1/MDH2/ALDOB/ENO2/HK2/IGFBP3/IGFBP4/PPP1CA/PGM5/SLC45A3/SLC35A2/SLC2A1/PFKL/AKR1A1/FUT4/FOXA2/TKT/ENO3/PCK2/PDK2/FUCA1/GALE/CYB5R3/ATF4	26
GO:0034764	positive regulation of transmembrane transport	21/618	210/18866	5.9188e-06	0.00108297	0.00083248	CCL2/KCNH2/KCNE3/AZIN1/S100A1/LRRC26/CHP1/RAP1A/ABL1/HSPA2/KCNMB1/SLC9A3R1/P2RY6/CLIP3/KCNE2/KCNQ1/ACSL5/AGT/SLC26A6/CALM2/ACE2	21
GO:0032507	maintenance of protein location in cell	11/618	64/18866	6.54517e-06	0.00116336	0.000894277	BCL3/SCIN/ARL2/HK2/CAV1/SORL1/CHCHD10/TXN/KDELR3/HSPA5/TSPO	11
GO:0007178	transmembrane receptor protein serine/threonine kinase signaling pathway	29/618	359/18866	8.06309e-06	0.00139335	0.00107107	ILK/WWTR1/ZEB1/FERMT2/COL1A2/SMPD3/ABL1/ZMIZ1/MAPK3/CAV1/EGR1/NBL1/SULF1/HTRA1/FSTL1/ZNF703/CITED2/SORL1/SFRP5/ID1/TF/ZYX/CHRDL1/RBPMS/HNF4A/CCN3/HSPA5/F11R/APPL2	29
GO:0030149	sphingolipid catabolic process	8/618	33/18866	8.5196e-06	0.00143244	0.00110113	NEU1/SMPD3/PSAP/ENPP7/PDXDC1/PRKCD/ACER1/NAGA	8
GO:0035967	cellular response to topologically incorrect protein	18/618	166/18866	8.9167e-06	0.00145976	0.00112212	CCL2/TLN1/BOK/CALR/CREB3L2/HSPA8/HSPA2/BAG3/OPTN/WFS1/HDGF/SEC31A/GFPT1/KDELR3/HSP90B1/HSPA5/ATF4/ATP6V0D1	18
GO:0016042	lipid catabolic process	28/618	343/18866	9.47915e-06	0.00151205	0.00116232	HAO2/NEU1/FABP6/GDE1/APOB/PNLIP/SPP1/SMPD3/CPS1/PLA2G2F/PSAP/ENPP7/ASPG/SORL1/ACADS/CEL/APOA1/PLA2G10/PLB1/PDXDC1/PCK2/PRKCD/FUCA1/LRP1/ACER1/FABP2/APOE/NAGA	28
GO:0051924	regulation of calcium ion transport	23/618	253/18866	1.06124e-05	0.00165049	0.00126874	PLN/CCL2/KCNE3/S100A1/MYLK/CASQ2/ABL1/ATP2C2/GEM/CAV1/HSPA2/CYBA/ATP1A2/WFS1/P2RY6/YWHAE/SLC8B1/KCNE2/P2RX4/CXCR4/AGT/CALM2/TSPO	23
GO:0044242	cellular lipid catabolic process	22/618	236/18866	1.10687e-05	0.0016764	0.00128865	HAO2/NEU1/FABP6/GDE1/APOB/SMPD3/CPS1/PSAP/ENPP7/SORL1/ACADS/CEL/APOA1/PLA2G10/PDXDC1/PCK2/PRKCD/FUCA1/LRP1/ACER1/FABP2/NAGA	22
GO:0019318	hexose metabolic process	23/618	254/18866	1.13179e-05	0.0016764	0.00128865	FBP1/MIDN/WDTC1/MDH2/ALDOB/ENO2/HK2/IGFBP3/IGFBP4/PPP1CA/PGM5/SLC45A3/SLC35A2/PFKL/AKR1A1/FUT4/FOXA2/ENO3/PCK2/PDK2/FUCA1/GALE/ATF4	23
GO:1901264	carbohydrate derivative transport	13/618	94/18866	1.16345e-05	0.00168322	0.0012939	SLC37A2/NLRP6/SLC35A1/SLC5A1/SLC37A1/SLC50A1/CYBA/PSAP/SLC35A2/VAMP8/PLA2G10/NPC2/SLC35C1	13
GO:0035966	response to topologically incorrect protein	20/618	205/18866	1.41641e-05	0.00200261	0.00153942	CCL2/TLN1/BOK/CALR/CREB3L2/HSPA8/DNAJB5/HSPA2/BAG3/OPTN/WFS1/HDGF/SEC31A/GFPT1/KDELR3/HSP90B1/HSPA5/THBS4/ATF4/ATP6V0D1	20
GO:0071692	protein localization to extracellular region	34/618	470/18866	1.4717e-05	0.00203455	0.00156397	RAB11FIP3/LGR4/MIDN/RAB3D/ARL2/FAM3B/F2RL1/RAP1A/PDIA4/CAVIN1/NOS2/GOLPH3L/AACS/NR1D1/NBL1/PSAP/FFAR4/RAB15/ABAT/SORL1/DPP4/SLC2A1/PFKL/NR1H2/SLC12A2/SLC8B1/MTTP/FOXA2/HNF4A/CCN3/NR1H4/LRP1/AGT/APOE	34
GO:0035637	multicellular organismal signaling	20/618	206/18866	1.52169e-05	0.00205792	0.00158193	PLN/ATP2B4/KCNH2/KCNE3/SCN7A/KCNK1/DSG2/CASQ2/CAV1/ATP1A2/YWHAE/KCNE2/MYH14/DSP/P2RX4/KCNQ1/JAM3/AGT/CALM2/ACE2	20
GO:0032370	positive regulation of lipid transport	11/618	70/18866	1.59438e-05	0.00211035	0.00162224	SPP1/CAV1/ENPP7/NR1H2/APOA1/PLA2G10/PRKCD/P2RX4/ACSL5/LRP1/APOE	11
GO:0035690	cellular response to drug	11/618	71/18866	1.83164e-05	0.00237388	0.00182481	FBP1/KCNH2/RAP1A/NOS2/GAS6/DPEP1/PPP1R12A/KCNE2/KCNQ1/HSPA5/CXCR4	11
GO:0045216	cell-cell junction organization	20/618	210/18866	2.01674e-05	0.00256044	0.00196822	INAVA/TLN1/VCL/ARL2/CLDN8/DSG2/F2RL1/TJP3/CLDN23/CAV1/ZNF703/CDC42/DSP/SRF/NR1H4/F11R/JAM3/AGT/ACE2/CLDN2	20
GO:0034767	positive regulation of ion transmembrane transport	17/618	161/18866	2.23023e-05	0.00272507	0.00209477	CCL2/KCNH2/KCNE3/S100A1/LRRC26/CHP1/ABL1/HSPA2/KCNMB1/SLC9A3R1/P2RY6/KCNE2/KCNQ1/ACSL5/AGT/CALM2/ACE2	17

## Sheet: BP_Liver
ID	Description	GeneRatio	BgRatio	pvalue	p.adjust	qvalue	geneID	Count
GO:0044282	small molecule catabolic process	61/554	452/18866	1.06781e-23	6.49337e-20	4.94117e-20	HAO2/DECR2/KHK/HSD17B4/ALDH4A1/CYP27A1/ALDOB/LRP5/ALDH8A1/HPD/GLS2/GOT1/AGXT/PNKD/SCARB1/CDA/LYVE1/HAO1/SHMT1/PON1/PON3/ECH1/BCKDK/DPYS/OAT/HGD/ACADSB/MFSD2A/ABAT/ARG1/MAT1A/DECR1/PARK7/ACADS/ALDH6A1/LDHD/PGK1/ACMSD/AKR1A1/SDS/PLIN5/HYAL2/HYAL1/GPT2/GLYCTK/DAO/ECHDC2/ENO3/PCK1/PCK2/HAAO/ADH4/CRAT/TAT/CRYL1/IVD/ECHS1/PAH/PKLR/GPT/MPST	61
GO:0016054	organic acid catabolic process	47/554	282/18866	2.42074e-22	4.90684e-19	3.73388e-19	HAO2/DECR2/HSD17B4/ALDH4A1/ALDH8A1/HPD/GLS2/GOT1/AGXT/LYVE1/HAO1/SHMT1/PON1/PON3/ECH1/BCKDK/OAT/HGD/ACADSB/MFSD2A/ABAT/ARG1/MAT1A/DECR1/ACADS/ALDH6A1/LDHD/ACMSD/AKR1A1/SDS/PLIN5/HYAL2/HYAL1/GPT2/DAO/ECHDC2/PCK1/PCK2/HAAO/CRAT/TAT/CRYL1/IVD/ECHS1/PAH/GPT/MPST	47
GO:0046395	carboxylic acid catabolic process	47/554	282/18866	2.42074e-22	4.90684e-19	3.73388e-19	HAO2/DECR2/HSD17B4/ALDH4A1/ALDH8A1/HPD/GLS2/GOT1/AGXT/LYVE1/HAO1/SHMT1/PON1/PON3/ECH1/BCKDK/OAT/HGD/ACADSB/MFSD2A/ABAT/ARG1/MAT1A/DECR1/ACADS/ALDH6A1/LDHD/ACMSD/AKR1A1/SDS/PLIN5/HYAL2/HYAL1/GPT2/DAO/ECHDC2/PCK1/PCK2/HAAO/CRAT/TAT/CRYL1/IVD/ECHS1/PAH/GPT/MPST	47
GO:0009063	cellular amino acid catabolic process	25/554	124/18866	2.0139e-14	3.06164e-11	2.32977e-11	ALDH4A1/ALDH8A1/HPD/GLS2/GOT1/AGXT/SHMT1/BCKDK/OAT/HGD/ACADSB/ABAT/ARG1/MAT1A/ALDH6A1/ACMSD/SDS/GPT2/DAO/HAAO/TAT/IVD/PAH/GPT/MPST	25
GO:0006413	translational initiation	30/554	192/18866	6.4764e-14	7.87659e-11	5.99373e-11	RPL11/PPP1R15A/EIF1/EIF4A1/RPS9/RPS27A/RPS3A/EIF4G2/RPS28/EIF3E/RPS18/EIF3K/RPL24/RPS5/RPL32/RPL37/RPL15/RPS23/RPS11/RPL18A/EIF3D/EIF3L/RPL23/RPL36/RPL34/RPL18/RPL19/EIF3G/ATF4/EIF1B	30
GO:0005996	monosaccharide metabolic process	37/554	296/18866	1.02334e-13	1.03715e-10	7.89228e-11	APOD/PC/RGN/PPP1R3C/KHK/MDH2/ALDOB/LRP5/GOT1/IGFBP3/SLC25A1/IGFBP4/TALDO1/SLC23A2/PDK4/RBP4/SLC2A1/SLC39A14/SLC37A4/PGK1/AKR1A1/SDS/IGF2/GLYCTK/PPP1CB/G6PC/ENO3/PCK1/PCK2/MST1/FABP5/CRYL1/FUOM/PKLR/ATF4/GPT/OGT	37
GO:0006006	glucose metabolic process	31/554	214/18866	2.02494e-13	1.7591e-10	1.33859e-10	APOD/PC/RGN/PPP1R3C/KHK/MDH2/ALDOB/LRP5/GOT1/IGFBP3/SLC25A1/IGFBP4/PDK4/RBP4/SLC39A14/SLC37A4/PGK1/AKR1A1/SDS/IGF2/PPP1CB/G6PC/ENO3/PCK1/PCK2/MST1/FABP5/PKLR/ATF4/GPT/OGT	31
GO:0051346	negative regulation of hydrolase activity	47/554	473/18866	2.71031e-13	2.06018e-10	1.5677e-10	PPP1R15A/ANGPTL3/RGN/GCHFR/ITIH4/ARL2/ITIH3/ITIH1/GPC3/SERPINA10/SERPINF2/TFPI/PPIF/DHCR24/PICALM/ANGPTL4/UBXN1/GAS6/SERPING1/RTKN/SLPI/SERPINC1/SERPINA11/SNCA/ANXA1/SLC39A14/PARK7/TIMP3/LGALS3/PLIN5/APOA1/APOC3/PROS1/YWHAE/APOA2/BEX3/GPX1/FURIN/AHSG/PPP1R1A/AGT/HRG/LTF/TNFSF14/C3/POR/SERPINA7	47
GO:0006631	fatty acid metabolic process	42/554	396/18866	6.12856e-13	4.14087e-10	3.15101e-10	ANGPTL3/HAO2/DECR2/RGN/ACSL1/CYP2F1/HSD17B4/PTGR1/FASN/XBP1/HAO1/PON1/ELOVL2/PON3/PON2/PDK4/ECH1/ACSM5/ACADSB/MFSD2A/TRIB3/ACSM1/DECR1/ANXA1/ACADS/PLIN5/APOA1/APOC3/ECHDC2/PCK1/PCK2/ADH4/MLXIPL/FABP5/GPX1/EPHX1/CRAT/CRYL1/IVD/ECHS1/C3/POR	42
GO:0019318	hexose metabolic process	33/554	254/18866	7.68621e-13	4.67398e-10	3.55669e-10	APOD/PC/RGN/PPP1R3C/KHK/MDH2/ALDOB/LRP5/GOT1/IGFBP3/SLC25A1/IGFBP4/PDK4/RBP4/SLC39A14/SLC37A4/PGK1/AKR1A1/SDS/IGF2/GLYCTK/PPP1CB/G6PC/ENO3/PCK1/PCK2/MST1/FABP5/FUOM/PKLR/ATF4/GPT/OGT	33
GO:0046364	monosaccharide biosynthetic process	21/554	100/18866	1.08138e-12	5.97806e-10	4.54904e-10	PC/RGN/MDH2/ALDOB/GOT1/SLC25A1/TALDO1/RBP4/SLC39A14/SLC37A4/PGK1/AKR1A1/SDS/G6PC/ENO3/PCK1/PCK2/MST1/ATF4/GPT/OGT	21
GO:1901606	alpha-amino acid catabolic process	21/554	104/18866	2.42554e-12	1.22914e-09	9.35321e-10	ALDH4A1/ALDH8A1/HPD/GLS2/GOT1/AGXT/SHMT1/OAT/HGD/ARG1/MAT1A/ALDH6A1/ACMSD/SDS/GPT2/DAO/HAAO/TAT/IVD/PAH/GPT	21
GO:0002576	platelet degranulation	23/554	129/18866	3.38514e-12	1.58346e-09	1.20495e-09	SELENOP/ITIH4/CD9/VWF/ITIH3/SRGN/CD63/RARRES2/SERPINF2/A1BG/GAS6/SERPING1/TIMP3/IGF2/APOA1/ANXA5/PROS1/FCER1G/QSOX1/AHSG/APOH/HRG/SCCPDH	23
GO:0006613	cotranslational protein targeting to membrane	21/554	109/18866	6.30921e-12	2.74045e-09	2.08536e-09	RPL11/RPS9/SSR2/RPS27A/RPS3A/RPS28/RPS18/RPL24/RPS5/RPL32/RPL37/RPL15/RPS23/RPS11/RPL18A/SRP14/RPL23/RPL36/RPL34/RPL18/RPL19	21
GO:1901605	alpha-amino acid metabolic process	28/554	202/18866	8.9574e-12	3.63133e-09	2.76328e-09	ALDH4A1/ALDH8A1/HPD/GLS2/ASS1/GOT1/AGXT/CPS1/SHMT1/OAT/HGD/ASNS/ARG1/MAT1A/PARK7/ALDH6A1/ACMSD/SDS/AGMAT/GPT2/DAO/HAAO/TAT/IVD/PAH/ATF4/GPT/MPST	28
GO:0046394	carboxylic acid biosynthetic process	38/554	367/18866	1.65903e-11	6.30535e-09	4.79809e-09	DECR2/RGN/HSD17B4/CYP27A1/ALDH8A1/GLS2/ASS1/GOT1/FASN/AGXT/XBP1/CPS1/SHMT1/ELOVL2/CYP8B1/PDK4/ACSM5/OAT/TRIB3/ACSM1/ASNS/ABAT/BGN/ANXA1/PARK7/ACMSD/AKR1A1/SDS/APOA1/APOC3/HYAL1/GPT2/HAAO/MLXIPL/FABP5/PAH/PKLR/GPT	38
GO:0016053	organic acid biosynthetic process	38/554	368/18866	1.8002e-11	6.43944e-09	4.90012e-09	DECR2/RGN/HSD17B4/CYP27A1/ALDH8A1/GLS2/ASS1/GOT1/FASN/AGXT/XBP1/CPS1/SHMT1/ELOVL2/CYP8B1/PDK4/ACSM5/OAT/TRIB3/ACSM1/ASNS/ABAT/BGN/ANXA1/PARK7/ACMSD/AKR1A1/SDS/APOA1/APOC3/HYAL1/GPT2/HAAO/MLXIPL/FABP5/PAH/PKLR/GPT	38
GO:0045861	negative regulation of proteolysis	38/554	369/18866	1.95278e-11	6.59715e-09	5.02013e-09	RPL11/ITIH4/ITIH3/ITIH1/GPC3/NOP53/SERPINA10/SERPINF2/EFNA1/TFPI/F2/DHCR24/PICALM/UBXN1/GAS6/SERPING1/SLPI/SERPINC1/SERPINA11/SNCA/PARK7/TIMP3/PROS1/YWHAE/BEX3/RPL23/GPX1/CPB2/FURIN/AHSG/AGT/HRG/LTF/TNFSF14/C3/POR/OGT/SERPINA7	38
GO:0019080	viral gene expression	27/554	195/18866	2.17235e-11	6.95265e-09	5.29066e-09	RPL11/HPN/SSB/RPS9/RPS27A/RPS3A/RPS28/RPS18/RPL24/RPS5/RPL32/RPL37/RPL15/RPS23/RPS11/RPL18A/EIF3D/EIF3L/RPL23/RPL36/RPL34/FURIN/RPL18/SHFL/RPL19/EIF3G/GTF2F1	27
GO:0006614	SRP-dependent cotranslational protein targeting to membrane	20/554	105/18866	2.50715e-11	7.62298e-09	5.80075e-09	RPL11/RPS9/RPS27A/RPS3A/RPS28/RPS18/RPL24/RPS5/RPL32/RPL37/RPL15/RPS23/RPS11/RPL18A/SRP14/RPL23/RPL36/RPL34/RPL18/RPL19	20
GO:0006520	cellular amino acid metabolic process	36/554	340/18866	3.03856e-11	8.79881e-09	6.6955e-09	OAZ1/ALDH4A1/ALDH8A1/HPD/GLS2/ASS1/GOT1/AGXT/PSMC5/PSMA6/CPS1/SHMT1/BCKDK/DPYS/OAT/HGD/ACADSB/NARS1/ASNS/ABAT/ARG1/MAT1A/PARK7/ALDH6A1/ACMSD/SDS/AGMAT/GPT2/DAO/HAAO/TAT/IVD/PAH/ATF4/GPT/MPST	36
GO:0043312	neutrophil degranulation	44/554	487/18866	3.92592e-11	1.08516e-08	8.25759e-09	NME2/PIGR/CREG1/CD14/SURF4/TOLLIP/CHI3L1/JUP/CCT2/S100A8/GGH/S100A9/ASAH1/CD63/HSPA8/ORMDL3/CDA/PRTN3/A1BG/ANPEP/SLPI/ELANE/ARG1/VNN1/MLEC/LPCAT1/LGALS3/LRG1/AGPAT2/FCER1G/CTSG/RAB7A/SRP14/QSOX1/TYROBP/RHOA/FABP5/AHSG/MPO/IMPDH2/LTF/C3/TUBB4B/XRCC6	44
GO:0000184	nuclear-transcribed mRNA catabolic process, nonsense-mediated decay	21/554	120/18866	4.30097e-11	1.13714e-08	8.65311e-09	RPL11/RPS9/RPS27A/RPS3A/RPS28/EIF3E/RPS18/RPL24/RPS5/RPL32/RPL37/RPL15/RPS23/RPS11/RPL18A/RPL23/RPL36/RPL34/PNRC2/RPL18/RPL19	21
GO:0002283	neutrophil activation involved in immune response	44/554	490/18866	4.80033e-11	1.21628e-08	9.25537e-09	NME2/PIGR/CREG1/CD14/SURF4/TOLLIP/CHI3L1/JUP/CCT2/S100A8/GGH/S100A9/ASAH1/CD63/HSPA8/ORMDL3/CDA/PRTN3/A1BG/ANPEP/SLPI/ELANE/ARG1/VNN1/MLEC/LPCAT1/LGALS3/LRG1/AGPAT2/FCER1G/CTSG/RAB7A/SRP14/QSOX1/TYROBP/RHOA/FABP5/AHSG/MPO/IMPDH2/LTF/C3/TUBB4B/XRCC6	44
GO:0010038	response to metal ion	37/554	366/18866	6.20117e-11	1.50837e-08	1.1478e-08	COX1/CA2/CD14/KHK/AQP3/S100A8/GGH/SYT7/ASS1/TFR2/GOT1/CLIC4/SDC1/CPS1/TXNIP/PPIF/SLC6A1/ID2/PCNA/SNCA/CPOX/MAP1LC3A/ABAT/ARG1/PARK7/C1QA/BSG/HNRNPD/HMOX1/HAAO/FABP4/TAT/PKLR/ATF4/CALM2/ATP5F1D/AQP9	37
GO:0070972	protein localization to endoplasmic reticulum	23/554	152/18866	1.09587e-10	2.56308e-08	1.95039e-08	RPL11/PPP1R15A/RPS9/RPS27A/RPS3A/RPS28/RPS18/RPL24/RPS5/RPL32/RPL37/RPL15/RPS23/RPS11/RPL18A/SRP14/KDELR2/RPL23/RPL36/RPL34/RPL18/RPL19/GJA1	23
GO:0010466	negative regulation of peptidase activity	31/554	272/18866	1.1635e-10	2.62046e-08	1.99405e-08	ITIH4/ITIH3/ITIH1/GPC3/SERPINA10/SERPINF2/TFPI/DHCR24/PICALM/UBXN1/GAS6/SERPING1/SLPI/SERPINC1/SERPINA11/SNCA/PARK7/TIMP3/PROS1/YWHAE/BEX3/GPX1/FURIN/AHSG/AGT/HRG/LTF/TNFSF14/C3/POR/SERPINA7	31
GO:0006094	gluconeogenesis	18/554	91/18866	1.29632e-10	2.81533e-08	2.14234e-08	PC/MDH2/ALDOB/GOT1/SLC25A1/RBP4/SLC39A14/SLC37A4/PGK1/SDS/G6PC/ENO3/PCK1/PCK2/MST1/ATF4/GPT/OGT	18
GO:0019319	hexose biosynthetic process	18/554	94/18866	2.27779e-10	4.7763e-08	3.63455e-08	PC/MDH2/ALDOB/GOT1/SLC25A1/RBP4/SLC39A14/SLC37A4/PGK1/SDS/G6PC/ENO3/PCK1/PCK2/MST1/ATF4/GPT/OGT	18
GO:0045047	protein targeting to ER	20/554	120/18866	3.10825e-10	6.30043e-08	4.79434e-08	RPL11/RPS9/RPS27A/RPS3A/RPS28/RPS18/RPL24/RPS5/RPL32/RPL37/RPL15/RPS23/RPS11/RPL18A/SRP14/RPL23/RPL36/RPL34/RPL18/RPL19	20
GO:0006641	triglyceride metabolic process	19/554	110/18866	4.60054e-10	9.02447e-08	6.86722e-08	RGN/ACSL1/SCARB1/CPS1/THRSP/MFSD2A/PLIN5/APOA1/APOC3/APOA2/PNPLA2/G6PC/PCK1/PCK2/FABP5/GPX1/FABP4/APOH/C3	19
GO:0072599	establishment of protein localization to endoplasmic reticulum	20/554	124/18866	5.68562e-10	1.08044e-07	8.2217e-08	RPL11/RPS9/RPS27A/RPS3A/RPS28/RPS18/RPL24/RPS5/RPL32/RPL37/RPL15/RPS23/RPS11/RPL18A/SRP14/RPL23/RPL36/RPL34/RPL18/RPL19	20
GO:0000956	nuclear-transcribed mRNA catabolic process	26/554	210/18866	6.24431e-10	1.12647e-07	8.57191e-08	RPL11/SSB/BTG2/TOB1/RPS9/RPS27A/RPS3A/RPS28/EIF3E/RPS18/RPL24/RPS5/RPL32/RPL37/RPL15/CSDE1/RPS23/RPS11/DDX5/RPL18A/RPL23/RPL36/RPL34/PNRC2/RPL18/RPL19	26
GO:0072329	monocarboxylic acid catabolic process	21/554	138/18866	6.39382e-10	1.12647e-07	8.57191e-08	HAO2/DECR2/HSD17B4/AGXT/HAO1/PON3/ECH1/MFSD2A/ABAT/DECR1/ACADS/LDHD/AKR1A1/PLIN5/ECHDC2/PCK1/PCK2/CRAT/CRYL1/IVD/ECHS1	21
GO:0010951	negative regulation of endopeptidase activity	29/554	258/18866	6.48353e-10	1.12647e-07	8.57191e-08	ITIH4/ITIH3/ITIH1/SERPINA10/SERPINF2/TFPI/DHCR24/PICALM/GAS6/SERPING1/SLPI/SERPINC1/SERPINA11/SNCA/PARK7/TIMP3/PROS1/YWHAE/BEX3/GPX1/FURIN/AHSG/AGT/HRG/LTF/TNFSF14/C3/POR/SERPINA7	29
GO:0016051	carbohydrate biosynthetic process	26/554	213/18866	8.51688e-10	1.43864e-07	1.09474e-07	PC/RGN/PPP1R3C/MDH2/ALDOB/GOT1/SLC25A1/TALDO1/RBP4/SNCA/SLC2A1/SLC39A14/SLC37A4/PGK1/AKR1A1/SDS/IGF2/PPP1CB/G6PC/ENO3/PCK1/PCK2/MST1/ATF4/GPT/OGT	26
GO:0002181	cytoplasmic translation	18/554	103/18866	1.08664e-09	1.7859e-07	1.35899e-07	RPL11/YBX3/EIF4A1/RPS28/EIF3E/EIF3K/RPL24/RPL32/RPL15/RPS23/CNBP/RPL18A/EIF3D/EIF3L/RPL36/RPL18/RPL19/EIF3G	18
GO:0009636	response to toxic substance	28/554	250/18866	1.39272e-09	2.20725e-07	1.67962e-07	RGN/CYP2F1/TP53INP1/S100A9/ASS1/SELENOW/NUPR1/SDC1/PRDX2/CPS1/PON1/PON3/SLC6A1/PON2/APOM/CPOX/ASNS/ARG1/PARK7/AKR1A1/TXN/SOD2/ADH4/GPX1/EPHX1/MPO/ATF4/MPST	28
GO:0052547	regulation of peptidase activity	40/554	466/18866	1.4156e-09	2.20725e-07	1.67962e-07	ITIH4/BOK/ITIH3/ITIH1/GPC3/S100A8/S100A9/PCOLCE/SERPINA10/SERPINF2/EFNA1/TFPI/DHCR24/PICALM/UBXN1/GAS6/SERPING1/SLPI/SERPINC1/SERPINA11/SNCA/RACK1/PARK7/TIMP3/ANP32B/PROS1/YWHAE/BEX3/RHOA/GPX1/FURIN/AHSG/AGT/HRG/LTF/TNFSF14/C3/POR/GRAMD4/SERPINA7	40
GO:0006402	mRNA catabolic process	35/554	376/18866	1.90116e-09	2.89024e-07	2.19935e-07	FASTK/RPL11/YBX3/SSB/BTG2/TOB1/RPS9/HSPA8/RPS27A/RPS3A/PSMC5/PSMA6/UBC/RPS28/VIM/EIF3E/RPS18/RPL24/RPS5/RPL32/RPL37/RPL15/CSDE1/RPS23/RPS11/DDX5/RPL18A/HNRNPD/RPL23/HNRNPU/RPL36/RPL34/PNRC2/RPL18/RPL19	35
GO:0034440	lipid oxidation	18/554	111/18866	3.78915e-09	5.61996e-07	4.27654e-07	APOD/HAO2/DECR2/HSD17B4/HAO1/PDK4/ECH1/MFSD2A/ACSM1/DECR1/ACADS/PLIN5/ECHDC2/ADH4/CRAT/IVD/ECHS1/POR	18
GO:0052548	regulation of endopeptidase activity	37/554	434/18866	7.15808e-09	1.03639e-06	7.88644e-07	ITIH4/BOK/ITIH3/ITIH1/S100A8/S100A9/SERPINA10/SERPINF2/EFNA1/TFPI/DHCR24/PICALM/GAS6/SERPING1/SLPI/SERPINC1/SERPINA11/SNCA/RACK1/PARK7/TIMP3/ANP32B/PROS1/YWHAE/BEX3/RHOA/GPX1/FURIN/AHSG/AGT/HRG/LTF/TNFSF14/C3/POR/GRAMD4/SERPINA7	37
GO:0044242	cellular lipid catabolic process	26/554	236/18866	7.66626e-09	1.08415e-06	8.2499e-07	ANGPTL3/HAO2/DECR2/HSD17B4/ASAH1/SCARB1/CPS1/HAO1/ECH1/MFSD2A/DECR1/ACADS/PLIN5/APOA1/APOC3/APOA2/PNPLA2/SMPD1/ECHDC2/PCK1/PCK2/FABP5/FABP4/CRAT/IVD/ECHS1	26
GO:0006979	response to oxidative stress	38/554	458/18866	9.34995e-09	1.29221e-06	9.83311e-07	ND1/COX1/ND3/APOD/NME2/CA3/RGN/SELENOP/TP53INP1/ATP2A2/SDC1/PRDX2/TXNIP/HAO1/PPIF/DHCR24/PON2/SLC23A2/PCNA/SNCA/RACK1/MAP1LC3A/ARG1/VNN1/AIF1/ANXA1/PARK7/CCNA2/HYAL2/HYAL1/TXN/HNRNPD/SOD2/HMOX1/GPX1/TAT/MPO/ATF4	38
GO:0019395	fatty acid oxidation	17/554	106/18866	1.22138e-08	1.65049e-06	1.25595e-06	HAO2/DECR2/HSD17B4/HAO1/PDK4/ECH1/MFSD2A/ACSM1/DECR1/ACADS/PLIN5/ECHDC2/ADH4/CRAT/IVD/ECHS1/POR	17
GO:0006605	protein targeting	37/554	444/18866	1.31174e-08	1.73407e-06	1.31955e-06	RPL11/NUCB1/HAO2/DECR2/HSD17B4/RPS9/SSR2/HSPA8/RPS27A/AGXT/RPS3A/CDC37/UBC/HAO1/RPS28/ECH1/RPS18/RPL24/RPS5/RPL32/RHOD/ABLIM3/RPL37/RPL15/RPS23/RPS11/YWHAE/RPL18A/RAB7A/SRP14/DAO/RPL23/RPL36/RPL34/CRAT/RPL18/RPL19	37
GO:0055088	lipid homeostasis	21/554	163/18866	1.37864e-08	1.78373e-06	1.35734e-06	ANGPTL3/LCAT/LRP5/ASGR2/GOT1/ORMDL3/XBP1/SCARB1/ANGPTL4/APOM/ACSM1/SOAT2/NR1I3/APOA1/APOC3/APOA2/PNPLA2/G6PC/MLXIPL/FABP4/APOC4	21
GO:0046942	carboxylic acid transport	32/554	350/18866	1.46476e-08	1.85567e-06	1.41208e-06	SLCO2B1/SLC7A2/SLC6A13/ACSL1/SLC38A10/GLS2/SLC5A6/AGXT/SLC25A1/SLC10A1/SLC16A13/MPC1/THRSP/SLC6A1/SLC23A2/SLC51A/MFSD2A/ABAT/ARG1/ANXA1/SLC9A3R1/SLC2A1/SLC13A5/STARD10/SLC25A47/FABP5/FABP4/SLC38A2/AGT/SLC25A20/GJA1/AQP9	32
GO:0042168	heme metabolic process	10/554	32/18866	1.58509e-08	1.96713e-06	1.4969e-06	TMEM14C/BLVRA/BLVRB/CPOX/UROD/HMOX1/ALAS1/HPX/ALAS2/HMBS	10
GO:0060192	negative regulation of lipase activity	8/554	18/18866	1.77503e-08	2.13031e-06	1.62107e-06	ANGPTL3/ANGPTL4/ANXA1/PLIN5/APOA1/APOC3/APOA2/POR	8

## Sheet: BP_Lung
ID	Description	GeneRatio	BgRatio	pvalue	p.adjust	qvalue	geneID	Count
GO:0030198	extracellular matrix organization	54/876	395/18866	9.7338e-13	3.8939e-09	3.02745e-09	MFAP4/A2M/MMP19/FOXF2/SPP1/ITGA7/NTN4/FSCN1/CTSK/CDH1/MFAP5/MFAP2/RECK/COL23A1/COL4A4/TIMP2/AGRN/SH3PXD2A/CCDC80/PDGFA/ENG/SPOCK2/NPNT/AEBP1/ADAMTS10/MATN4/MMP15/FOXF1/HSD17B12/DDR2/ADAMTSL5/CAPNS1/PHLDB2/BSG/COLQ/DCN/COL15A1/EGFLAM/HSPG2/LOXL1/QSOX1/LUM/PAPLN/FN1/RGCC/DAG1/LCP1/COL5A3/ITGA3/LAMB3/PDGFB/COL12A1/KDR/APP	54
GO:0043062	extracellular structure organization	54/876	396/18866	1.07819e-12	3.8939e-09	3.02745e-09	MFAP4/A2M/MMP19/FOXF2/SPP1/ITGA7/NTN4/FSCN1/CTSK/CDH1/MFAP5/MFAP2/RECK/COL23A1/COL4A4/TIMP2/AGRN/SH3PXD2A/CCDC80/PDGFA/ENG/SPOCK2/NPNT/AEBP1/ADAMTS10/MATN4/MMP15/FOXF1/HSD17B12/DDR2/ADAMTSL5/CAPNS1/PHLDB2/BSG/COLQ/DCN/COL15A1/EGFLAM/HSPG2/LOXL1/QSOX1/LUM/PAPLN/FN1/RGCC/DAG1/LCP1/COL5A3/ITGA3/LAMB3/PDGFB/COL12A1/KDR/APP	54
GO:0001667	ameboidal-type cell migration	59/876	481/18866	8.7693e-12	2.11136e-08	1.64155e-08	EPHB4/ATP5F1B/PXN/SEMA4A/FGF1/JUP/DLL4/CALR/CDH5/BMP4/SEMA3C/SEMA6A/ATP5F1A/TEK/EFNB2/MESP1/JUN/MAP2K3/SYDE1/SEMA3G/SASH1/TBX1/ARF6/JCAD/CLEC14A/WNT11/DDR2/EPHA2/HDAC6/AMOTL2/ADGRA2/PPARG/ARHGDIB/SEMA3B/EFNB1/SOX17/SEMA3F/ACVRL1/KANK2/DCN/CARD10/SOX18/BMPR2/FN1/RGCC/ARHGAP4/GATA2/NRP1/ITGA3/KIT/CCN3/PDGFB/SEMA7A/KDR/PTPRM/EMP2/HDAC7/PTK2B/TGFBR2	59
GO:0030323	respiratory tube development	33/876	181/18866	1.28922e-11	2.328e-08	1.80999e-08	EIF4EBP1/TNS3/DHCR7/FOXJ1/IGFBP5/CHI3L1/FGF1/BMP4/PPP1CA/HOXA5/HES1/SREBF1/MAPK3/PDGFA/THRA/NKX2-1/FOXF1/KLF2/ERRFI1/TRAF4/WNT11/BMPR2/AARD/DAG1/ITGA3/TBX4/SPRY2/ADA/EPAS1/SPRY1/TGFBR2/PKDCC/CTNNB1	33
GO:0060541	respiratory system development	35/876	204/18866	1.86418e-11	2.693e-08	2.09377e-08	EIF4EBP1/TNS3/DHCR7/FOXJ1/IGFBP5/CHI3L1/FGF1/BMP4/ASS1/PPP1CA/HOXA5/HES1/SREBF1/MAPK3/PDGFA/THRA/NKX2-1/FOXF1/KLF2/ERRFI1/WNT11/BASP1/FGFRL1/BMPR2/AARD/DAG1/ITGA3/TBX4/SPRY2/ADA/EPAS1/SPRY1/TGFBR2/PKDCC/CTNNB1	35
GO:0030324	lung development	32/876	177/18866	3.31937e-11	3.99597e-08	3.10682e-08	EIF4EBP1/TNS3/DHCR7/FOXJ1/IGFBP5/CHI3L1/FGF1/BMP4/PPP1CA/HOXA5/HES1/SREBF1/MAPK3/PDGFA/THRA/NKX2-1/FOXF1/KLF2/ERRFI1/WNT11/BMPR2/AARD/DAG1/ITGA3/TBX4/SPRY2/ADA/EPAS1/SPRY1/TGFBR2/PKDCC/CTNNB1	32
GO:0046390	ribose phosphate biosynthetic process	33/876	194/18866	8.90681e-11	9.19056e-08	7.14554e-08	ACSL1/NPR1/ATP5F1B/NPPA/ACOT7/UCK1/ACLY/CYC1/NPR2/HACD2/ATP5F1A/FASN/SLC25A1/PAPSS2/MPC1/AK1/ATP5F1C/PYGL/COASY/IMPDH1/HSD17B12/ACSS2/TECR/TKT/ATP5MC3/AMPD2/ACACB/ELOVL5/GUCY1B1/GUCY1A1/PKM/PDHA1/ADCY4	33
GO:0072522	purine-containing compound biosynthetic process	34/876	208/18866	1.41058e-10	1.27358e-07	9.9019e-08	ACSL1/NPR1/ATP5F1B/NPPA/ACOT7/ACLY/CYC1/NPR2/HACD2/ATP5F1A/FASN/SLC25A1/PAPSS2/MTHFD1/MPC1/AK1/ATP5F1C/COASY/IMPDH1/HSD17B12/ACSS2/TECR/ATP5MC3/SHMT2/AMPD2/ACACB/ELOVL5/ADA/GUCY1B1/GUCY1A1/PKM/NT5E/PDHA1/ADCY4	34
GO:1901342	regulation of vasculature development	53/876	444/18866	2.82972e-10	2.27101e-07	1.76568e-07	NPR1/CHI3L1/SEMA4A/FGF1/JUP/DLL4/EPN2/CDH5/BMP4/SEMA6A/TEK/RECK/EFNB2/HOXA5/HSPB6/ENG/SASH1/KLF2/JCAD/CLDN5/EPHA2/ISM1/ADGRA2/PPARG/MYDGF/TIE1/ACVRL1/NIBAN2/DCN/APLNR/HEY1/CARD10/HSPG2/RGCC/WARS1/GATA2/NRP1/ALOX5/KIT/SPRY2/PPP1R16B/PDGFB/PTGIS/KDR/RAPGEF3/PTPRM/EMP2/HDAC7/THBS4/PKM/PTK2B/TGFBR2/CTNNB1	53
GO:0009152	purine ribonucleotide biosynthetic process	30/876	173/18866	3.93779e-10	2.84426e-07	2.21138e-07	ACSL1/NPR1/ATP5F1B/NPPA/ACOT7/ACLY/CYC1/NPR2/HACD2/ATP5F1A/FASN/SLC25A1/PAPSS2/MPC1/AK1/ATP5F1C/COASY/IMPDH1/HSD17B12/ACSS2/TECR/ATP5MC3/AMPD2/ACACB/ELOVL5/GUCY1B1/GUCY1A1/PKM/PDHA1/ADCY4	30
GO:0009260	ribonucleotide biosynthetic process	31/876	186/18866	5.58967e-10	3.48378e-07	2.7086e-07	ACSL1/NPR1/ATP5F1B/NPPA/ACOT7/UCK1/ACLY/CYC1/NPR2/HACD2/ATP5F1A/FASN/SLC25A1/PAPSS2/MPC1/AK1/ATP5F1C/COASY/IMPDH1/HSD17B12/ACSS2/TECR/ATP5MC3/AMPD2/ACACB/ELOVL5/GUCY1B1/GUCY1A1/PKM/PDHA1/ADCY4	31
GO:0006164	purine nucleotide biosynthetic process	32/876	197/18866	5.78781e-10	3.48378e-07	2.7086e-07	ACSL1/NPR1/ATP5F1B/NPPA/ACOT7/ACLY/CYC1/NPR2/HACD2/ATP5F1A/FASN/SLC25A1/PAPSS2/MTHFD1/MPC1/AK1/ATP5F1C/COASY/IMPDH1/HSD17B12/ACSS2/TECR/ATP5MC3/AMPD2/ACACB/ELOVL5/ADA/GUCY1B1/GUCY1A1/PKM/PDHA1/ADCY4	32
GO:0060485	mesenchyme development	40/876	290/18866	6.87495e-10	3.81983e-07	2.96987e-07	MEOX1/SEMA4A/BMP4/SEMA3C/SEMA6A/FOXF2/SMAD7/ACTC1/HOXA5/HES1/MESP1/MAPK3/ENG/ACTA1/NKX2-1/SEMA3G/TBX1/FOXF1/PEF1/WNT11/PHLDB2/BASP1/SEMA3B/EFNB1/RFLNB/SEMA3F/ACVRL1/FOXA2/HEY1/BMPR2/FN1/RGCC/NRP1/DAG1/SPRY2/SEMA7A/SNAI1/SPRY1/TGFBR2/CTNNB1	40
GO:0045765	regulation of angiogenesis	48/876	403/18866	2.14332e-09	1.1058e-06	8.59745e-07	NPR1/CHI3L1/SEMA4A/FGF1/JUP/DLL4/EPN2/CDH5/SEMA6A/TEK/RECK/HOXA5/HSPB6/ENG/SASH1/KLF2/JCAD/CLDN5/EPHA2/ISM1/ADGRA2/PPARG/MYDGF/TIE1/ACVRL1/NIBAN2/DCN/APLNR/CARD10/HSPG2/RGCC/WARS1/GATA2/NRP1/ALOX5/SPRY2/PPP1R16B/PTGIS/KDR/RAPGEF3/PTPRM/EMP2/HDAC7/THBS4/PKM/PTK2B/TGFBR2/CTNNB1	48
GO:0003158	endothelium development	25/876	135/18866	2.80208e-09	1.3493e-06	1.04906e-06	BMP6/GJA4/S1PR3/FGF1/DLL4/CDH5/BMP4/APOLD1/FASN/MESP1/ENG/CLDN5/S1PR1/CLDN3/SOX17/ACVRL1/COL15A1/HEY1/SOX18/BMPR2/NRP1/PPP1R16B/KDR/RAPGEF3/CTNNB1	25
GO:0003007	heart morphogenesis	36/876	258/18866	3.58812e-09	1.61981e-06	1.25938e-06	EPHB4/TCAP/SMARCD3/DLL4/BMP4/SEMA3C/SMAD7/TEK/ACTC1/HES1/MESP1/JUN/ENG/TBX1/FOXF1/GAA/CLDN5/WNT11/S1PR1/FGFRL1/CCM2L/SOX17/ACVRL1/HEY1/SOX18/BMPR2/NRP1/SMAD6/MYL2/SNAI1/SPRY1/MYH6/MYL3/MYH7/TGFBR2/CTNNB1	36
GO:0090130	tissue migration	45/876	374/18866	4.99955e-09	2.12422e-06	1.65156e-06	EPHB4/ATP5F1B/PXN/SEMA4A/FGF1/JUP/DLL4/CALR/CDH5/BMP4/ATP5F1A/TEK/ACTC1/EFNB2/JUN/MAP2K3/ACTA1/SASH1/FOXF1/ARF6/JCAD/CLEC14A/EPHA2/HDAC6/ADGRA2/PPARG/ACVRL1/KANK2/DCN/CARD10/SOX18/BMPR2/RGCC/GATA2/NRP1/ITGA3/KIT/CCN3/PDGFB/KDR/PTPRM/EMP2/HDAC7/PTK2B/TGFBR2	45
GO:0019216	regulation of lipid metabolic process	49/876	431/18866	6.85381e-09	2.75028e-06	2.13831e-06	APOD/BMP6/TM7SF2/ACSL1/DHCR7/PLPP1/ABCG1/FGF1/ADGRF5/SMARCD3/C1QTNF2/FGFR3/ACADL/FASN/INSIG1/ORMDL3/TEK/BSCL2/SREBF1/PDGFA/THRA/MFSD2A/HPGD/ADIPOR2/MID1IP1/DKK3/SC5D/FDFT1/LPCAT1/SIN3B/FGR/IGFBP7/PPARG/ABCD1/PNPLA2/PPP2R5A/ALAS1/ADRA2A/CYP1A1/ACACB/LPCAT3/KIT/ELOVL5/PDGFB/ACADVL/SNAI1/PTK2B/TSPO/POR	49
GO:0045926	negative regulation of growth	35/876	254/18866	8.23415e-09	3.09641e-06	2.40742e-06	FBP1/NPR1/IGFBP5/NPPA/SEMA4A/NDUFS3/FGFR3/BMP4/SEMA3C/SEMA6A/SPP1/WFDC1/SEMA3G/NTN1/ADIPOR2/WNT11/FHL1/ADRB2/ADRB1/PPARG/CRYAB/WWC1/SEMA3B/SOX17/SEMA3F/ACVRL1/BMPR2/ARHGAP4/NRP1/APBB1/CCN3/SEMA7A/NKD1/MYL2/TGFBR2	35
GO:0034329	cell junction assembly	49/876	434/18866	8.59972e-09	3.09641e-06	2.40742e-06	EPHB3/APOD/GJA4/GNPAT/CD9/SEMA4A/FERMT2/JUP/GPC4/ACE/CDH5/LRP4/CLSTN1/SMAD7/FSCN1/CDH1/TEK/EFNB2/AGRN/SPOCK2/CTNNA1/ARF6/NTN1/CLDN5/KRT14/CLDN18/WNT11/MYO1C/EPHA2/PHLDB2/CLDN4/CLDN3/ACVRL1/COLQ/KRT5/FN1/CLSTN3/NRP1/LAMB3/KDR/HDAC7/APP/SNAI1/PLXNB1/PARD6B/PTK2B/CRB3/CTNNB1/SHANK3	49
GO:0016049	cell growth	53/876	490/18866	9.33931e-09	3.09641e-06	2.40742e-06	FBP1/C9orf72/NPR1/IGFBP5/SPOCK1/NPPA/SEMA4A/NDUFS3/CHPT1/S100A8/S100A9/CLSTN1/IGFBP3/SEMA3C/SEMA6A/SPP1/SMAD7/WFDC1/SEMA3G/MFSD2A/KIF26A/NTN1/ADIPOR2/PLXNA1/TMC8/WNT11/FHL1/MAPT/HDAC6/IGFBP7/PPARG/CRYAB/PRMT2/SEMA3B/SOX17/SEMA3F/ACVRL1/BMPR2/FN1/CLSTN3/ARHGAP4/NRP1/APBB1/CCN3/SEMA7A/CXCL12/MYL2/LPAR3/APP/PTK2B/DPYSL2/TGFBR2/CTNNB1	53
GO:0072001	renal system development	38/876	292/18866	9.43114e-09	3.09641e-06	2.40742e-06	BMP6/FOXJ1/FGF1/CTNNBIP1/ACE/LRP4/BMP4/ASS1/CYP26B1/CRLF1/SMAD7/TEK/EFNB2/COL4A4/HES1/PDGFA/PODXL/NPNT/MAGED1/FOXF1/HPGD/TNS2/WNT11/IRX3/BASP1/SOX17/KANK2/DCN/IRX1/NRP1/SMAD6/ITGA3/NOTCH3/PDGFB/SEC61A1/SPRY1/EPCAM/CTNNB1	38
GO:0006631	fatty acid metabolic process	46/876	396/18866	1.02386e-08	3.21537e-06	2.49991e-06	GNPAT/ACSL1/ACOT7/LPIN1/CYP2S1/ACLY/ACADL/HACD2/PTGR1/LPL/FASN/INSIG1/LTA4H/PON1/SREBF1/MAPK3/ECH1/PRXL2B/PAM/MFSD2A/ALOX12B/HPGD/ADIPOR2/MID1IP1/HSD17B12/ACSS2/ACADS/ABHD2/PPARG/ECI1/TECR/ABCD1/ACOX2/ACOXL/CYP1A1/ACACB/EPHX1/ALOX5/ELOVL5/CRAT/MGLL/PTGIS/IVD/ACADVL/POR/CPT1B	46
GO:0042493	response to drug	46/876	397/18866	1.10768e-08	3.33366e-06	2.59188e-06	FBP1/APOD/GNPAT/ACSL1/IGFBP2/CALR/CYP2S1/ASS1/RNF149/SEMA3C/PTGR1/LPL/F7/CCND1/CDH1/WFDC1/ACTC1/TIMP2/SREBF1/PAM/ENG/PPP1R14A/LCN2/ALDH3A1/DPEP1/TIMP4/PPARG/AGPAT2/TXN2/ARRB1/KCNK3/CYP1A1/ACACB/ACER2/ITGA3/ADA/COMT/LGALS1/PTPRM/RAP2A/PTK2B/TSPO/POR/TGFBR2/RPN2/CTNNB1	46
GO:0001822	kidney development	37/876	283/18866	1.30306e-08	3.76479e-06	2.92707e-06	BMP6/FOXJ1/FGF1/CTNNBIP1/ACE/LRP4/BMP4/ASS1/CYP26B1/CRLF1/SMAD7/TEK/EFNB2/COL4A4/HES1/PDGFA/PODXL/NPNT/MAGED1/HPGD/TNS2/WNT11/IRX3/BASP1/SOX17/KANK2/DCN/IRX1/NRP1/SMAD6/ITGA3/NOTCH3/PDGFB/SEC61A1/SPRY1/EPCAM/CTNNB1	37
GO:0019693	ribose phosphate metabolic process	48/876	427/18866	1.40494e-08	3.90304e-06	3.03456e-06	DBI/FBP1/ACSL1/NPR1/ATP5F1B/NPPA/HK3/OGDH/ACOT7/PGM1/UCK1/ACLY/CYC1/NPR2/HACD2/ATP5F1A/FASN/SLC25A1/PAPSS2/MPC1/AK1/ATP5F1C/PDE9A/PYGL/COASY/IMPDH1/HSD17B12/ACSS2/EPHA2/PFKL/DGAT1/TECR/ABCD1/TKT/ATP5MC3/AMPD2/MPP1/ACACB/ELOVL5/GUCY1B1/GUCY1A1/RHOQ/APP/PKM/NT5E/PDE5A/PDHA1/ADCY4	48
GO:0045446	endothelial cell differentiation	22/876	117/18866	1.86011e-08	4.97613e-06	3.86887e-06	BMP6/S1PR3/CDH5/BMP4/APOLD1/FASN/MESP1/ENG/CLDN5/S1PR1/CLDN3/SOX17/ACVRL1/COL15A1/HEY1/SOX18/BMPR2/NRP1/PPP1R16B/KDR/RAPGEF3/CTNNB1	22
GO:0009165	nucleotide biosynthetic process	35/876	266/18866	2.73012e-08	7.04274e-06	5.47564e-06	ACSL1/NPR1/ATP5F1B/NPPA/ACOT7/UCK1/ACLY/CYC1/NPR2/HACD2/ATP5F1A/FASN/SLC25A1/PAPSS2/MTHFD1/MPC1/AK1/ATP5F1C/COASY/IMPDH1/HSD17B12/ACSS2/TECR/NADK/ATP5MC3/AMPD2/ACACB/ELOVL5/ADA/PTGIS/GUCY1B1/GUCY1A1/PKM/PDHA1/ADCY4	35
GO:0001655	urogenital system development	40/876	330/18866	2.91437e-08	7.2588e-06	5.64362e-06	EPHB3/BMP6/FOXJ1/FGF1/CTNNBIP1/ACE/LRP4/BMP4/ASS1/CYP26B1/CRLF1/SMAD7/TEK/EFNB2/COL4A4/HES1/PDGFA/PODXL/NPNT/MAGED1/FOXF1/HPGD/TNS2/WNT11/IRX3/BASP1/SOX17/KANK2/DCN/IRX1/GATA2/NRP1/SMAD6/ITGA3/NOTCH3/PDGFB/SEC61A1/SPRY1/EPCAM/CTNNB1	40
GO:0003206	cardiac chamber morphogenesis	23/876	131/18866	3.41865e-08	8.02643e-06	6.24045e-06	SMARCD3/DLL4/BMP4/SEMA3C/SMAD7/TEK/HES1/MESP1/ENG/TBX1/FOXF1/WNT11/FGFRL1/CCM2L/HEY1/BMPR2/NRP1/SMAD6/MYL2/MYH6/MYL3/MYH7/TGFBR2	23
GO:0001503	ossification	46/876	412/18866	3.46946e-08	8.02643e-06	6.24045e-06	BMP6/INPPL1/IGFBP5/ATP5F1B/CTNNBIP1/SRGN/THBS3/FGFR3/NPR2/LRP4/BMP4/IGFBP3/FASN/SPP1/SMAD7/CEBPD/CTSK/TEK/ACP5/RASSF2/TCIRG1/MAPK3/THRA/NPNT/WNT11/DDR2/EPHA2/ADRB2/FGR/IGF2/S1PR1/RFLNB/BMPR2/TWSG1/SMAD6/ALOX5/SEMA7A/GDF10/HDAC7/SNAI1/PLXNB1/PTK2B/PTH1R/PKDCC/ATP6AP1/CTNNB1	46
GO:1901293	nucleoside phosphate biosynthetic process	35/876	269/18866	3.63619e-08	8.02643e-06	6.24045e-06	ACSL1/NPR1/ATP5F1B/NPPA/ACOT7/UCK1/ACLY/CYC1/NPR2/HACD2/ATP5F1A/FASN/SLC25A1/PAPSS2/MTHFD1/MPC1/AK1/ATP5F1C/COASY/IMPDH1/HSD17B12/ACSS2/TECR/NADK/ATP5MC3/AMPD2/ACACB/ELOVL5/ADA/PTGIS/GUCY1B1/GUCY1A1/PKM/PDHA1/ADCY4	35
GO:0031589	cell-substrate adhesion	42/876	359/18866	3.66707e-08	8.02643e-06	6.24045e-06	EPHB3/APOD/PXN/SPOCK1/PLAU/FERMT2/RAC3/JUP/CALR/RADIL/THBS3/ITGA7/NTN4/TEK/LYVE1/CCDC80/LYPD3/SPOCK2/NPNT/FOXF1/HSD17B12/SORBS3/PHLDB2/FZD7/ACVRL1/EGFLAM/FN1/NRP1/DAG1/ACER2/COL5A3/SMAD6/ITGA3/LAMB3/KDR/LGALS1/EMP2/PTK2B/BCAM/PARVB/RAC2/CTNNB1	42
GO:0060840	artery development	20/876	102/18866	3.9365e-08	8.36274e-06	6.50192e-06	NDST1/ADGRF5/DLL4/BMP4/SMAD7/EFNB2/HES1/ENG/TBX1/FOXF1/HPGD/WNT11/ACVRL1/HEY1/BMPR2/LOXL1/NRP1/SMAD6/PRICKLE1/NOTCH3	20
GO:0009150	purine ribonucleotide metabolic process	45/876	401/18866	4.20453e-08	8.67696e-06	6.74622e-06	DBI/FBP1/ACSL1/NPR1/ATP5F1B/NPPA/HK3/OGDH/ACOT7/PGM1/ACLY/CYC1/NPR2/HACD2/ATP5F1A/FASN/SLC25A1/PAPSS2/MPC1/AK1/ATP5F1C/PDE9A/COASY/IMPDH1/HSD17B12/ACSS2/EPHA2/PFKL/DGAT1/TECR/ABCD1/ATP5MC3/AMPD2/MPP1/ACACB/ELOVL5/GUCY1B1/GUCY1A1/RHOQ/APP/PKM/NT5E/PDE5A/PDHA1/ADCY4	45
GO:0009259	ribonucleotide metabolic process	46/876	416/18866	4.64905e-08	9.3278e-06	7.25224e-06	DBI/FBP1/ACSL1/NPR1/ATP5F1B/NPPA/HK3/OGDH/ACOT7/PGM1/UCK1/ACLY/CYC1/NPR2/HACD2/ATP5F1A/FASN/SLC25A1/PAPSS2/MPC1/AK1/ATP5F1C/PDE9A/COASY/IMPDH1/HSD17B12/ACSS2/EPHA2/PFKL/DGAT1/TECR/ABCD1/ATP5MC3/AMPD2/MPP1/ACACB/ELOVL5/GUCY1B1/GUCY1A1/RHOQ/APP/PKM/NT5E/PDE5A/PDHA1/ADCY4	46
GO:0072521	purine-containing compound metabolic process	50/876	472/18866	4.81812e-08	9.40576e-06	7.31286e-06	DBI/FBP1/ACSL1/NPR1/ATP5F1B/NPPA/HK3/OGDH/ACOT7/PGM1/ACLY/CYC1/NPR2/HACD2/ATP5F1A/FASN/SLC25A1/PAPSS2/MTHFD1/MPC1/AK1/ATP5F1C/PDE9A/COASY/IMPDH1/SLC16A9/HSD17B12/ACSS2/EPHA2/PFKL/DGAT1/TECR/ABCD1/ATP5MC3/SHMT2/AMPD2/MPP1/ACACB/AOX1/ELOVL5/ADA/GUCY1B1/GUCY1A1/RHOQ/APP/PKM/NT5E/PDE5A/PDHA1/ADCY4	50
GO:0010631	epithelial cell migration	42/876	365/18866	5.87961e-08	1.11759e-05	8.68912e-06	EPHB4/ATP5F1B/PXN/SEMA4A/FGF1/JUP/DLL4/CALR/CDH5/BMP4/ATP5F1A/TEK/EFNB2/JUN/MAP2K3/SASH1/ARF6/JCAD/CLEC14A/EPHA2/HDAC6/ADGRA2/PPARG/ACVRL1/KANK2/DCN/CARD10/SOX18/BMPR2/RGCC/GATA2/NRP1/ITGA3/KIT/CCN3/PDGFB/KDR/PTPRM/EMP2/HDAC7/PTK2B/TGFBR2	42
GO:0001558	regulation of cell growth	46/876	420/18866	6.20003e-08	1.14828e-05	8.92771e-06	FBP1/NPR1/IGFBP5/SPOCK1/NPPA/SEMA4A/NDUFS3/CHPT1/S100A8/S100A9/CLSTN1/IGFBP3/SEMA3C/SEMA6A/SPP1/SMAD7/WFDC1/SEMA3G/MFSD2A/KIF26A/NTN1/ADIPOR2/TMC8/WNT11/FHL1/MAPT/IGFBP7/PPARG/CRYAB/SEMA3B/SOX17/SEMA3F/ACVRL1/BMPR2/FN1/CLSTN3/ARHGAP4/NRP1/APBB1/CCN3/SEMA7A/CXCL12/MYL2/LPAR3/PTK2B/DPYSL2	46
GO:0090132	epithelium migration	42/876	368/18866	7.40916e-08	1.33791e-05	1.04021e-05	EPHB4/ATP5F1B/PXN/SEMA4A/FGF1/JUP/DLL4/CALR/CDH5/BMP4/ATP5F1A/TEK/EFNB2/JUN/MAP2K3/SASH1/ARF6/JCAD/CLEC14A/EPHA2/HDAC6/ADGRA2/PPARG/ACVRL1/KANK2/DCN/CARD10/SOX18/BMPR2/RGCC/GATA2/NRP1/ITGA3/KIT/CCN3/PDGFB/KDR/PTPRM/EMP2/HDAC7/PTK2B/TGFBR2	42
GO:0048762	mesenchymal cell differentiation	31/876	229/18866	8.81598e-08	1.55312e-05	1.20753e-05	SEMA4A/BMP4/SEMA3C/SEMA6A/FOXF2/SMAD7/HES1/MAPK3/ENG/NKX2-1/SEMA3G/TBX1/PEF1/WNT11/PHLDB2/SEMA3B/EFNB1/RFLNB/SEMA3F/FOXA2/HEY1/FN1/RGCC/NRP1/DAG1/SPRY2/SEMA7A/SNAI1/SPRY1/TGFBR2/CTNNB1	31
GO:0007584	response to nutrient	26/876	171/18866	9.38077e-08	1.61327e-05	1.2543e-05	GNPAT/ACSL1/IGFBP2/CDKN2B/ASS1/CYP26B1/LPL/F7/SPP1/CCND1/CD4/COX4I1/ALDH3A1/ADIPOR2/GSN/PPARG/KANK2/FOXA2/CYP1A1/GCLC/ADA/C2/PKM/TSPO/POR/TGFBR2	26
GO:0046890	regulation of lipid biosynthetic process	29/876	207/18866	1.08212e-07	1.78969e-05	1.39146e-05	BMP6/TM7SF2/DHCR7/ABCG1/FGF1/ADGRF5/ACADL/FASN/INSIG1/ORMDL3/SREBF1/PDGFA/MFSD2A/ADIPOR2/MID1IP1/DKK3/SC5D/FDFT1/LPCAT1/IGFBP7/ABCD1/ACACB/LPCAT3/ELOVL5/PDGFB/ACADVL/SNAI1/TSPO/POR	29
GO:0006163	purine nucleotide metabolic process	47/876	442/18866	1.09022e-07	1.78969e-05	1.39146e-05	DBI/FBP1/ACSL1/NPR1/ATP5F1B/NPPA/HK3/OGDH/ACOT7/PGM1/ACLY/CYC1/NPR2/HACD2/ATP5F1A/FASN/SLC25A1/PAPSS2/MTHFD1/MPC1/AK1/ATP5F1C/PDE9A/COASY/IMPDH1/HSD17B12/ACSS2/EPHA2/PFKL/DGAT1/TECR/ABCD1/ATP5MC3/AMPD2/MPP1/ACACB/ELOVL5/ADA/GUCY1B1/GUCY1A1/RHOQ/APP/PKM/NT5E/PDE5A/PDHA1/ADCY4	47
GO:0048732	gland development	47/876	443/18866	1.16656e-07	1.87246e-05	1.45581e-05	EPHB3/GOT2/IGFBP5/FGF1/BMP4/ASS1/SEMA3C/FASN/NTN4/CCND1/CDH1/HOXA5/HES1/MESP1/MAPK3/PDGFA/THRA/JUN/PAM/NKX2-1/TBX1/FOXF1/ATP7B/ARF6/SLC29A1/NTN1/ASNS/PLXNA1/DKK3/WNT11/EPHA2/APLN/IGF2/TGM2/ACO2/HLX/ETV5/CYP1A1/GATA2/NRP1/DAG1/TWSG1/ADA/PKM/TSPO/TGFBR2/CTNNB1	47
GO:1901568	fatty acid derivative metabolic process	26/876	175/18866	1.50475e-07	2.36279e-05	1.83704e-05	ACSL1/ACOT7/CYP2S1/ACLY/HACD2/PTGR1/FASN/SLC25A1/MGST3/LTA4H/PON1/MAPK3/PRXL2B/ALOX12B/HPGD/DPEP1/HSD17B12/DGAT1/TECR/ABCD1/CYP1A1/EPHX1/ALOX5/ELOVL5/MGLL/PTGIS	26
GO:0061138	morphogenesis of a branching epithelium	27/876	187/18866	1.5848e-07	2.43553e-05	1.89359e-05	FGF1/DLL4/CTNNBIP1/BMP4/SEMA3C/NTN4/PPP1CA/HOXA5/PDGFA/ENG/NKX2-1/NPNT/MAGED1/FOXF1/PLXNA1/EPHA2/TGM2/ETV5/NRP1/DAG1/RASIP1/SPRY2/KDR/SPRY1/NRARP/TGFBR2/CTNNB1	27
GO:0001935	endothelial cell proliferation	28/876	199/18866	1.63065e-07	2.45378e-05	1.90779e-05	BMP6/DYSF/DLL4/BMP4/ATP5F1A/TEK/JUN/ERN1/JCAD/EPHA2/APLN/PPARG/IGF2/MYDGF/ACVRL1/APLNR/BMPR2/RGCC/GATA2/NRP1/ALOX5/PPP1R16B/PDGFB/CXCL12/KDR/PTPRM/THBS4/NRARP	28
GO:0043542	endothelial cell migration	35/876	286/18866	1.68484e-07	2.48359e-05	1.93096e-05	EPHB4/ATP5F1B/PXN/SEMA4A/FGF1/JUP/DLL4/CALR/CDH5/BMP4/ATP5F1A/TEK/EFNB2/MAP2K3/SASH1/JCAD/CLEC14A/EPHA2/ADGRA2/PPARG/ACVRL1/DCN/CARD10/SOX18/BMPR2/RGCC/GATA2/NRP1/CCN3/PDGFB/KDR/PTPRM/EMP2/HDAC7/PTK2B	35
GO:0060560	developmental growth involved in morphogenesis	31/876	236/18866	1.75599e-07	2.49697e-05	1.94136e-05	C9orf72/SEMA4A/FGF1/BMP4/SEMA3C/SEMA6A/SPP1/MESP1/SEMA3G/NTN1/PLXNA1/WNT11/MAPT/HDAC6/S1PR1/SEMA3B/SEMA3F/BMPR2/FN1/ARHGAP4/NRP1/SPRY2/SEMA7A/NKD1/CXCL12/LPAR3/APP/SPRY1/DPYSL2/TGFBR2/CTNNB1	31

## Sheet: BP_Mammary
ID	Description	GeneRatio	BgRatio	pvalue	p.adjust	qvalue	geneID	Count
GO:0030098	lymphocyte differentiation	40/415	368/18866	6.64812e-17	3.56073e-13	2.64315e-13	CD27/CD83/PTPN6/BCL3/VSIR/LYL1/DLL4/AXL/CD74/PGLYRP2/HLA-DOA/IKZF1/PTPRC/PIK3CD/SFRP1/CD4/CCR7/CD8A/TCIRG1/CLCF1/CD79B/SPN/PSAP/CD79A/ZAP70/IRF1/TCF7/SPI1/SASH3/FCER1G/MMP14/LCK/POU2AF1/NFKBID/JAK3/LFNG/NCKAP1L/GPR18/CD19/CTNNB1	40
GO:0042110	T cell activation	42/415	483/18866	2.95856e-14	6.11893e-11	4.54212e-11	CD27/CD83/PTPN6/BCL3/VSIR/DLL4/CD74/RASAL3/HLA-DOA/PTPRC/PIK3CD/CD4/CCR7/CD8A/CD7/CORO1A/TCIRG1/SPN/PSAP/ZAP70/ITGAL/IRF1/TCF7/SASH3/WAS/FCER1G/LCK/SLC11A1/THY1/NFKBID/JAK3/LFNG/NCKAP1L/NLRC3/TNFAIP8L2/IL27RA/TREX1/LAT/GPR18/RAC2/CTNNB1/TNFRSF13C	42
GO:0030049	muscle filament sliding	14/415	39/18866	4.56978e-14	6.11893e-11	4.54212e-11	TPM2/TCAP/ACTN3/MYL1/ACTN2/TNNI2/TNNT3/TNNC1/MYBPC2/ACTA1/TNNC2/MYLK2/MYL2/MYH7	14
GO:0033275	actin-myosin filament sliding	14/415	39/18866	4.56978e-14	6.11893e-11	4.54212e-11	TPM2/TCAP/ACTN3/MYL1/ACTN2/TNNI2/TNNT3/TNNC1/MYBPC2/ACTA1/TNNC2/MYLK2/MYL2/MYH7	14
GO:0006936	muscle contraction	34/415	362/18866	1.0917e-12	1.16943e-09	8.68075e-10	ATP2A1/TPM2/SCN1B/JUP/TCAP/MYBPH/ACTN3/MYLK/ATP1A1/MYL1/ACTN2/TNNI2/BIN1/PTAFR/TNNT3/TNNC1/MYBPC2/ACTA1/MYLPF/GRK2/MB/SORBS3/TNNC2/TMEM38A/KLHL41/MYLK2/SGCA/CKMT2/MYOT/TMOD4/MYL2/CACNA1S/MYH7/CASQ1	34
GO:0030048	actin filament-based movement	22/415	153/18866	2.93747e-12	2.62218e-09	1.94646e-09	ATP2A1/MYO1D/TPM2/MYO1G/SCN1B/JUP/TCAP/ACTN3/ATP1A1/MYL1/ACTN2/TNNI2/BIN1/TNNT3/TNNC1/MYBPC2/ACTA1/TNNC2/MYLK2/WAS/MYL2/MYH7	22
GO:0043312	neutrophil degranulation	39/415	487/18866	3.43276e-12	2.62655e-09	1.94971e-09	PTPN6/HVCN1/ARHGAP9/JUP/RETN/PGM1/ACLY/TTR/PTPRC/TBC1D10C/DOK3/CFP/COTL1/PTAFR/TCIRG1/PGRMC1/GPI/CYBA/PSAP/ITGAL/CTSB/CD53/IDH1/DGAT1/SELL/CTSA/BIN2/LRG1/FCER1G/CTSZ/STING1/SLC11A1/TYROBP/RHOG/ARHGAP45/NCKAP1L/QPCT/PKM/C3	39
GO:0002283	neutrophil activation involved in immune response	39/415	490/18866	4.14851e-12	2.77743e-09	2.0617e-09	PTPN6/HVCN1/ARHGAP9/JUP/RETN/PGM1/ACLY/TTR/PTPRC/TBC1D10C/DOK3/CFP/COTL1/PTAFR/TCIRG1/PGRMC1/GPI/CYBA/PSAP/ITGAL/CTSB/CD53/IDH1/DGAT1/SELL/CTSA/BIN2/LRG1/FCER1G/CTSZ/STING1/SLC11A1/TYROBP/RHOG/ARHGAP45/NCKAP1L/QPCT/PKM/C3	39
GO:0030217	T cell differentiation	27/415	253/18866	1.33445e-11	7.94147e-09	5.895e-09	CD27/CD83/BCL3/VSIR/DLL4/CD74/HLA-DOA/PTPRC/PIK3CD/CD4/CCR7/CD8A/TCIRG1/SPN/PSAP/ZAP70/IRF1/TCF7/SASH3/FCER1G/LCK/NFKBID/JAK3/LFNG/NCKAP1L/GPR18/CTNNB1	27
GO:0003012	muscle system process	37/415	467/18866	1.73566e-11	9.29619e-09	6.90062e-09	ATP2A1/TPM2/SCN1B/JUP/TCAP/MYBPH/ACTN3/MYLK/ATP1A1/MYL1/ACTN2/TNNI2/BIN1/PTAFR/TNNT3/TNNC1/MYOZ1/MYBPC2/PI16/ACTA1/CYBA/MYLPF/GRK2/MB/SORBS3/TNNC2/TMEM38A/KLHL41/MYLK2/SGCA/CKMT2/MYOT/TMOD4/MYL2/CACNA1S/MYH7/CASQ1	37
GO:0070252	actin-mediated cell contraction	19/415	123/18866	2.53127e-11	1.2325e-08	9.14889e-09	ATP2A1/TPM2/SCN1B/JUP/TCAP/ACTN3/ATP1A1/MYL1/ACTN2/TNNI2/BIN1/TNNT3/TNNC1/MYBPC2/ACTA1/TNNC2/MYLK2/MYL2/MYH7	19
GO:0002683	negative regulation of immune system process	35/415	463/18866	2.26454e-10	1.01074e-07	7.50278e-08	PTPN6/VSIR/TGFB1/AXL/CD74/PGLYRP2/FBN1/HLA-DOA/PTPRC/TBC1D10C/SFRP1/HLA-DOB/COL3A1/NBL1/SPN/TNFRSF13B/HTRA1/CD22/LST1/C1QC/IRF1/ARRB2/APOA2/FCER1G/THY1/TYROBP/NFKBID/JAK3/CCN3/NLRC3/TNFAIP8L2/IL27RA/TREX1/GPR18/CTNNB1	35
GO:0006941	striated muscle contraction	21/415	178/18866	4.10523e-10	1.69135e-07	1.2555e-07	ATP2A1/SCN1B/JUP/TCAP/MYBPH/ACTN3/ATP1A1/MYL1/TNNI2/BIN1/TNNT3/TNNC1/GRK2/MB/TNNC2/TMEM38A/KLHL41/MYLK2/MYL2/MYH7/CASQ1	21
GO:0002460	adaptive immune response based on somatic recombination of immune receptors built from immunoglobulin superfamily domains	30/415	370/18866	8.88683e-10	3.39985e-07	2.52373e-07	CD27/PTPN6/BCL3/MYO1G/TGFB1/CD74/FCER2/PTPRC/C1QB/CD4/CD8A/TCIRG1/CLCF1/SPN/LTA/C1QC/C7/C1QA/SASH3/WAS/FCER1G/SLC11A1/NFKBID/JAK3/IL27RA/TREX1/C3/CD19/NECTIN2/TNFRSF13C	30
GO:0042113	B cell activation	28/415	328/18866	1.03789e-09	3.70598e-07	2.75097e-07	CD27/PTPN6/BCL3/TGFB1/LYL1/CD74/PTPRC/TBC1D10C/PIK3CD/SFRP1/TCIRG1/CLCF1/CD79B/TNFRSF13B/CD79A/CD22/ZAP70/SASH3/MMP14/CXCR5/POU2AF1/TYROBP/JAK3/LFNG/NCKAP1L/IL27RA/CD19/TNFRSF13C	28
GO:0050863	regulation of T cell activation	28/415	332/18866	1.36431e-09	4.56703e-07	3.39013e-07	CD27/CD83/PTPN6/VSIR/CD74/RASAL3/HLA-DOA/PTPRC/CD4/CCR7/CORO1A/SPN/ZAP70/IRF1/TCF7/SASH3/LCK/THY1/NFKBID/JAK3/NCKAP1L/TNFAIP8L2/IL27RA/TREX1/LAT/RAC2/CTNNB1/TNFRSF13C	28
GO:0070661	leukocyte proliferation	27/415	313/18866	1.65476e-09	5.21346e-07	3.86998e-07	PTPN6/VSIR/CD74/RASAL3/PTPRC/CD4/CORO1A/CSF1R/TCIRG1/CLCF1/SPN/TNFRSF13B/CD79A/CD22/ZAP70/LST1/IRF1/SASH3/SLC11A1/TYROBP/JAK3/NCKAP1L/IL27RA/CD19/RAC2/CTNNB1/TNFRSF13C	27
GO:0031589	cell-substrate adhesion	29/415	359/18866	1.86324e-09	5.54417e-07	4.11547e-07	MYO1G/JUP/AXL/ACTN3/POSTN/SFRP1/NTN4/ACTN2/EFNA1/CCR7/CORO1A/COL3A1/CCDC80/ITGAL/SORBS3/FERMT3/ITGB7/COL1A1/MMP14/ACVRL1/PARVG/THY1/FN1/ITGA3/ITGA6/SIGLEC1/FGG/RAC2/CTNNB1	29
GO:0007159	leukocyte cell-cell adhesion	29/415	364/18866	2.55751e-09	7.2095e-07	5.35165e-07	CD27/CD83/PTPN6/VSIR/CD74/RASAL3/PTPRC/CD4/CCR7/CORO1A/PTAFR/SPN/ZAP70/ITGAL/IRF1/FERMT3/ITGB7/SELL/SASH3/SELPLG/LCK/THY1/NFKBID/JAK3/NCKAP1L/TNFAIP8L2/IL27RA/RAC2/TNFRSF13C	29
GO:0022407	regulation of cell-cell adhesion	32/415	439/18866	3.37831e-09	8.66788e-07	6.43422e-07	CD27/CD83/PTPN6/BMP6/VSIR/TGFB1/CD74/RASAL3/PTPRC/SERPINF2/CD4/CCR7/CORO1A/PTAFR/CDSN/SPN/AKNA/ZAP70/FOXA1/IRF1/FERMT3/SASH3/LCK/THY1/NFKBID/JAK3/NCKAP1L/ITGA6/TNFAIP8L2/IL27RA/FGG/TNFRSF13C	32
GO:0050670	regulation of lymphocyte proliferation	22/415	219/18866	3.39853e-09	8.66788e-07	6.43422e-07	PTPN6/VSIR/CD74/RASAL3/PTPRC/CD4/CORO1A/CLCF1/SPN/TNFRSF13B/CD22/ZAP70/LST1/IRF1/SASH3/TYROBP/JAK3/NCKAP1L/IL27RA/RAC2/CTNNB1/TNFRSF13C	22
GO:0070663	regulation of leukocyte proliferation	23/415	240/18866	3.71593e-09	9.0466e-07	6.71534e-07	PTPN6/VSIR/CD74/RASAL3/PTPRC/CD4/CORO1A/CSF1R/CLCF1/SPN/TNFRSF13B/CD22/ZAP70/LST1/IRF1/SASH3/TYROBP/JAK3/NCKAP1L/IL27RA/RAC2/CTNNB1/TNFRSF13C	23
GO:0032944	regulation of mononuclear cell proliferation	22/415	221/18866	4.02782e-09	9.26274e-07	6.87579e-07	PTPN6/VSIR/CD74/RASAL3/PTPRC/CD4/CORO1A/CLCF1/SPN/TNFRSF13B/CD22/ZAP70/LST1/IRF1/SASH3/TYROBP/JAK3/NCKAP1L/IL27RA/RAC2/CTNNB1/TNFRSF13C	22
GO:0046651	lymphocyte proliferation	25/415	283/18866	4.15059e-09	9.26274e-07	6.87579e-07	PTPN6/VSIR/CD74/RASAL3/PTPRC/CD4/CORO1A/CLCF1/SPN/TNFRSF13B/CD79A/CD22/ZAP70/LST1/IRF1/SASH3/SLC11A1/TYROBP/JAK3/NCKAP1L/IL27RA/CD19/RAC2/CTNNB1/TNFRSF13C	25
GO:0002697	regulation of immune effector process	33/415	470/18866	4.83822e-09	1.03654e-06	7.6943e-07	PTPN6/TGFB1/CD74/PGLYRP2/FCER2/SPON2/PTPRC/C1QB/CFP/PTAFR/CLCF1/GPI/HTRA1/CD22/LTA/C1QC/C7/C1QA/ARRB2/SASH3/WAS/APOA2/FCER1G/STING1/TYROBP/NFKBID/JAK3/IL27RA/TREX1/C3/CD19/NECTIN2/RAC2	33
GO:0032943	mononuclear cell proliferation	25/415	286/18866	5.14563e-09	1.06e-06	7.86844e-07	PTPN6/VSIR/CD74/RASAL3/PTPRC/CD4/CORO1A/CLCF1/SPN/TNFRSF13B/CD79A/CD22/ZAP70/LST1/IRF1/SASH3/SLC11A1/TYROBP/JAK3/NCKAP1L/IL27RA/CD19/RAC2/CTNNB1/TNFRSF13C	25
GO:0002819	regulation of adaptive immune response	19/415	168/18866	5.75006e-09	1.14064e-06	8.46704e-07	PTPN6/TGFB1/FCER2/PTPRC/CD4/CLCF1/LTA/IRF1/SASH3/WAS/FCER1G/SLC11A1/NFKBID/JAK3/CD48/IL27RA/C3/NECTIN2/TNFRSF13C	19
GO:1902105	regulation of leukocyte differentiation	25/415	290/18866	6.82106e-09	1.30477e-06	9.68539e-07	CD27/CD83/PTPN6/VSIR/TGFB1/HCLS1/AXL/CD74/PGLYRP2/FBN1/HLA-DOA/PTPRC/SFRP1/CD4/ZAP70/C1QC/IRF1/TCF7/SASH3/MMP14/TYROBP/NFKBID/JAK3/NCKAP1L/CTNNB1	25
GO:0022409	positive regulation of cell-cell adhesion	24/415	279/18866	1.43232e-08	2.64534e-06	1.96365e-06	CD27/CD83/PTPN6/VSIR/CD74/RASAL3/PTPRC/SERPINF2/CD4/CCR7/CORO1A/PTAFR/ZAP70/FOXA1/SASH3/LCK/THY1/NFKBID/JAK3/NCKAP1L/ITGA6/IL27RA/FGG/TNFRSF13C	24
GO:0051235	maintenance of location	26/415	324/18866	1.50112e-08	2.67999e-06	1.98938e-06	ATP2A1/PTPN6/BCL3/FBN1/NFKBIE/INSIG1/PTPRC/CD4/CCR7/BSCL2/CORO1A/NRROS/NBL1/CYBA/ALB/TMEM38A/DGAT1/TXN/LCK/THY1/B4GALNT1/FITM1/C3/APOE/CD19/CASQ1	26
GO:0003009	skeletal muscle contraction	10/415	43/18866	2.38733e-08	4.12469e-06	3.06178e-06	ATP2A1/TCAP/ACTN3/TNNI2/TNNT3/TNNC1/MB/TNNC2/MYH7/CASQ1	10
GO:0002576	platelet degranulation	16/415	129/18866	2.48329e-08	4.15641e-06	3.08533e-06	TGFB1/ACTN2/RARRES2/SERPINF2/LGALS3BP/CTSW/PSAP/ALB/FERMT3/TF/FCER1G/ISLR/TUBA4A/FN1/APP/FGG	16
GO:0045785	positive regulation of cell adhesion	30/415	428/18866	2.57691e-08	4.1824e-06	3.10462e-06	CD27/CD83/PTPN6/VSIR/JUP/CD74/RASAL3/PTPRC/SFRP1/SERPINF2/CD4/CCR7/CORO1A/PTAFR/CCDC80/ZAP70/FOXA1/SASH3/TGM2/LCK/THY1/FN1/NFKBID/ITGA3/JAK3/NCKAP1L/ITGA6/IL27RA/FGG/TNFRSF13C	30
GO:0032640	tumor necrosis factor production	15/415	116/18866	3.86168e-08	6.08329e-06	4.51566e-06	PTPN6/VSIR/AXL/SPON2/PTPRC/ACP5/PTAFR/CYBA/ARRB2/SASH3/FCER1G/NLRC3/APP/TREX1/GPR18	15
GO:0002449	lymphocyte mediated immunity	27/415	366/18866	4.60381e-08	7.04514e-06	5.22965e-06	CD27/PTPN6/BCL3/MYO1G/TGFB1/CD74/FCER2/PTPRC/C1QB/CD8A/CORO1A/TCIRG1/CLCF1/LTA/C1QC/C7/C1QA/ARRB2/SASH3/WAS/FCER1G/SLC11A1/IL27RA/TREX1/C3/CD19/NECTIN2	27
GO:0002822	regulation of adaptive immune response based on somatic recombination of immune receptors built from immunoglobulin superfamily domains	17/415	153/18866	4.77442e-08	7.10328e-06	5.2728e-06	PTPN6/TGFB1/FCER2/PTPRC/CD4/CLCF1/LTA/SASH3/WAS/FCER1G/SLC11A1/NFKBID/JAK3/IL27RA/C3/NECTIN2/TNFRSF13C	17
GO:0071706	tumor necrosis factor superfamily cytokine production	15/415	119/18866	5.46827e-08	7.91569e-06	5.87586e-06	PTPN6/VSIR/AXL/SPON2/PTPRC/ACP5/PTAFR/CYBA/ARRB2/SASH3/FCER1G/NLRC3/APP/TREX1/GPR18	15
GO:0030183	B cell differentiation	16/415	137/18866	5.87573e-08	8.2561e-06	6.12855e-06	CD27/PTPN6/BCL3/LYL1/PTPRC/SFRP1/TCIRG1/CLCF1/CD79B/CD79A/MMP14/POU2AF1/JAK3/LFNG/NCKAP1L/CD19	16
GO:0030198	extracellular matrix organization	28/415	395/18866	6.01173e-08	8.2561e-06	6.12855e-06	BCL3/MFAP4/TGFB1/FBN1/COL1A2/TTR/POSTN/NTN4/SERPINF2/FSCN1/MFAP2/COL3A1/CCDC80/HTRA1/ITGAL/MMP2/ITGB7/COL1A1/MMP14/LOXL1/LUM/PAPLN/TNXB/FN1/ITGA3/ITGA6/APP/FGG	28
GO:0043062	extracellular structure organization	28/415	396/18866	6.33992e-08	8.48915e-06	6.30154e-06	BCL3/MFAP4/TGFB1/FBN1/COL1A2/TTR/POSTN/NTN4/SERPINF2/FSCN1/MFAP2/COL3A1/CCDC80/HTRA1/ITGAL/MMP2/ITGB7/COL1A1/MMP14/LOXL1/LUM/PAPLN/TNXB/FN1/ITGA3/ITGA6/APP/FGG	28
GO:0002824	positive regulation of adaptive immune response based on somatic recombination of immune receptors built from immunoglobulin superfamily domains	14/415	105/18866	7.4267e-08	9.70181e-06	7.20171e-06	TGFB1/FCER2/PTPRC/CD4/CLCF1/LTA/SASH3/FCER1G/SLC11A1/NFKBID/IL27RA/C3/NECTIN2/TNFRSF13C	14
GO:0045619	regulation of lymphocyte differentiation	18/415	181/18866	1.0733e-07	1.36871e-05	1.016e-05	CD27/CD83/PTPN6/VSIR/AXL/CD74/PGLYRP2/HLA-DOA/PTPRC/SFRP1/ZAP70/IRF1/TCF7/SASH3/MMP14/NFKBID/JAK3/NCKAP1L	18
GO:0002821	positive regulation of adaptive immune response	14/415	110/18866	1.34587e-07	1.63829e-05	1.21612e-05	TGFB1/FCER2/PTPRC/CD4/CLCF1/LTA/SASH3/FCER1G/SLC11A1/NFKBID/IL27RA/C3/NECTIN2/TNFRSF13C	14
GO:0032680	regulation of tumor necrosis factor production	14/415	110/18866	1.34587e-07	1.63829e-05	1.21612e-05	PTPN6/VSIR/AXL/SPON2/PTPRC/ACP5/PTAFR/CYBA/ARRB2/SASH3/FCER1G/NLRC3/TREX1/GPR18	14
GO:0046631	alpha-beta T cell activation	16/415	146/18866	1.43932e-07	1.71311e-05	1.27165e-05	CD83/BCL3/VSIR/RASAL3/PTPRC/TCIRG1/SPN/PSAP/ZAP70/IRF1/TCF7/SASH3/NFKBID/JAK3/NCKAP1L/GPR18	16
GO:0016064	immunoglobulin mediated immune response	20/415	227/18866	1.57594e-07	1.83494e-05	1.36208e-05	CD27/PTPN6/BCL3/TGFB1/CD74/FCER2/PTPRC/C1QB/TCIRG1/CLCF1/LTA/C1QC/C7/C1QA/FCER1G/IL27RA/TREX1/C3/CD19/NECTIN2	20
GO:0042692	muscle cell differentiation	27/415	390/18866	1.67661e-07	1.91062e-05	1.41826e-05	FLNC/TGFB1/TCAP/BOC/LDB3/ACTN2/BIN1/TNNT3/MYOZ1/PI16/NRAP/TMEM204/ACTA1/TBX3/KLHL41/ARRB2/CD53/MMP14/PDCD4/RBM38/TBX2/CCN3/SYPL2/TMOD4/MYL2/CASQ1/CTNNB1	27
GO:1903555	regulation of tumor necrosis factor superfamily cytokine production	14/415	113/18866	1.89234e-07	2.09047e-05	1.55177e-05	PTPN6/VSIR/AXL/SPON2/PTPRC/ACP5/PTAFR/CYBA/ARRB2/SASH3/FCER1G/NLRC3/TREX1/GPR18	14
GO:0007160	cell-matrix adhesion	20/415	230/18866	1.95152e-07	2.09047e-05	1.55177e-05	JUP/ACTN3/POSTN/SFRP1/ACTN2/CCR7/COL3A1/ITGAL/FERMT3/ITGB7/MMP14/ACVRL1/PARVG/THY1/FN1/ITGA3/ITGA6/SIGLEC1/FGG/CTNNB1	20
GO:0019724	B cell mediated immunity	20/415	230/18866	1.95152e-07	2.09047e-05	1.55177e-05	CD27/PTPN6/BCL3/TGFB1/CD74/FCER2/PTPRC/C1QB/TCIRG1/CLCF1/LTA/C1QC/C7/C1QA/FCER1G/IL27RA/TREX1/C3/CD19/NECTIN2	20

## Sheet: BP_Ovary
ID	Description	GeneRatio	BgRatio	pvalue	p.adjust	qvalue	geneID	Count
GO:0030198	extracellular matrix organization	33/277	395/18866	6.34373e-16	1.5591e-12	1.187e-12	A2M/FBLN2/P3H4/IHH/CCN2/ADAMTS2/NPHS1/FSCN1/MFAP2/LAMC1/COL4A1/ADAMTS10/COL4A2/TNC/TGFBI/BGN/FLOT1/SERPINH1/BMP1/BSG/COL15A1/THBS1/FN1/FBLN1/PTX3/VWA1/ITGA5/LAMA5/AGT/LOXL2/APP/CYP1B1/SFRP2	33
GO:0043062	extracellular structure organization	33/277	396/18866	6.83217e-16	1.5591e-12	1.187e-12	A2M/FBLN2/P3H4/IHH/CCN2/ADAMTS2/NPHS1/FSCN1/MFAP2/LAMC1/COL4A1/ADAMTS10/COL4A2/TNC/TGFBI/BGN/FLOT1/SERPINH1/BMP1/BSG/COL15A1/THBS1/FN1/FBLN1/PTX3/VWA1/ITGA5/LAMA5/AGT/LOXL2/APP/CYP1B1/SFRP2	33
GO:0070482	response to oxygen levels	25/277	396/18866	1.02526e-09	1.55976e-06	1.1875e-06	HP1BP3/NPPC/PENK/UCP2/CYGB/CCN2/UBC/ANGPTL4/BNIP3/ACTN4/CYBA/PSMD2/PSMC3/CRYAB/PSMB6/CLDN3/PLAT/THBS1/PSMB3/SRF/CXCL12/LOXL2/HSD11B2/ATP6V0D1/TGFBR2	25
GO:0036293	response to decreased oxygen levels	24/277	371/18866	1.38571e-09	1.58109e-06	1.20374e-06	HP1BP3/NPPC/PENK/UCP2/CYGB/CCN2/UBC/ANGPTL4/BNIP3/ACTN4/CYBA/PSMD2/PSMC3/CRYAB/PSMB6/CLDN3/PLAT/THBS1/PSMB3/SRF/CXCL12/LOXL2/HSD11B2/TGFBR2	24
GO:0001666	response to hypoxia	23/277	359/18866	3.72399e-09	3.39926e-06	2.58798e-06	HP1BP3/NPPC/PENK/UCP2/CYGB/UBC/ANGPTL4/BNIP3/ACTN4/CYBA/PSMD2/PSMC3/CRYAB/PSMB6/CLDN3/PLAT/THBS1/PSMB3/SRF/CXCL12/LOXL2/HSD11B2/TGFBR2	23
GO:0043687	post-translational protein modification	21/277	363/18866	1.04357e-07	7.93806e-05	6.04353e-05	ASB2/PENK/FSTL3/FAM20C/LAMC1/SPSB1/TNC/FSTL1/PSMD2/PSMC3/RAB3A/IGFBP7/PSMB6/PNPLA2/LTBP1/PSMB3/FN1/VWA1/APP/FBXL22/STT3B	21
GO:0034329	cell junction assembly	23/277	434/18866	1.24164e-07	8.09551e-05	6.1634e-05	ILK/LRFN4/CD9/FLNC/TLN1/ACTN1/ACTB/FSCN1/DAPK3/LAMC1/ACTN4/VASP/SDC4/CLDN5/FLOT1/CLDN3/CD151/THBS1/FN1/SRF/ITGA5/AGT/APP	23
GO:0051271	negative regulation of cellular component movement	21/277	400/18866	5.21043e-07	0.000297255	0.000226311	ILK/PTPRU/CCL2/CD9/ACTN1/CD74/ADGRG1/CALR/CYGB/GADD45A/MAPK15/ACTN4/CLDN5/CLDN3/THBS1/FBLN1/SRF/SEMA7A/CXCL12/CYP1B1/SFRP2	21
GO:0031589	cell-substrate adhesion	19/277	359/18866	1.63402e-06	0.000828628	0.000630864	ILK/ACTN1/FBLN2/AXL/CALR/CD63/CCN2/LYVE1/DAPK3/LAMC1/ACTN4/SDC4/PLET1/THBS1/FN1/FBLN1/SRF/ITGA5/LAMA5	19
GO:0035966	response to topologically incorrect protein	14/277	205/18866	2.15637e-06	0.000842492	0.000641419	CCL2/TLN1/BOK/CALR/SDF2L1/SHC1/DERL3/SERPINH1/HSPB7/THBS1/HSPA5/THBS4/ATP6V0D1/STT3B	14
GO:0008202	steroid metabolic process	18/277	332/18866	2.19833e-06	0.000842492	0.000641419	DHCR7/YWHAH/ACLY/ACADL/FASN/NR1D1/DKK3/HMGCS2/IGFBP7/APOA4/LDLR/LGMN/EPHX2/HSD11B1/AGT/APP/CYP1B1/HSD11B2	18
GO:0030324	lung development	13/277	177/18866	2.23386e-06	0.000842492	0.000641419	DHCR7/FOXJ1/FSTL3/CCN2/ADAMTS2/TNC/RAB3A/RCN3/CTSZ/SRF/HSD11B1/LAMA5/TGFBR2	13
GO:0007162	negative regulation of cell adhesion	17/277	301/18866	2.44178e-06	0.000842492	0.000641419	FOXJ1/CD9/CD74/IHH/ACTN4/TNC/FGL2/SDC4/PLET1/LRRC32/TGFBI/VSIG4/THBS1/FBLN1/CXCL12/CYP1B1/EPCAM	17
GO:0030323	respiratory tube development	13/277	181/18866	2.86442e-06	0.000842492	0.000641419	DHCR7/FOXJ1/FSTL3/CCN2/ADAMTS2/TNC/RAB3A/RCN3/CTSZ/SRF/HSD11B1/LAMA5/TGFBR2	13
GO:0048754	branching morphogenesis of an epithelial tube	12/277	155/18866	3.18586e-06	0.000842492	0.000641419	ILK/WNT6/IHH/COL4A1/TNC/TBX3/CTSZ/SRF/LAMA5/AGT/SFRP2/TGFBR2	12
GO:0002576	platelet degranulation	11/277	129/18866	3.22529e-06	0.000842492	0.000641419	CD9/TLN1/A2M/ACTN1/CD63/CLEC3B/ACTN4/PSAP/THBS1/FN1/APP	11
GO:0006986	response to unfolded protein	13/277	183/18866	3.23527e-06	0.000842492	0.000641419	CCL2/TLN1/BOK/CALR/SHC1/DERL3/SERPINH1/HSPB7/THBS1/HSPA5/THBS4/ATP6V0D1/STT3B	13
GO:0070527	platelet aggregation	8/277	62/18866	3.32271e-06	0.000842492	0.000641419	ILK/CD9/TLN1/ACTB/CLIC1/MYH9/FN1/MYL9	8
GO:0090287	regulation of cellular response to growth factor stimulus	17/277	310/18866	3.62987e-06	0.000871933	0.000663834	ILK/NGFR/FSTL3/CD63/UBC/FAM20C/GPC1/FSTL1/DKK3/NIBAN2/LTBP1/THBS1/ITGA5/HSPA5/AGT/SFRP2/TGFBR2	17
GO:0061138	morphogenesis of a branching epithelium	13/277	187/18866	4.1069e-06	0.000937195	0.00071352	ILK/WNT6/IHH/COL4A1/TNC/TBX3/TGM2/CTSZ/SRF/LAMA5/AGT/SFRP2/TGFBR2	13
GO:0034109	homotypic cell-cell adhesion	9/277	86/18866	4.77096e-06	0.00103689	0.000789421	ILK/PTPRU/CD9/TLN1/ACTB/CLIC1/MYH9/FN1/MYL9	9
GO:0051216	cartilage development	13/277	197/18866	7.25629e-06	0.00150535	0.00114608	NPPC/IHH/FRZB/CCN2/TGFBI/BGN/SERPINH1/BMP1/SRF/LOXL2/SFRP2/WNT10B/TGFBR2	13
GO:0034976	response to endoplasmic reticulum stress	16/277	294/18866	7.74894e-06	0.00153766	0.00117068	CCL2/TLN1/BOK/CALR/PDIA4/SDF2L1/SHC1/DERL3/FLOT1/RCN3/UBXN8/THBS1/HSPA5/THBS4/ATP6V0D1/STT3B	16
GO:0001655	urogenital system development	17/277	330/18866	8.30974e-06	0.00156022	0.00118785	ILK/FOXJ1/WNT6/FSTL3/NPHS1/SDC1/ACTA2/PSAP/COL4A1/SOX4/TNC/SDC4/AMH/LAMA5/SEC61A1/AGT/EPCAM	17
GO:2000377	regulation of reactive oxygen species metabolic process	13/277	200/18866	8.54635e-06	0.00156022	0.00118785	COX2/INSR/GADD45A/SLC18A2/ACP5/BNIP3/CYBA/CRYAB/THBS1/PTX3/AGT/CYP1B1/TGFBR2	13
GO:0001763	morphogenesis of a branching structure	13/277	201/18866	9.01919e-06	0.00158322	0.00120536	ILK/WNT6/IHH/COL4A1/TNC/TBX3/TGM2/CTSZ/SRF/LAMA5/AGT/SFRP2/TGFBR2	13
GO:0060541	respiratory system development	13/277	204/18866	1.0579e-05	0.00178824	0.00136145	DHCR7/FOXJ1/FSTL3/CCN2/ADAMTS2/TNC/RAB3A/RCN3/CTSZ/SRF/HSD11B1/LAMA5/TGFBR2	13
GO:0032964	collagen biosynthetic process	7/277	53/18866	1.18005e-05	0.00185731	0.00141404	P3H4/NPPC/IHH/CYGB/CCN2/RCN3/SERPINH1	7
GO:0060070	canonical Wnt signaling pathway	17/277	339/18866	1.18015e-05	0.00185731	0.00141404	ILK/PTPRU/WNT6/PORCN/ZBED3/FRZB/GPRC5B/SDC1/DAPK3/SOX4/PSMD2/DKK3/PSMC3/PSMB6/PSMB3/SFRP2/WNT10B	17
GO:0090263	positive regulation of canonical Wnt signaling pathway	11/277	150/18866	1.37571e-05	0.00209292	0.00159341	ILK/ZBED3/GPRC5B/DAPK3/SOX4/PSMD2/PSMC3/PSMB6/PSMB3/SFRP2/WNT10B	11
GO:0007044	cell-substrate junction assembly	9/277	99/18866	1.52119e-05	0.00223959	0.00170508	TLN1/ACTN1/DAPK3/LAMC1/SDC4/CD151/THBS1/FN1/ITGA5	9
GO:0150115	cell-substrate junction organization	9/277	102/18866	1.93717e-05	0.0027629	0.00210349	TLN1/ACTN1/DAPK3/LAMC1/SDC4/CD151/THBS1/FN1/ITGA5	9
GO:0045785	positive regulation of cell adhesion	19/277	428/18866	2.01833e-05	0.00279141	0.0021252	ILK/PTPRU/CCL2/FBLN2/CD74/ADGRG1/IHH/CALR/FSTL3/SOX4/SDC4/PIEZO1/FLOT1/TGM2/FN1/ITGA5/CXCL12/SFRP2/TGFBR2	19
GO:0019218	regulation of steroid metabolic process	10/277	131/18866	2.39715e-05	0.0031229	0.00237758	DHCR7/ACADL/FASN/NR1D1/DKK3/IGFBP7/APOA4/LDLR/EPHX2/AGT	10
GO:0010565	regulation of cellular ketone metabolic process	12/277	189/18866	2.39938e-05	0.0031229	0.00237758	OAZ1/CD74/ACADL/SLC45A3/NR1D1/PSMD2/MID1IP1/DKK3/PSMC3/PSMB6/APOA4/PSMB3	12
GO:0072593	reactive oxygen species metabolic process	15/277	288/18866	2.4967e-05	0.0031229	0.00237758	COX2/INSR/CCN2/GADD45A/SLC18A2/ACP5/BNIP3/CYBA/CRYAB/APOA4/THBS1/PTX3/AGT/CYP1B1/TGFBR2	15
GO:0040013	negative regulation of locomotion	18/277	397/18866	2.53171e-05	0.0031229	0.00237758	ILK/PTPRU/CCL2/CD74/ADGRG1/CALR/CYGB/GADD45A/MAPK15/CLDN5/CLDN3/THBS1/FBLN1/SRF/SEMA7A/CXCL12/CYP1B1/SFRP2	18
GO:0006936	muscle contraction	17/277	362/18866	2.73624e-05	0.00328636	0.00250203	TPM2/ACTG2/SYNM/TLN1/MYLK/CCN2/CNN1/DAPK3/ACTA2/ATP1A2/SMTN/CRYAB/LMOD1/MYL6/SRF/AGT/MYL9	17
GO:0015801	aromatic amino acid transport	4/277	13/18866	2.92925e-05	0.00333005	0.00253528	SLC38A5/SLC7A5/SLC38A3/SLC25A29	4
GO:2000146	negative regulation of cell motility	17/277	365/18866	3.03672e-05	0.00333005	0.00253528	ILK/PTPRU/CCL2/CD74/ADGRG1/CALR/CYGB/GADD45A/MAPK15/CLDN5/CLDN3/THBS1/FBLN1/SRF/CXCL12/CYP1B1/SFRP2	17
GO:0002062	chondrocyte differentiation	9/277	108/18866	3.06446e-05	0.00333005	0.00253528	NPPC/IHH/CCN2/TGFBI/SERPINH1/LOXL2/SFRP2/WNT10B/TGFBR2	9
GO:0007229	integrin-mediated signaling pathway	9/277	108/18866	3.06446e-05	0.00333005	0.00253528	ILK/TLN1/CD63/CCN2/MYH9/FN1/ITGA5/SEMA7A/LAMA5	9
GO:0051146	striated muscle cell differentiation	15/277	295/18866	3.29607e-05	0.00348975	0.00265687	CD9/FLNC/CALR/NPHS1/SDC1/PGM5/TBX3/FLOT1/PLEKHO1/MYH9/LMOD1/NIBAN2/SRF/AGT/WNT10B	15
GO:1902475	L-alpha-amino acid transmembrane transport	7/277	62/18866	3.36435e-05	0.00348975	0.00265687	SLC38A5/SLC1A5/ATP1A2/SLC7A5/SLC38A3/SLC25A29/AGT	7
GO:0061448	connective tissue development	14/277	262/18866	3.51685e-05	0.00356686	0.00271558	NPPC/IHH/FRZB/CCN2/ACTA2/TGFBI/BGN/SERPINH1/BMP1/SRF/LOXL2/SFRP2/WNT10B/TGFBR2	14
GO:0003413	chondrocyte differentiation involved in endochondral bone morphogenesis	4/277	14/18866	4.05366e-05	0.0039864	0.00303499	NPPC/IHH/SERPINH1/TGFBR2	4
GO:0019882	antigen processing and presentation	13/277	232/18866	4.10519e-05	0.0039864	0.00303499	CD74/CALR/AP2S1/HLA-DRA/CYBA/PSAP/FGL2/PSMD2/PSMC3/PSMB6/THBS1/PSMB3/LGMN	13
GO:0032963	collagen metabolic process	9/277	113/18866	4.38858e-05	0.00417281	0.00317691	P3H4/NPPC/IHH/CYGB/CCN2/ADAMTS2/RCN3/SERPINH1/COL15A1	9
GO:0062012	regulation of small molecule metabolic process	19/277	456/18866	4.77853e-05	0.00445086	0.0033886	COX2/OAZ1/DHCR7/INSR/CD74/ACADL/FASN/SLC45A3/NR1D1/PSMD2/MID1IP1/DKK3/PSMC3/PSMB6/APOA4/LDLR/PSMB3/EPHX2/APP	19
GO:0042063	gliogenesis	15/277	307/18866	5.19934e-05	0.00474595	0.00361326	ILK/CCL2/CD9/BOK/ADGRG1/PENK/GPC1/BNIP3/SLC45A3/NR1D1/SOX4/C1QA/GSN/LDLR/APP	15

[truncated: 4 more sheets: BP_Small intestine, BP_Spleen, BP_Stomach, BP_Testis]
