# Supplementary material for: Comparative transcriptome in large-scale human and cattle populations
Source: Genome Biol. 2022 Aug 22;23:176. doi: 10.1186/s13059-022-02745-4 (PMC9394047; doi:10.1186/s13059-022-02745-4)
Supplement: Supplementary file 6 — Additional file 6: Table S5. Significantly enriched Gene Ontology terms for genes with variable and consistent expression across tissues in humans and cattle. [file 13059_2022_2745_MOESM6_ESM.xlsx]

## Sheet: Consistent_Adipose-Cattle
Additional file 6: Table S5. Significantly enriched Gene Ontology terms for genes with variable and consistent expression across tissues in humans and cattle
ID	Description	GeneRatio	BgRatio	pvalue	p.adjust	qvalue	geneID	Count
GO:0050911	detection of chemical stimulus involved in sensory perception of smell	189/1265	427/18866	8.74381e-109	2.64399e-105	2.62367e-105	OR5A1/OR51I2/OR2G6/OR5K1/OR2G3/OR1K1/OR2T27/OR2M4/OR9Q2/OR4X1/OR4C45/OR10P1/OR4S1/OR6F1/OR52K1/OR52E4/OR4K1/OR4K2/OR4N2/OR4Q3/OR8B4/OR10G6/OR4D9/OR6N1/OR2T2/OR8K5/OR5D18/OR1M1/OR4K15/OR8K1/OR13C3/OR4K3/OR1N1/OR52J3/OR52E2/OR5C1/OR2Y1/OR11H4/OR8D4/OR6Y1/OR52L1/OR1G1/OR8U1/OR11H12/OR6S1/OR51F2/OR2B11/OR6P1/OR12D3/OR10X1/OR2B6/OR10A7/OR11H6/OR2W3/OR5L1/OR9I1/OR5V1/OR2G2/OR2AJ1/OR1N2/OR6B1/OR13A1/OR1…	189
GO:0050907	detection of chemical stimulus involved in sensory perception	198/1265	472/18866	9.43945e-109	2.64399e-105	2.62367e-105	OR5A1/OR51I2/OR2G6/OR5K1/OR2G3/TAS2R10/OR1K1/OR2T27/OR2M4/OR9Q2/OR4X1/OR4C45/OR10P1/OR4S1/OR6F1/OR52K1/TAS2R16/OR52E4/TAS2R1/OR4K1/OR4K2/OR4N2/OR4Q3/OR8B4/OR10G6/OR4D9/OR6N1/OR2T2/OR8K5/OR5D18/OR1M1/OR4K15/OR8K1/OR13C3/OR4K3/OR1N1/OR52J3/OR52E2/OR5C1/OR2Y1/OR11H4/OR8D4/OR6Y1/OR52L1/OR1G1/OR8U1/OR11H12/OR6S1/OR51F2/OR2B11/OR6P1/OR12D3/OR10X1/OR2B6/OR10A7/OR11H6/OR2W3/OR5L1/OR9I1/OR5V1/OR2G2/OR2AJ1…	198
GO:0007608	sensory perception of smell	191/1265	452/18866	1.78922e-105	3.34108e-102	3.3154e-102	BEST2/OR5A1/OR51I2/OR2G6/OR5K1/OR2G3/OR1K1/OR2T27/OR2M4/OR9Q2/OR4X1/OR4C45/OR10P1/OR4S1/OR6F1/OR52K1/OR52E4/OR4K1/OR4K2/OR4N2/OR4Q3/OR8B4/OR10G6/OR4D9/OR6N1/OR2T2/OR8K5/OR5D18/OR1M1/OR4K15/OR8K1/OR13C3/OR4K3/OR1N1/OR52J3/OR52E2/OR5C1/OR2Y1/OR11H4/OR8D4/OR6Y1/OR52L1/OR1G1/OR8U1/OR11H12/OR6S1/OR51F2/OR2B11/OR6P1/OR12D3/OR10X1/OR2B6/OR10A7/OR11H6/OR2W3/OR5L1/OR9I1/OR5V1/OR2G2/OR2AJ1/OR1N2/OR6B1/OR13…	191
GO:0035278	miRNA mediated inhibition of translation	38/1265	98/18866	6.33902e-20	5.91853e-17	5.87305e-17	MIR218-1/MIR1-1/MIR138-1/MIR135B/MIR133B/MIR125B2/MIR181C/MIR181A2/MIR107/MIR365A/MIR181A1/MIR205/MIR204/MIR15A/MIR98/MIRLET7A2/MIR29A/MIR345/MIR218-2/MIR181B2/MIR222/MIR16-2/MIR9-3/MIR125B1/MIR15B/MIR138-2/MIR148A/MIR200C/MIR96/MIRLET7A1/MIR181B1/MIR200B/MIR106B/MIR100/MIR28/MIR16-1/MIR212/MIR31	38
GO:0040033	negative regulation of translation, ncRNA-mediated	38/1265	98/18866	6.33902e-20	5.91853e-17	5.87305e-17	MIR218-1/MIR1-1/MIR138-1/MIR135B/MIR133B/MIR125B2/MIR181C/MIR181A2/MIR107/MIR365A/MIR181A1/MIR205/MIR204/MIR15A/MIR98/MIRLET7A2/MIR29A/MIR345/MIR218-2/MIR181B2/MIR222/MIR16-2/MIR9-3/MIR125B1/MIR15B/MIR138-2/MIR148A/MIR200C/MIR96/MIRLET7A1/MIR181B1/MIR200B/MIR106B/MIR100/MIR28/MIR16-1/MIR212/MIR31	38
GO:0045974	regulation of translation, ncRNA-mediated	38/1265	98/18866	6.33902e-20	5.91853e-17	5.87305e-17	MIR218-1/MIR1-1/MIR138-1/MIR135B/MIR133B/MIR125B2/MIR181C/MIR181A2/MIR107/MIR365A/MIR181A1/MIR205/MIR204/MIR15A/MIR98/MIRLET7A2/MIR29A/MIR345/MIR218-2/MIR181B2/MIR222/MIR16-2/MIR9-3/MIR125B1/MIR15B/MIR138-2/MIR148A/MIR200C/MIR96/MIRLET7A1/MIR181B1/MIR200B/MIR106B/MIR100/MIR28/MIR16-1/MIR212/MIR31	38
GO:1903671	negative regulation of sprouting angiogenesis	28/1265	82/18866	2.05339e-13	1.6433e-10	1.63067e-10	MIR320A/MIR375/MIR196A2/MIR30C1/MIR361/MIR138-1/MIR34B/MIR15A/MIR26A2/MIR30E/MIR188/MIR222/MIR16-2/MIR15B/MIR26A1/MIR138-2/MIR193A/MIR200C/MIR199B/MIR34C/MIR342/MIR410/MIR196A1/MIR16-1/MIR494/MIR206/MIR424/MIR487B	28
GO:1903670	regulation of sprouting angiogenesis	35/1265	148/18866	3.61962e-11	2.53464e-08	2.51516e-08	MIR320A/MIR375/MIRLET7F2/MIR196A2/MIR1-1/MIR30C1/MIR361/MIR138-1/MIR34B/MIR15A/MIR26A2/MIR30E/MIR188/MIR222/MIR16-2/MIR15B/MIRLET7F1/MIR26A1/MIR138-2/MIR193A/MIR200C/MIR30B/MIR199B/MIR34C/MIR150/MIR342/FGFBP1/MIR410/MIR196A1/MIR16-1/MIR494/MIR206/MIR424/MIR31/MIR487B	35
GO:0017148	negative regulation of translation	44/1265	220/18866	4.77449e-11	2.97185e-08	2.94901e-08	RPL13A/MIR218-1/MIR1-1/MIR138-1/MIR135B/MIR133B/MIR125B2/MIR181C/MIR181A2/MIR107/MIR365A/MIR181A1/MIR205/MIR204/MIR15A/MIR98/MIRLET7A2/MIR29A/MIR345/MIR218-2/MIR181B2/MIR222/MIR16-2/MIR9-3/MIR125B1/MIR15B/MIR138-2/MIR148A/MIR200C/MIR96/MIRLET7A1/MIR181B1/MIR200B/ANG/MIR106B/MIR100/MIR28/MIR16-1/MIR212/LIN28A/NANOS2/MIR31/NCL/C8orf88	44
GO:0043537	negative regulation of blood vessel endothelial cell migration	26/1265	89/18866	8.12131e-11	4.54956e-08	4.51459e-08	MIR320A/MIR196A2/MIR361/MIR133B/MIR204/MIR15A/MIR26A2/MIR188/MIR129-1/MIR16-2/MIR15B/MIR26A1/MIR129-2/MIR505/MIR193A/MIR200C/MIR199B/MIR200B/MIR152/MIR410/MIR196A1/MIR16-1/MIR212/MIR494/MIR206/MIR424	26
GO:0043535	regulation of blood vessel endothelial cell migration	36/1265	164/18866	1.82586e-10	9.29863e-08	9.22716e-08	MIR320A/MIRLET7F2/MIR196A2/MIR30A/MIR361/MIR135B/MIR133B/MIR204/MIR15A/MIR26A2/MIR188/MIR129-1/MIR16-2/MIR15B/MIRLET7F1/MIR26A1/MIR129-2/MIR505/MIR193A/MIR200C/MIR199B/MIR200A/MIR200B/MIR150/MIR342/FGFBP1/MIR152/MIR410/MIR196A1/MIR16-1/MIR212/MIR494/MIR206/MIR424/MIR31/MIR487B	36
GO:0031424	keratinization	43/1265	225/18866	3.59701e-10	1.59876e-07	1.58647e-07	KRT33A/KRT25/KRT26/KRT27/KRT28/CNFN/SPINK6/KRT16/KRTAP11-1/KRT34/KRT73/KRTAP13-2/KRT6B/KRT5/LIPK/RPTN/KRT2/DSG3/KRTAP13-3/DSG4/KRT24/KRT3/KRT77/KRT1/KRT36/KRTAP24-1/KRT9/SPRR4/KRT84/PKP3/HRNR/KRTAP1-5/LCE3E/KRTAP16-1/KRTAP10-11/KRTAP10-9/KRTAP27-1/KRTAP15-1/SPINK9/KRTAP3-1/KRTAP3-3/KRTAP4-2/KRTAP9-1	43
GO:0016525	negative regulation of angiogenesis	39/1265	192/18866	3.71008e-10	1.59876e-07	1.58647e-07	MIR320A/MIR375/MIR185/MIR196A2/MIR30C1/MIR361/MIR138-1/MIR125B2/MIR34B/MIR15A/MIR26A2/MIR30E/MIR188/MIR29A/MIR222/MIR16-2/MIR125B1/MIR15B/MIR26A1/MIR138-2/MIR505/MIR193A/MIR200C/MIR30B/MIR199B/MIR34C/MIR200B/MIR342/MIR106B/MIR410/MIR196A1/MIR16-1/MIR212/MIR494/MIR206/MIR424/MIR217/PRL/MIR487B	39
GO:2000181	negative regulation of blood vessel morphogenesis	39/1265	194/18866	5.10454e-10	2.04255e-07	2.02685e-07	MIR320A/MIR375/MIR185/MIR196A2/MIR30C1/MIR361/MIR138-1/MIR125B2/MIR34B/MIR15A/MIR26A2/MIR30E/MIR188/MIR29A/MIR222/MIR16-2/MIR125B1/MIR15B/MIR26A1/MIR138-2/MIR505/MIR193A/MIR200C/MIR30B/MIR199B/MIR34C/MIR200B/MIR342/MIR106B/MIR410/MIR196A1/MIR16-1/MIR212/MIR494/MIR206/MIR424/MIR217/PRL/MIR487B	39
GO:0034249	negative regulation of cellular amide metabolic process	44/1265	238/18866	6.77676e-10	2.53089e-07	2.51144e-07	RPL13A/MIR218-1/MIR1-1/MIR138-1/MIR135B/MIR133B/MIR125B2/MIR181C/MIR181A2/MIR107/MIR365A/MIR181A1/MIR205/MIR204/MIR15A/MIR98/MIRLET7A2/MIR29A/MIR345/MIR218-2/MIR181B2/MIR222/MIR16-2/MIR9-3/MIR125B1/MIR15B/MIR138-2/MIR148A/MIR200C/MIR96/MIRLET7A1/MIR181B1/MIR200B/ANG/MIR106B/MIR100/MIR28/MIR16-1/MIR212/LIN28A/NANOS2/MIR31/NCL/C8orf88	44
GO:1901343	negative regulation of vasculature development	40/1265	207/18866	1.05025e-09	3.67717e-07	3.64891e-07	MIR320A/MIR375/MIR185/MIR196A2/MIR30C1/MIR361/MIR138-1/MIR125B2/MIR34B/MIR15A/MIR26A2/MIR30E/MIR188/MIR29A/MIR222/MIR16-2/MIR125B1/MIR15B/MIR26A1/MIR138-2/MIR505/MIR193A/MIR200C/MIR30B/MIR199B/MIR34C/MIR200B/MIR342/MIR106B/MIR410/MIR100/MIR196A1/MIR16-1/MIR212/MIR494/MIR206/MIR424/MIR217/PRL/MIR487B	40
GO:0001937	negative regulation of endothelial cell proliferation	23/1265	81/18866	1.84367e-09	6.07542e-07	6.02873e-07	MIR361/MIR133B/MIR15A/MIR26A2/MIR98/MIR30E/MIR222/MIR129-1/MIR16-2/MIR15B/MIR26A1/MIR129-2/MIR193A/MIR30B/MIR342/MIR152/MIR410/MIR16-1/MIR494/MIR424/ATP5IF1/PRL/MIR487B	23
GO:0019730	antimicrobial humoral response	30/1265	137/18866	6.28916e-09	1.88392e-06	1.86944e-06	RNASE3/PLA2G1B/CST9/WFDC5/WFDC10A/WFDC11/WFDC10B/BPIFA2/GNLY/CST9L/ANG/SPAG11A/IL36RN/CTSG/AZU1/PRTN3/ELANE/SFTPD/HTN1/H2BC8/DEFB126/DEFB103B/DEFB103A/DEFB1/RPS19/ITLN1/PGLYRP4/H2BC11/DEFB127/GALP	30
GO:0010596	negative regulation of endothelial cell migration	26/1265	107/18866	6.38957e-09	1.88392e-06	1.86944e-06	MIR320A/MIR196A2/MIR361/MIR133B/MIR204/MIR15A/MIR26A2/MIR188/MIR129-1/MIR16-2/MIR15B/MIR26A1/MIR129-2/MIR505/MIR193A/MIR200C/MIR199B/MIR200B/MIR152/MIR410/MIR196A1/MIR16-1/MIR212/MIR494/MIR206/MIR424	26
GO:1903588	negative regulation of blood vessel endothelial cell proliferation involved in sprouting angiogenesis	13/1265	28/18866	7.54909e-09	2.1145e-06	2.09825e-06	MIR361/MIR15A/MIR26A2/MIR222/MIR16-2/MIR15B/MIR26A1/MIR193A/MIR342/MIR410/MIR16-1/MIR494/MIR424	13
GO:0090051	negative regulation of cell migration involved in sprouting angiogenesis	17/1265	49/18866	8.37804e-09	2.14224e-06	2.12578e-06	MIR320A/MIR196A2/MIR361/MIR15A/MIR26A2/MIR188/MIR16-2/MIR26A1/MIR193A/MIR200C/MIR199B/MIR410/MIR196A1/MIR16-1/MIR494/MIR206/MIR424	17
GO:0090049	regulation of cell migration involved in sprouting angiogenesis	23/1265	87/18866	8.41294e-09	2.14224e-06	2.12578e-06	MIR320A/MIRLET7F2/MIR196A2/MIR361/MIR15A/MIR26A2/MIR188/MIR16-2/MIRLET7F1/MIR26A1/MIR193A/MIR200C/MIR199B/MIR150/FGFBP1/MIR410/MIR196A1/MIR16-1/MIR494/MIR206/MIR424/MIR31/MIR487B	23
GO:0043534	blood vessel endothelial cell migration	36/1265	189/18866	1.05833e-08	2.57773e-06	2.55792e-06	MIR320A/MIRLET7F2/MIR196A2/MIR30A/MIR361/MIR135B/MIR133B/MIR204/MIR15A/MIR26A2/MIR188/MIR129-1/MIR16-2/MIR15B/MIRLET7F1/MIR26A1/MIR129-2/MIR505/MIR193A/MIR200C/MIR199B/MIR200A/MIR200B/MIR150/MIR342/FGFBP1/MIR152/MIR410/MIR196A1/MIR16-1/MIR212/MIR494/MIR206/MIR424/MIR31/MIR487B	36
GO:0070104	negative regulation of interleukin-6-mediated signaling pathway	9/1265	13/18866	1.48989e-08	3.47766e-06	3.45093e-06	MIR99A/MIR125B2/MIR26A2/MIR98/MIRLET7A2/MIRLET7C/MIR125B1/MIR26A1/MIRLET7A1	9
GO:0001818	negative regulation of cytokine production	53/1265	360/18866	5.2212e-08	1.16997e-05	1.16098e-05	MIR320A/MIR140/MIRLET7F2/MIR361/MIR135A1/MIR125B2/MIR181C/MIR181A2/MIR107/MIR365A/MIR181A1/MIR205/MIR204/MIR15A/MIR26A2/MIR98/MIR105-1/MIR488/MIR222/MIRLET7C/MIR129-1/MIR16-2/MIR125B1/MIR15B/MIRLET7F1/MIR26A1/MIR129-2/MIR200C/MIR383/MIR199B/MIR194-1/MIR105-2/MIR130A/SCGB1A1/MIR152/MIR106B/MIR100/MIR16-1/MIR206/MIR146B/MIR302C/MIR217/NLRP12/IL36RN/FFAR1/ELANE/SFTPD/MMP8/PYDC2/IFNB1/MIR504/HAVCR2/L…	53
GO:0030216	keratinocyte differentiation	47/1265	306/18866	8.14986e-08	1.75598e-05	1.74249e-05	MIR125B2/MIR125B1/KRT33A/KRT25/KRT26/KRT27/KRT28/CNFN/SPINK6/KRT16/KRTAP11-1/SERPINB13/KRT34/KRT73/KRTAP13-2/KRT6B/KRT5/LIPK/RPTN/KRT2/DSG3/KRTAP13-3/DSG4/KRT24/KRT3/KRT77/KRT1/KRT36/KRTAP24-1/ZBED2/KRT9/SPRR4/KRT84/PKP3/HRNR/KRTAP1-5/LCE3E/KRTAP16-1/KRTAP10-11/KRTAP10-9/KRTAP27-1/KRTAP15-1/SPINK9/KRTAP3-1/KRTAP3-3/KRTAP4-2/KRTAP9-1	47
GO:0002040	sprouting angiogenesis	35/1265	196/18866	9.1398e-08	1.83307e-05	1.81898e-05	MIR320A/MIR375/MIRLET7F2/MIR196A2/MIR1-1/MIR30C1/MIR361/MIR138-1/MIR34B/MIR15A/MIR26A2/MIR30E/MIR188/MIR222/MIR16-2/MIR15B/MIRLET7F1/MIR26A1/MIR138-2/MIR193A/MIR200C/MIR30B/MIR199B/MIR34C/MIR150/MIR342/FGFBP1/MIR410/MIR196A1/MIR16-1/MIR494/MIR206/MIR424/MIR31/MIR487B	35
GO:0070268	cornification	25/1265	113/18866	9.16208e-08	1.83307e-05	1.81898e-05	KRT33A/KRT25/KRT26/KRT27/KRT28/SPINK6/KRT16/KRT34/KRT73/KRT6B/KRT5/LIPK/RPTN/KRT2/DSG3/DSG4/KRT24/KRT3/KRT77/KRT1/KRT36/KRT9/KRT84/PKP3/SPINK9	25
GO:0042742	defense response to bacterium	51/1265	348/18866	1.07787e-07	2.08215e-05	2.06615e-05	RNASE3/PLA2G1B/MIR140/MIR181B2/MIR181B1/WFDC5/WFDC10A/WFDC11/WFDC10B/DEFB124/RAG2/BPIFA2/GNLY/ANG/SPAG11A/GBP6/IFNE/CTSG/AZU1/ELANE/SFTPD/DEFB112/IGHE/HTN1/DEFB129/DEFB121/DEFB106A/DEFB115/H2BC8/C10orf99/DEFB135/DEFB126/DEFB128/DEFB110/DEFB136/DEFB103B/DEFB103A/DEFB116/HAVCR2/DEFB1/DEFB125/RPS19/DEFB108B/DEFB114/DEFB134/DEFB113/PGLYRP4/H2BC11/DEFB127/GALP/MICA	51
GO:0010633	negative regulation of epithelial cell migration	26/1265	124/18866	1.59736e-07	2.98279e-05	2.95987e-05	MIR320A/MIR196A2/MIR361/MIR133B/MIR204/MIR15A/MIR26A2/MIR188/MIR129-1/MIR16-2/MIR15B/MIR26A1/MIR129-2/MIR505/MIR193A/MIR200C/MIR199B/MIR200B/MIR152/MIR410/MIR196A1/MIR16-1/MIR212/MIR494/MIR206/MIR424	26
GO:0070103	regulation of interleukin-6-mediated signaling pathway	9/1265	16/18866	1.98147e-07	3.5807e-05	3.55318e-05	MIR99A/MIR125B2/MIR26A2/MIR98/MIRLET7A2/MIRLET7C/MIR125B1/MIR26A1/MIRLET7A1	9
GO:0002042	cell migration involved in sprouting angiogenesis	23/1265	103/18866	2.48464e-07	4.34968e-05	4.31625e-05	MIR320A/MIRLET7F2/MIR196A2/MIR361/MIR15A/MIR26A2/MIR188/MIR16-2/MIRLET7F1/MIR26A1/MIR193A/MIR200C/MIR199B/MIR150/FGFBP1/MIR410/MIR196A1/MIR16-1/MIR494/MIR206/MIR424/MIR31/MIR487B	23
GO:1901342	regulation of vasculature development	59/1265	444/18866	3.60033e-07	6.11183e-05	6.06486e-05	MIR320A/MIR375/MIR185/MIR140/MIRLET7F2/MIR196A2/MIR1-1/MIR30A/MIR30C1/MIR361/MIR138-1/MIR125B2/MIR205/MIR34B/MIRLET7G/MIR15A/MIR26A2/MIR30E/MIR153-2/MIR188/MIR29A/MIR181B2/MIR222/MIR16-2/MIR125B1/MIR15B/MIRLET7F1/MIR26A1/MIR138-2/MIR505/MIR193A/MIR200C/MIR30B/MIR199B/MIR34C/MIR181B1/MIR200B/MIR150/MIR342/MIR130A/FGFBP1/MIR106B/MIR410/MIR100/MIR196A1/MIR16-1/MIR212/MIR494/MIR206/MIR424/MIR217/MIR1…	59
GO:1903587	regulation of blood vessel endothelial cell proliferation involved in sprouting angiogenesis	15/1265	51/18866	7.35824e-07	0.000121238	0.000120306	MIR361/MIR15A/MIR26A2/MIR222/MIR16-2/MIR15B/MIR26A1/MIR193A/MIR342/FGFBP1/MIR410/MIR16-1/MIR494/MIR424/MIR487B	15
GO:0050728	negative regulation of inflammatory response	33/1265	196/18866	8.53516e-07	0.000136153	0.000135106	MIR140/MIR187/MIR138-1/MIR135A1/MIR181C/MIR181A2/MIR181A1/MIR205/MIRLET7G/MIR204/MIR15A/MIR26A2/MIR98/MIR105-1/MIR181B2/MIR488/MIR222/MIR129-1/MIR16-2/MIR26A1/MIR138-2/MIR129-2/MIR181B1/MIR105-2/C1QTNF12/MIR16-1/NLRP12/KRT1/ELANE/MIR31/PYDC2/TAFA3/RPS19	33
GO:1905563	negative regulation of vascular endothelial cell proliferation	11/1265	28/18866	8.74956e-07	0.000136153	0.000135106	MIR133B/MIR98/MIR30E/MIR129-1/MIR15B/MIR129-2/MIR193A/MIR30B/MIR152/MIR424/MIR487B	11
GO:0009913	epidermal cell differentiation	50/1265	365/18866	1.13796e-06	0.000172294	0.000170969	MIR125B2/MIR125B1/KRT33A/KRT25/KRT26/KRT27/KRT28/CNFN/GRXCR1/SPINK6/KRT16/KRTAP11-1/SERPINB13/GRXCR2/KRT34/KRT73/KRTAP13-2/KRT6B/KRT5/LIPK/RPTN/KRT2/DSG3/KRTAP13-3/DSG4/KRT24/SULT2B1/KRT3/KRT77/KRT1/KRT36/KRTAP24-1/ZBED2/KRT9/SPRR4/KRT84/PKP3/HRNR/KRTAP1-5/LCE3E/KRTAP16-1/KRTAP10-11/KRTAP10-9/KRTAP27-1/KRTAP15-1/SPINK9/KRTAP3-1/KRTAP3-3/KRTAP4-2/KRTAP9-1	50
GO:0010594	regulation of endothelial cell migration	37/1265	238/18866	1.4198e-06	0.000209309	0.000207701	MIR320A/MIRLET7F2/MIR196A2/MIR30A/MIR361/MIR135B/MIR133B/MIR204/MIR15A/MIR26A2/MIR188/MIR29A/MIR129-1/MIR16-2/MIR15B/MIRLET7F1/MIR26A1/MIR129-2/MIR505/MIR193A/MIR200C/MIR199B/MIR200A/MIR200B/MIR150/MIR342/FGFBP1/MIR152/MIR410/MIR196A1/MIR16-1/MIR212/MIR494/MIR206/MIR424/MIR31/MIR487B	37
GO:0045765	regulation of angiogenesis	53/1265	403/18866	1.92827e-06	0.000276978	0.00027485	MIR320A/MIR375/MIR185/MIRLET7F2/MIR196A2/MIR1-1/MIR30A/MIR30C1/MIR361/MIR138-1/MIR125B2/MIR34B/MIRLET7G/MIR15A/MIR26A2/MIR30E/MIR188/MIR29A/MIR181B2/MIR222/MIR16-2/MIR125B1/MIR15B/MIRLET7F1/MIR26A1/MIR138-2/MIR505/MIR193A/MIR200C/MIR30B/MIR199B/MIR34C/MIR181B1/MIR200B/MIR150/MIR342/MIR130A/FGFBP1/MIR106B/MIR410/MIR196A1/MIR16-1/MIR212/MIR494/MIR206/MIR424/MIR217/KRT1/MIR31/PRL/CMA1/MIR487B/ZNF304	53
GO:0101023	vascular endothelial cell proliferation	14/1265	50/18866	3.29552e-06	0.00045028	0.00044682	MIR135B/MIR133B/MIR98/MIR30E/MIR29A/MIR129-1/MIR15B/MIR129-2/MIR193A/MIR30B/MIR130A/MIR152/MIR424/MIR487B	14
GO:1905562	regulation of vascular endothelial cell proliferation	14/1265	50/18866	3.29552e-06	0.00045028	0.00044682	MIR135B/MIR133B/MIR98/MIR30E/MIR29A/MIR129-1/MIR15B/MIR129-2/MIR193A/MIR30B/MIR130A/MIR152/MIR424/MIR487B	14
GO:0090370	negative regulation of cholesterol efflux	9/1265	21/18866	3.74407e-06	0.000487774	0.000484026	MIR26A2/MIR26A1/MIR148A/MIR33A/MIR128-1/MIR128-2/MIR302A/MIR301B/EGF	9
GO:1903817	negative regulation of voltage-gated potassium channel activity	9/1265	21/18866	3.74407e-06	0.000487774	0.000484026	KCNE2/MIR1-1/MIR26A2/MIR153-2/MIR26A1/MIR133A2/MIR212/MIR153-1/MTNR1B	9
GO:0002043	blood vessel endothelial cell proliferation involved in sprouting angiogenesis	15/1265	58/18866	4.40085e-06	0.000560308	0.000556002	MIR361/MIR15A/MIR26A2/MIR222/MIR16-2/MIR15B/MIR26A1/MIR193A/MIR342/FGFBP1/MIR410/MIR16-1/MIR494/MIR424/MIR487B	15
GO:0032700	negative regulation of interleukin-17 production	9/1265	22/18866	5.95918e-06	0.000741852	0.00073615	MIRLET7F2/MIR135A1/MIR181C/MIR26A2/MIRLET7F1/MIR26A1/MIR383/MIR146B/IL36RN	9
GO:0050680	negative regulation of epithelial cell proliferation	28/1265	175/18866	1.51908e-05	0.00184997	0.00183576	MIR361/MIR133B/MIR125B2/MIR15A/MIR26A2/MIR98/MIR30E/MIR181B2/MIR222/MIR129-1/MIR16-2/MIR125B1/MIR15B/MIR26A1/MIR129-2/MIR193A/MIR30B/MIR181B1/MIR342/MIR152/MIR410/MIR16-1/MIR494/MIR424/ATP5IF1/PRL/IL26/MIR487B	28
GO:0150077	regulation of neuroinflammatory response	12/1265	43/18866	1.71438e-05	0.00204339	0.00202769	MIR181C/MIR26A2/MIR181B2/MIR26A1/MIR128-1/MIR181B1/MIR128-2/MIR206/MMP3/TTBK1/MMP8/TAFA3	12
GO:1904046	negative regulation of vascular endothelial growth factor production	10/1265	31/18866	2.13993e-05	0.00249747	0.00247828	MIR140/MIR361/MIR107/MIR205/MIR15A/MIR16-2/MIR15B/MIR199B/MIR16-1/MIR504	10
GO:0032715	negative regulation of interleukin-6 production	15/1265	66/18866	2.39068e-05	0.00273318	0.00271218	MIR140/MIR181A2/MIR365A/MIR181A1/MIR204/MIR26A2/MIR98/MIR105-1/MIR26A1/MIR105-2/MIR206/MIR217/NLRP12/IL36RN/HAVCR2	15
GO:0001936	regulation of endothelial cell proliferation	28/1265	184/18866	3.88398e-05	0.00435161	0.00431817	MIR361/MIR135B/MIR133B/MIR15A/MIR26A2/MIR98/MIR30E/MIR29A/MIR222/MIR129-1/MIR16-2/MIR15B/MIR26A1/MIR129-2/MIR193A/MIR30B/MIR342/MIR130A/FGFBP1/ANG/MIR152/MIR410/MIR16-1/MIR494/MIR424/ATP5IF1/PRL/MIR487B	28

## Sheet: Consistent_Adipose-Human
ID	Description	GeneRatio	BgRatio	pvalue	p.adjust	qvalue	geneID	Count
GO:0050907	detection of chemical stimulus involved in sensory perception	237/1230	472/18866	1.22753e-156	6.4752e-153	6.1751e-153	OR4K14/OR2B2/OR6C76/OR5AR1/OR4D5/OR4E2/OR10T2/OR2AK2/OR13H1/OR5I1/OR6Q1/OR52W1/OR4K5/OR52N1/OR2M5/CA6/OR2K2/OR10S1/OR5AS1/OR4E1/OR6N2/OR4C3/RTP1/LPO/OR10J3/OR6V1/OR2L13/OR6K6/TAS1R2/OR10AG1/OR4C6/OR10D3/OR11L1/OR10R2/OR2D2/OR10H2/OR5AU1/OR10J5/OR6A2/OR1P1/OR51M1/OR10J4/OR2T4/OR52B2/OR10K1/OR7G1/OR5M10/OR10K2/TAS2R38/OR4S2/OR2T1/OR10G3/OR5A1/OR51I2/OR2G6/OR5K1/OR2G3/OR1K1/OR2T27/OR2M4/OR9Q2/OR4X1/…	237
GO:0050911	detection of chemical stimulus involved in sensory perception of smell	226/1230	427/18866	9.81303e-156	2.58819e-152	2.46823e-152	OR4K14/OR2B2/OR6C76/OR5AR1/OR4D5/OR4E2/OR10T2/OR2AK2/OR13H1/OR5I1/OR6Q1/OR52W1/OR4K5/OR52N1/OR2M5/OR2K2/OR10S1/OR5AS1/OR4E1/OR6N2/OR4C3/OR10J3/OR6V1/OR2L13/OR6K6/OR10AG1/OR4C6/OR10D3/OR11L1/OR10R2/OR2D2/OR10H2/OR5AU1/OR10J5/OR6A2/OR1P1/OR51M1/OR10J4/OR2T4/OR52B2/OR10K1/OR7G1/OR5M10/OR10K2/OR4S2/OR2T1/OR10G3/OR5A1/OR51I2/OR2G6/OR5K1/OR2G3/OR1K1/OR2T27/OR2M4/OR9Q2/OR4X1/OR4C45/OR10P1/OR4S1/OR6F1/OR…	226
GO:0007608	sensory perception of smell	228/1230	452/18866	5.37425e-151	9.44972e-148	9.01176e-148	OR4K14/OR2B2/OR6C76/OR5AR1/OR4D5/OR4E2/OR10T2/OR2AK2/OR13H1/OR5I1/OR6Q1/OR52W1/OR4K5/OR52N1/OR2M5/OR2K2/OR10S1/OR5AS1/OR4E1/OR6N2/OR4C3/OR10J3/OR6V1/OR2L13/OR6K6/OR10AG1/OR4C6/OR10D3/OR11L1/OR10R2/OR2D2/OR10H2/OR5AU1/OR10J5/OR6A2/OR1P1/OR51M1/OR10J4/CNGA2/OR2T4/OR52B2/OR10K1/OR7G1/OR5M10/OR10K2/OR4S2/OR2T1/OR10G3/OR5A1/OR51I2/OR2G6/OR5K1/OR2G3/OR1K1/OR2T27/OR2M4/OR9Q2/OR4X1/OR4C45/OR10P1/OR4S1/OR…	228
GO:0035278	miRNA mediated inhibition of translation	47/1230	98/18866	7.41426e-30	6.51837e-27	6.21627e-27	MIR218-1/MIR1-1/MIR378A/MIR138-1/MIR135B/MIR133B/MIR125B2/MIR181C/MIR181A2/MIR107/MIR27B/MIR365A/MIR181A1/MIR205/MIR101-1/MIR204/MIR208A/MIR15A/MIR98/MIRLET7A2/MIR29A/MIR345/MIR218-2/MIR181B2/MIR21/MIR222/MIR365B/MIR16-2/MIR9-3/MIR125B1/MIR15B/MIR138-2/MIR148A/MIR200C/MIR96/MIRLET7A1/MIR181B1/MIRLET7I/MIR27A/MIR200B/MIR106B/MIR100/MIR28/MIR16-1/MIR212/MIR877/MIR31	47
GO:0040033	negative regulation of translation, ncRNA-mediated	47/1230	98/18866	7.41426e-30	6.51837e-27	6.21627e-27	MIR218-1/MIR1-1/MIR378A/MIR138-1/MIR135B/MIR133B/MIR125B2/MIR181C/MIR181A2/MIR107/MIR27B/MIR365A/MIR181A1/MIR205/MIR101-1/MIR204/MIR208A/MIR15A/MIR98/MIRLET7A2/MIR29A/MIR345/MIR218-2/MIR181B2/MIR21/MIR222/MIR365B/MIR16-2/MIR9-3/MIR125B1/MIR15B/MIR138-2/MIR148A/MIR200C/MIR96/MIRLET7A1/MIR181B1/MIRLET7I/MIR27A/MIR200B/MIR106B/MIR100/MIR28/MIR16-1/MIR212/MIR877/MIR31	47
GO:0045974	regulation of translation, ncRNA-mediated	47/1230	98/18866	7.41426e-30	6.51837e-27	6.21627e-27	MIR218-1/MIR1-1/MIR378A/MIR138-1/MIR135B/MIR133B/MIR125B2/MIR181C/MIR181A2/MIR107/MIR27B/MIR365A/MIR181A1/MIR205/MIR101-1/MIR204/MIR208A/MIR15A/MIR98/MIRLET7A2/MIR29A/MIR345/MIR218-2/MIR181B2/MIR21/MIR222/MIR365B/MIR16-2/MIR9-3/MIR125B1/MIR15B/MIR138-2/MIR148A/MIR200C/MIR96/MIRLET7A1/MIR181B1/MIRLET7I/MIR27A/MIR200B/MIR106B/MIR100/MIR28/MIR16-1/MIR212/MIR877/MIR31	47
GO:1903670	regulation of sprouting angiogenesis	47/1230	148/18866	1.37394e-20	1.03536e-17	9.87375e-18	GHSR/NR2E1/MIR320A/MIR375/MIRLET7F2/MIR196A2/MIR1-1/MIR30C1/MIR361/MIR138-1/MIR30C2/MIR27B/MIR101-1/MIR34B/MIR15A/MIR26A2/MIR30E/MIR188/MIR199A1/MIR21/MIR23A/MIR222/MIR16-2/MIR10B/MIR15B/MIRLET7F1/MIR26A1/MIR138-2/MIR193A/MIR200C/MIR30B/MIR199B/MIR126/MIR34C/MIR27A/MIR150/MIR24-2/MIR342/MIR410/MIR196A1/MIR16-1/MIR494/MIR206/MIR424/MIR1224/MIR31/MIR487B	47
GO:0043535	regulation of blood vessel endothelial cell migration	46/1230	164/18866	8.98139e-18	5.9221e-15	5.64764e-15	GDF2/NR2E1/MIR320A/MIRLET7F2/MIR196A2/MIR30A/MIR361/MIR135B/MIR133B/MIR27B/MIR101-1/MIR204/MIR15A/MIR26A2/MIR188/MIR199A1/MIR23A/MIR129-1/MIR16-2/MIR10B/MIR15B/MIRLET7F1/MIR26A1/MIR129-2/MIR505/MIR193A/MIR200C/MIR199B/MIR126/MIR27A/MIR200A/MIR200B/MIR150/MIR24-2/MIR342/MIR152/MIR410/MIR196A1/MIR16-1/MIR212/MIR494/MIR206/MIR424/AGTR2/MIR31/MIR487B	46
GO:1903671	negative regulation of sprouting angiogenesis	31/1230	82/18866	1.77129e-16	1.03817e-13	9.90059e-14	MIR320A/MIR375/MIR196A2/MIR30C1/MIR361/MIR138-1/MIR30C2/MIR34B/MIR15A/MIR26A2/MIR30E/MIR188/MIR199A1/MIR222/MIR16-2/MIR15B/MIR26A1/MIR138-2/MIR193A/MIR200C/MIR199B/MIR34C/MIR24-2/MIR342/MIR410/MIR196A1/MIR16-1/MIR494/MIR206/MIR424/MIR487B	31
GO:0043537	negative regulation of blood vessel endothelial cell migration	31/1230	89/18866	2.60101e-15	1.37203e-12	1.30845e-12	GDF2/MIR320A/MIR196A2/MIR361/MIR133B/MIR101-1/MIR204/MIR15A/MIR26A2/MIR188/MIR199A1/MIR129-1/MIR16-2/MIR15B/MIR26A1/MIR129-2/MIR505/MIR193A/MIR200C/MIR199B/MIR200B/MIR24-2/MIR152/MIR410/MIR196A1/MIR16-1/MIR212/MIR494/MIR206/MIR424/AGTR2	31
GO:0002040	sprouting angiogenesis	47/1230	196/18866	3.17989e-15	1.51338e-12	1.44325e-12	GHSR/NR2E1/MIR320A/MIR375/MIRLET7F2/MIR196A2/MIR1-1/MIR30C1/MIR361/MIR138-1/MIR30C2/MIR27B/MIR101-1/MIR34B/MIR15A/MIR26A2/MIR30E/MIR188/MIR199A1/MIR21/MIR23A/MIR222/MIR16-2/MIR10B/MIR15B/MIRLET7F1/MIR26A1/MIR138-2/MIR193A/MIR200C/MIR30B/MIR199B/MIR126/MIR34C/MIR27A/MIR150/MIR24-2/MIR342/MIR410/MIR196A1/MIR16-1/MIR494/MIR206/MIR424/MIR1224/MIR31/MIR487B	47
GO:0043534	blood vessel endothelial cell migration	46/1230	189/18866	3.44277e-15	1.51338e-12	1.44325e-12	GDF2/NR2E1/MIR320A/MIRLET7F2/MIR196A2/MIR30A/MIR361/MIR135B/MIR133B/MIR27B/MIR101-1/MIR204/MIR15A/MIR26A2/MIR188/MIR199A1/MIR23A/MIR129-1/MIR16-2/MIR10B/MIR15B/MIRLET7F1/MIR26A1/MIR129-2/MIR505/MIR193A/MIR200C/MIR199B/MIR126/MIR27A/MIR200A/MIR200B/MIR150/MIR24-2/MIR342/MIR152/MIR410/MIR196A1/MIR16-1/MIR212/MIR494/MIR206/MIR424/AGTR2/MIR31/MIR487B	46
GO:0090049	regulation of cell migration involved in sprouting angiogenesis	30/1230	87/18866	1.00027e-14	4.05878e-12	3.87068e-12	NR2E1/MIR320A/MIRLET7F2/MIR196A2/MIR361/MIR27B/MIR101-1/MIR15A/MIR26A2/MIR188/MIR199A1/MIR23A/MIR16-2/MIR10B/MIRLET7F1/MIR26A1/MIR193A/MIR200C/MIR199B/MIR126/MIR27A/MIR150/MIR410/MIR196A1/MIR16-1/MIR494/MIR206/MIR424/MIR31/MIR487B	30
GO:0017148	negative regulation of translation	49/1230	220/18866	1.82404e-14	6.87273e-12	6.55421e-12	PRG3/MIR218-1/MIR1-1/MIR378A/MIR138-1/MIR135B/MIR133B/MIR125B2/MIR181C/MIR181A2/MIR107/MIR27B/MIR365A/MIR181A1/MIR205/MIR101-1/MIR204/MIR208A/MIR15A/MIR98/MIRLET7A2/MIR29A/MIR345/MIR218-2/MIR181B2/MIR21/MIR222/MIR365B/MIR16-2/MIR9-3/MIR125B1/MIR15B/MIR138-2/MIR148A/MIR200C/MIR96/MIRLET7A1/MIR181B1/MIRLET7I/MIR27A/MIR200B/MIR106B/MIR100/MIR28/MIR16-1/MIR212/MIR877/NANOS2/MIR31	49
GO:0016525	negative regulation of angiogenesis	45/1230	192/18866	3.02558e-14	1.064e-11	1.01468e-11	GDF2/IL17F/CNMD/MIR320A/MIR375/MIR185/MIR196A2/MIR30C1/MIR361/MIR138-1/MIR125B2/MIR30C2/MIR34B/MIR15A/MIR26A2/MIR30E/MIR188/MIR29A/MIR199A1/MIR21/MIR222/MIR16-2/MIR125B1/MIR15B/MIR26A1/MIR138-2/MIR505/MIR193A/MIR200C/MIR30B/MIR199B/MIR34C/MIR200B/MIR24-2/MIR342/MIR106B/MIR410/MIR196A1/MIR16-1/MIR212/MIR494/MIR206/MIR424/MIR217/MIR487B	45
GO:2000181	negative regulation of blood vessel morphogenesis	45/1230	194/18866	4.52266e-14	1.49107e-11	1.42196e-11	GDF2/IL17F/CNMD/MIR320A/MIR375/MIR185/MIR196A2/MIR30C1/MIR361/MIR138-1/MIR125B2/MIR30C2/MIR34B/MIR15A/MIR26A2/MIR30E/MIR188/MIR29A/MIR199A1/MIR21/MIR222/MIR16-2/MIR125B1/MIR15B/MIR26A1/MIR138-2/MIR505/MIR193A/MIR200C/MIR30B/MIR199B/MIR34C/MIR200B/MIR24-2/MIR342/MIR106B/MIR410/MIR196A1/MIR16-1/MIR212/MIR494/MIR206/MIR424/MIR217/MIR487B	45
GO:0010596	negative regulation of endothelial cell migration	32/1230	107/18866	1.23419e-13	3.70363e-11	3.53198e-11	GDF2/MIR320A/MIR196A2/MIR361/MIR133B/MIR101-1/MIR204/MIR15A/MIR26A2/MIR188/MIR199A1/MIR21/MIR129-1/MIR16-2/MIR15B/MIR26A1/MIR129-2/MIR505/MIR193A/MIR200C/MIR199B/MIR200B/MIR24-2/MIR152/MIR410/MIR196A1/MIR16-1/MIR212/MIR494/MIR206/MIR424/AGTR2	32
GO:1901343	negative regulation of vasculature development	46/1230	207/18866	1.2638e-13	3.70363e-11	3.53198e-11	GDF2/IL17F/CNMD/MIR320A/MIR375/MIR185/MIR196A2/MIR30C1/MIR361/MIR138-1/MIR125B2/MIR30C2/MIR34B/MIR15A/MIR26A2/MIR30E/MIR188/MIR29A/MIR199A1/MIR21/MIR222/MIR16-2/MIR125B1/MIR15B/MIR26A1/MIR138-2/MIR505/MIR193A/MIR200C/MIR30B/MIR199B/MIR34C/MIR200B/MIR24-2/MIR342/MIR106B/MIR410/MIR100/MIR196A1/MIR16-1/MIR212/MIR494/MIR206/MIR424/MIR217/MIR487B	46
GO:1903587	regulation of blood vessel endothelial cell proliferation involved in sprouting angiogenesis	22/1230	51/18866	1.71206e-13	4.75323e-11	4.53293e-11	MIR361/MIR27B/MIR101-1/MIR15A/MIR26A2/MIR21/MIR23A/MIR222/MIR16-2/MIR10B/MIR15B/MIR26A1/MIR193A/MIR126/MIR27A/MIR24-2/MIR342/MIR410/MIR16-1/MIR494/MIR424/MIR487B	22
GO:1901342	regulation of vasculature development	73/1230	444/18866	1.86293e-13	4.91348e-11	4.68576e-11	GDF2/CELA1/GHSR/TERT/NR2E1/IL17F/CNMD/MIR320A/MIR375/MIR185/MIR140/MIRLET7F2/MIR196A2/MIR1-1/MIR30A/MIR30C1/MIR361/MIR378A/MIR138-1/MIR125B2/MIR30C2/MIR27B/MIR205/MIR101-1/MIR34B/MIRLET7G/MIR15A/MIR26A2/MIR30E/MIR153-2/MIR188/MIR29A/MIR199A1/MIR181B2/MIR21/MIR23A/MIR222/MIR16-2/MIR99B/MIR125B1/MIR10B/MIR15B/MIRLET7F1/MIR26A1/MIR138-2/MIR505/MIR193A/MIR200C/MIR30B/MIR199B/MIR126/MIR34C/MIR181B1/MI…	73
GO:0045765	regulation of angiogenesis	68/1230	403/18866	3.64701e-13	9.16093e-11	8.73636e-11	GDF2/CELA1/GHSR/TERT/NR2E1/IL17F/CNMD/MIR320A/MIR375/MIR185/MIRLET7F2/MIR196A2/MIR1-1/MIR30A/MIR30C1/MIR361/MIR378A/MIR138-1/MIR125B2/MIR30C2/MIR27B/MIR101-1/MIR34B/MIRLET7G/MIR15A/MIR26A2/MIR30E/MIR188/MIR29A/MIR199A1/MIR181B2/MIR21/MIR23A/MIR222/MIR16-2/MIR99B/MIR125B1/MIR10B/MIR15B/MIRLET7F1/MIR26A1/MIR138-2/MIR505/MIR193A/MIR200C/MIR30B/MIR199B/MIR126/MIR34C/MIR181B1/MIR27A/MIR200B/MIR150/MIR…	68
GO:0010594	regulation of endothelial cell migration	49/1230	238/18866	4.38403e-13	1.00547e-10	9.58868e-11	GDF2/FGF4/NR2E1/MIR320A/MIRLET7F2/MIR196A2/MIR30A/MIR361/MIR135B/MIR133B/MIR27B/MIR101-1/MIR204/MIR15A/MIR26A2/MIR188/MIR29A/MIR199A1/MIR21/MIR23A/MIR129-1/MIR16-2/MIR10B/MIR15B/MIRLET7F1/MIR26A1/MIR129-2/MIR505/MIR193A/MIR200C/MIR199B/MIR126/MIR27A/MIR200A/MIR200B/MIR150/MIR24-2/MIR342/MIR152/MIR410/MIR196A1/MIR16-1/MIR212/MIR494/MIR206/MIR424/AGTR2/MIR31/MIR487B	49
GO:0034249	negative regulation of cellular amide metabolic process	49/1230	238/18866	4.38403e-13	1.00547e-10	9.58868e-11	PRG3/MIR218-1/MIR1-1/MIR378A/MIR138-1/MIR135B/MIR133B/MIR125B2/MIR181C/MIR181A2/MIR107/MIR27B/MIR365A/MIR181A1/MIR205/MIR101-1/MIR204/MIR208A/MIR15A/MIR98/MIRLET7A2/MIR29A/MIR345/MIR218-2/MIR181B2/MIR21/MIR222/MIR365B/MIR16-2/MIR9-3/MIR125B1/MIR15B/MIR138-2/MIR148A/MIR200C/MIR96/MIRLET7A1/MIR181B1/MIRLET7I/MIR27A/MIR200B/MIR106B/MIR100/MIR28/MIR16-1/MIR212/MIR877/NANOS2/MIR31	49
GO:0002042	cell migration involved in sprouting angiogenesis	30/1230	103/18866	1.54206e-12	3.38933e-10	3.23225e-10	NR2E1/MIR320A/MIRLET7F2/MIR196A2/MIR361/MIR27B/MIR101-1/MIR15A/MIR26A2/MIR188/MIR199A1/MIR23A/MIR16-2/MIR10B/MIRLET7F1/MIR26A1/MIR193A/MIR200C/MIR199B/MIR126/MIR27A/MIR150/MIR410/MIR196A1/MIR16-1/MIR494/MIR206/MIR424/MIR31/MIR487B	30
GO:0002043	blood vessel endothelial cell proliferation involved in sprouting angiogenesis	22/1230	58/18866	3.96471e-12	8.08746e-10	7.71264e-10	MIR361/MIR27B/MIR101-1/MIR15A/MIR26A2/MIR21/MIR23A/MIR222/MIR16-2/MIR10B/MIR15B/MIR26A1/MIR193A/MIR126/MIR27A/MIR24-2/MIR342/MIR410/MIR16-1/MIR494/MIR424/MIR487B	22
GO:0001937	negative regulation of endothelial cell proliferation	26/1230	81/18866	3.98623e-12	8.08746e-10	7.71264e-10	GDF2/CNMD/MIR361/MIR133B/MIR15A/MIR26A2/MIR98/MIR30E/MIR21/MIR222/MIR129-1/MIR16-2/MIR15B/MIR26A1/MIR129-2/MIR193A/MIR30B/MIR126/MIR24-2/MIR342/MIR152/MIR410/MIR16-1/MIR494/MIR424/MIR487B	26
GO:0010633	negative regulation of epithelial cell migration	32/1230	124/18866	1.02611e-11	2.00472e-09	1.91181e-09	GDF2/MIR320A/MIR196A2/MIR361/MIR133B/MIR101-1/MIR204/MIR15A/MIR26A2/MIR188/MIR199A1/MIR21/MIR129-1/MIR16-2/MIR15B/MIR26A1/MIR129-2/MIR505/MIR193A/MIR200C/MIR199B/MIR200B/MIR24-2/MIR152/MIR410/MIR196A1/MIR16-1/MIR212/MIR494/MIR206/MIR424/AGTR2	32
GO:0001818	negative regulation of cytokine production	59/1230	360/18866	4.59556e-11	8.6577e-09	8.25645e-09	ACOD1/CARD18/GHSR/NR1H4/IL23R/PGLYRP3/MIR320A/MIR140/MIRLET7F2/MIR361/MIR378A/MIR125B2/MIR181C/MIR181A2/MIR107/MIR27B/MIR365A/MIR181A1/MIR26B/MIR205/MIR101-1/MIR204/MIR15A/MIR26A2/MIR98/MIR105-1/MIR199A1/MIR21/MIR488/MIR222/MIRLET7C/MIR365B/MIR129-1/MIR16-2/MIR125B1/MIR15B/MIRLET7F1/MIR26A1/MIR129-2/MIR200C/MIR383/MIR199B/MIR194-1/MIR24-2/MIR105-2/MIR130A/SCGB1A1/MIR152/MIR106B/MIR100/MIR16-1/MIR…	59
GO:0101023	vascular endothelial cell proliferation	19/1230	50/18866	1.12237e-10	1.97351e-08	1.88204e-08	GHSR/MIR135B/MIR133B/MIR98/MIR30E/MIR29A/MIR21/MIR129-1/MIR15B/MIR129-2/MIR193A/MIR30B/MIR126/MIR27A/MIR24-2/MIR130A/MIR152/MIR424/MIR487B	19
GO:1905562	regulation of vascular endothelial cell proliferation	19/1230	50/18866	1.12237e-10	1.97351e-08	1.88204e-08	GHSR/MIR135B/MIR133B/MIR98/MIR30E/MIR29A/MIR21/MIR129-1/MIR15B/MIR129-2/MIR193A/MIR30B/MIR126/MIR27A/MIR24-2/MIR130A/MIR152/MIR424/MIR487B	19
GO:1903588	negative regulation of blood vessel endothelial cell proliferation involved in sprouting angiogenesis	14/1230	28/18866	3.93936e-10	6.70327e-08	6.3926e-08	MIR361/MIR15A/MIR26A2/MIR222/MIR16-2/MIR15B/MIR26A1/MIR193A/MIR24-2/MIR342/MIR410/MIR16-1/MIR494/MIR424	14
GO:0043542	endothelial cell migration	49/1230	286/18866	4.32513e-10	7.1297e-08	6.79927e-08	GDF2/FGF4/NR2E1/MIR320A/MIRLET7F2/MIR196A2/MIR30A/MIR361/MIR135B/MIR133B/MIR27B/MIR101-1/MIR204/MIR15A/MIR26A2/MIR188/MIR29A/MIR199A1/MIR21/MIR23A/MIR129-1/MIR16-2/MIR10B/MIR15B/MIRLET7F1/MIR26A1/MIR129-2/MIR505/MIR193A/MIR200C/MIR199B/MIR126/MIR27A/MIR200A/MIR200B/MIR150/MIR24-2/MIR342/MIR152/MIR410/MIR196A1/MIR16-1/MIR212/MIR494/MIR206/MIR424/AGTR2/MIR31/MIR487B	49
GO:0090051	negative regulation of cell migration involved in sprouting angiogenesis	18/1230	49/18866	6.66312e-10	1.06509e-07	1.01573e-07	MIR320A/MIR196A2/MIR361/MIR15A/MIR26A2/MIR188/MIR199A1/MIR16-2/MIR26A1/MIR193A/MIR200C/MIR199B/MIR410/MIR196A1/MIR16-1/MIR494/MIR206/MIR424	18
GO:0010632	regulation of epithelial cell migration	50/1230	301/18866	8.67556e-10	1.34599e-07	1.28361e-07	GDF2/FGF4/NR2E1/MIR320A/MIRLET7F2/MIR196A2/MIR30A/MIR361/MIR135B/MIR133B/MIR27B/MIR101-1/MIR204/MIR15A/MIR26A2/MIR188/MIR29A/MIR199A1/MIR21/MIR23A/MIR222/MIR129-1/MIR16-2/MIR10B/MIR15B/MIRLET7F1/MIR26A1/MIR129-2/MIR505/MIR193A/MIR200C/MIR199B/MIR126/MIR27A/MIR200A/MIR200B/MIR150/MIR24-2/MIR342/MIR152/MIR410/MIR196A1/MIR16-1/MIR212/MIR494/MIR206/MIR424/AGTR2/MIR31/MIR487B	50
GO:1905563	negative regulation of vascular endothelial cell proliferation	13/1230	28/18866	5.37794e-09	8.10533e-07	7.72968e-07	MIR133B/MIR98/MIR30E/MIR129-1/MIR15B/MIR129-2/MIR193A/MIR30B/MIR126/MIR24-2/MIR152/MIR424/MIR487B	13
GO:0001936	regulation of endothelial cell proliferation	35/1230	184/18866	8.60593e-09	1.26101e-06	1.20256e-06	GDF2/GHSR/CNMD/MIR361/MIR135B/MIR133B/MIR27B/MIR101-1/MIR15A/MIR26A2/MIR98/MIR30E/MIR29A/MIR21/MIR23A/MIR222/MIR129-1/MIR16-2/MIR10B/MIR15B/MIR26A1/MIR129-2/MIR193A/MIR30B/MIR126/MIR27A/MIR24-2/MIR342/MIR130A/MIR152/MIR410/MIR16-1/MIR494/MIR424/MIR487B	35
GO:0070104	negative regulation of interleukin-6-mediated signaling pathway	9/1230	13/18866	1.16469e-08	1.66047e-06	1.58352e-06	MIR99A/MIR125B2/MIR26A2/MIR98/MIRLET7A2/MIRLET7C/MIR125B1/MIR26A1/MIRLET7A1	9
GO:0050728	negative regulation of inflammatory response	36/1230	196/18866	1.38534e-08	1.92307e-06	1.83394e-06	ACOD1/GHSR/NR1H4/GPR31/IL22RA2/APCS/IL2/MIR140/MIR187/MIR378A/MIR138-1/MIR30C2/MIR181C/MIR181A2/MIR181A1/MIR205/MIRLET7G/MIR204/MIR15A/MIR26A2/MIR98/MIR105-1/MIR181B2/MIR488/MIR222/MIR129-1/MIR16-2/MIR26A1/MIR138-2/MIR129-2/MIR126/MIR181B1/MIR105-2/MIR16-1/MIR31/PYDC2	36
GO:0090370	negative regulation of cholesterol efflux	11/1230	21/18866	1.66291e-08	2.24919e-06	2.14495e-06	MIR27B/MIR26A2/MIR26A1/MIR148A/MIR33A/MIR128-1/MIR27A/MIR128-2/MIR302A/MIR33B/MIR301B	11
GO:0001935	endothelial cell proliferation	35/1230	199/18866	6.80757e-08	8.97749e-06	8.56142e-06	GDF2/GHSR/CNMD/MIR361/MIR135B/MIR133B/MIR27B/MIR101-1/MIR15A/MIR26A2/MIR98/MIR30E/MIR29A/MIR21/MIR23A/MIR222/MIR129-1/MIR16-2/MIR10B/MIR15B/MIR26A1/MIR129-2/MIR193A/MIR30B/MIR126/MIR27A/MIR24-2/MIR342/MIR130A/MIR152/MIR410/MIR16-1/MIR494/MIR424/MIR487B	35
GO:0050680	negative regulation of epithelial cell proliferation	32/1230	175/18866	9.71511e-08	1.24993e-05	1.192e-05	GDF2/NKX2-8/CNMD/MIR361/MIR133B/MIR125B2/MIR15A/MIR26A2/MIR98/MIR30E/MIR181B2/MIR21/MIR222/MIR129-1/MIR16-2/MIR125B1/MIR15B/MIR26A1/MIR129-2/MIR193A/MIR30B/MIR126/MIR181B1/MIR24-2/MIR342/MIR152/MIR410/MIR16-1/MIR494/MIR424/IL26/MIR487B	32
GO:0032369	negative regulation of lipid transport	15/1230	47/18866	1.55399e-07	1.91027e-05	1.82174e-05	MIR30C1/MIR30C2/MIR27B/MIR26A2/MIR26A1/MIR148A/MIR33A/MIR128-1/MIR27A/MIR128-2/MIR302A/MIR33B/MIR301B/CYP4F2/AGTR2	15
GO:0070103	regulation of interleukin-6-mediated signaling pathway	9/1230	16/18866	1.55719e-07	1.91027e-05	1.82174e-05	MIR99A/MIR125B2/MIR26A2/MIR98/MIRLET7A2/MIRLET7C/MIR125B1/MIR26A1/MIRLET7A1	9
GO:1904046	negative regulation of vascular endothelial growth factor production	12/1230	31/18866	2.47015e-07	2.96137e-05	2.82412e-05	MIR140/MIR361/MIR378A/MIR107/MIR205/MIR15A/MIR199A1/MIR16-2/MIR15B/MIR199B/MIR16-1/MIR504	12
GO:0010631	epithelial cell migration	50/1230	365/18866	5.00239e-07	5.86392e-05	5.59215e-05	GDF2/FGF4/NR2E1/MIR320A/MIRLET7F2/MIR196A2/MIR30A/MIR361/MIR135B/MIR133B/MIR27B/MIR101-1/MIR204/MIR15A/MIR26A2/MIR188/MIR29A/MIR199A1/MIR21/MIR23A/MIR222/MIR129-1/MIR16-2/MIR10B/MIR15B/MIRLET7F1/MIR26A1/MIR129-2/MIR505/MIR193A/MIR200C/MIR199B/MIR126/MIR27A/MIR200A/MIR200B/MIR150/MIR24-2/MIR342/MIR152/MIR410/MIR196A1/MIR16-1/MIR212/MIR494/MIR206/MIR424/AGTR2/MIR31/MIR487B	50
GO:0010984	regulation of lipoprotein particle clearance	12/1230	33/18866	5.4969e-07	6.30351e-05	6.01137e-05	NR1H4/MIR185/MIR27B/MIR199A1/MIR148A/MIR33A/MIR128-1/MIR27A/MIR128-2/MIR133A2/MIR302A/MIR33B	12
GO:1904705	regulation of vascular associated smooth muscle cell proliferation	20/1230	87/18866	5.86941e-07	6.45024e-05	6.1513e-05	TERT/MIR185/MIR140/MIR301A/MIR1-1/MIR135B/MIR27B/MIR208A/MIR15A/MIR26A2/MIR21/MIR222/MIR26A1/MIR96/MIR27A/MIR130A/MIR133A2/MIR424/MIR665/MIR339	20
GO:1990874	vascular associated smooth muscle cell proliferation	20/1230	87/18866	5.86941e-07	6.45024e-05	6.1513e-05	TERT/MIR185/MIR140/MIR301A/MIR1-1/MIR135B/MIR27B/MIR208A/MIR15A/MIR26A2/MIR21/MIR222/MIR26A1/MIR96/MIR27A/MIR130A/MIR133A2/MIR424/MIR665/MIR339	20
GO:0090132	epithelium migration	50/1230	368/18866	6.41277e-07	6.90355e-05	6.5836e-05	GDF2/FGF4/NR2E1/MIR320A/MIRLET7F2/MIR196A2/MIR30A/MIR361/MIR135B/MIR133B/MIR27B/MIR101-1/MIR204/MIR15A/MIR26A2/MIR188/MIR29A/MIR199A1/MIR21/MIR23A/MIR222/MIR129-1/MIR16-2/MIR10B/MIR15B/MIRLET7F1/MIR26A1/MIR129-2/MIR505/MIR193A/MIR200C/MIR199B/MIR126/MIR27A/MIR200A/MIR200B/MIR150/MIR24-2/MIR342/MIR152/MIR410/MIR196A1/MIR16-1/MIR212/MIR494/MIR206/MIR424/AGTR2/MIR31/MIR487B	50
GO:0090130	tissue migration	50/1230	374/18866	1.04191e-06	0.000109921	0.000104827	GDF2/FGF4/NR2E1/MIR320A/MIRLET7F2/MIR196A2/MIR30A/MIR361/MIR135B/MIR133B/MIR27B/MIR101-1/MIR204/MIR15A/MIR26A2/MIR188/MIR29A/MIR199A1/MIR21/MIR23A/MIR222/MIR129-1/MIR16-2/MIR10B/MIR15B/MIRLET7F1/MIR26A1/MIR129-2/MIR505/MIR193A/MIR200C/MIR199B/MIR126/MIR27A/MIR200A/MIR200B/MIR150/MIR24-2/MIR342/MIR152/MIR410/MIR196A1/MIR16-1/MIR212/MIR494/MIR206/MIR424/AGTR2/MIR31/MIR487B	50

## Sheet: Consistent_Adrenal-Cattle
ID	Description	GeneRatio	BgRatio	pvalue	p.adjust	qvalue	geneID	Count
GO:0050907	detection of chemical stimulus involved in sensory perception	194/1233	472/18866	1.24706e-106	5.50838e-103	5.50838e-103	TAS2R10/OR1K1/OR2T27/OR2M4/OR9Q2/OR4X1/OR4C45/OR10P1/OR4S1/OR6F1/OR52K1/TAS2R16/OR52E4/OR10AD1/TAS2R1/OR4K1/OR4K2/OR4N2/OR4Q3/OR8B4/OR10G6/OR4D9/OR6N1/OR2T2/OR8K5/OR5D18/OR7D2/OR1M1/OR4K15/OR8K1/OR13C3/OR4K3/OR1N1/OR52J3/OR52E2/OR5C1/OR2Y1/OR11H4/OR8D4/OR6Y1/OR52L1/OR1G1/OR8U1/OR11H12/OR51F2/OR2B11/OR6P1/OR12D3/OR10X1/OR2B6/OR10A7/OR11H6/OR2W3/OR5L1/OR9I1/OR5V1/OR2G2/OR2AJ1/TAS2R40/OR1N2/OR6B1/OR…	194
GO:0050911	detection of chemical stimulus involved in sensory perception of smell	185/1233	427/18866	2.00377e-106	5.50838e-103	5.50838e-103	OR1K1/OR2T27/OR2M4/OR9Q2/OR4X1/OR4C45/OR10P1/OR4S1/OR6F1/OR52K1/OR52E4/OR10AD1/OR4K1/OR4K2/OR4N2/OR4Q3/OR8B4/OR10G6/OR4D9/OR6N1/OR2T2/OR8K5/OR5D18/OR7D2/OR1M1/OR4K15/OR8K1/OR13C3/OR4K3/OR1N1/OR52J3/OR52E2/OR5C1/OR2Y1/OR11H4/OR8D4/OR6Y1/OR52L1/OR1G1/OR8U1/OR11H12/OR51F2/OR2B11/OR6P1/OR12D3/OR10X1/OR2B6/OR10A7/OR11H6/OR2W3/OR5L1/OR9I1/OR5V1/OR2G2/OR2AJ1/OR1N2/OR6B1/OR13A1/OR1S2/OR10W1/OR7A5/OR5M11/…	185
GO:0007608	sensory perception of smell	186/1233	452/18866	3.41121e-102	6.2516e-99	6.2516e-99	OR1K1/OR2T27/OR2M4/OR9Q2/OR4X1/OR4C45/OR10P1/OR4S1/OR6F1/OR52K1/OR52E4/OR10AD1/OR4K1/OR4K2/OR4N2/OR4Q3/OR8B4/OR10G6/OR4D9/OR6N1/OR2T2/OR8K5/OR5D18/OR7D2/OR1M1/OR4K15/OR8K1/OR13C3/OR4K3/OR1N1/OR52J3/OR52E2/OR5C1/OR2Y1/OR11H4/OR8D4/OR6Y1/OR52L1/OR1G1/OR8U1/OR11H12/OR51F2/OR2B11/OR6P1/OR12D3/OR10X1/OR2B6/OR10A7/OR11H6/OR2W3/OR5L1/OR9I1/OR5V1/OR2G2/OR2AJ1/OR1N2/OR6B1/OR13A1/OR1S2/OR10W1/OR7A5/OR5M11/…	186
GO:0031424	keratinization	50/1233	225/18866	1.19169e-14	1.63798e-11	1.63798e-11	KLK12/KRT33A/KRT25/KRT26/KRT27/KRT28/CNFN/TGM5/SPINK6/KRT16/KRTAP11-1/KRT34/KRT73/KRTAP13-2/KRT6B/KRT5/LIPK/RPTN/KRT2/FLG/DSG3/KRTAP13-3/KRT78/DSG4/KRT24/KRT23/KRT3/KRT77/KRT1/KRT36/PKP1/KRTAP24-1/KRT9/SPRR4/KRT84/PKP3/HRNR/KRTAP1-5/LCE3E/KRTAP16-1/KRTAP10-11/KRTAP10-9/KRTAP27-1/KRTAP15-1/SPINK9/KRTAP3-1/TCHH/KRTAP3-3/KRTAP4-2/KRTAP9-1	50
GO:0070268	cornification	32/1233	113/18866	7.00686e-13	7.70474e-10	7.70474e-10	KLK12/KRT33A/KRT25/KRT26/KRT27/KRT28/TGM5/SPINK6/KRT16/KRT34/KRT73/KRT6B/KRT5/LIPK/RPTN/KRT2/FLG/DSG3/KRT78/DSG4/KRT24/KRT23/KRT3/KRT77/KRT1/KRT36/PKP1/KRT9/KRT84/PKP3/SPINK9/TCHH	32
GO:0030216	keratinocyte differentiation	52/1233	306/18866	1.87249e-10	1.71582e-07	1.71582e-07	KLK12/KRT33A/KRT25/KRT26/KRT27/KRT28/CNFN/TGM5/SPINK6/KRT16/KRTAP11-1/SERPINB13/KRT34/KRT73/KRTAP13-2/KRT6B/KRT5/LIPK/RPTN/KRT2/FLG/DSG3/KRTAP13-3/KRT78/DSG4/KRT24/KRT23/KRT3/KRT77/KRT1/KRT36/PKP1/KRTAP24-1/ZBED2/KRT9/SPRR4/KRT84/PKP3/HRNR/KRTAP1-5/LCE3E/KRTAP16-1/KRTAP10-11/KRTAP10-9/KRTAP27-1/KRTAP15-1/SPINK9/KRTAP3-1/TCHH/KRTAP3-3/KRTAP4-2/KRTAP9-1	52
GO:0009913	epidermal cell differentiation	56/1233	365/18866	1.97289e-09	1.54956e-06	1.54956e-06	KLK12/KRT33A/KRT25/KRT26/KRT27/KRT28/CNFN/TGM5/GRXCR1/SPINK6/KRT16/KRTAP11-1/SERPINB13/GRXCR2/KRT34/KRT73/KRTAP13-2/KRT6B/KRT5/LIPK/RPTN/KRT2/FLG/DSG3/KRTAP13-3/PDZD7/KRT78/DSG4/KRT24/KRT23/SULT2B1/KRT3/KRT77/KRT1/KRT36/PKP1/KRTAP24-1/ZBED2/KRT9/SPRR4/KRT84/PKP3/HRNR/KRTAP1-5/LCE3E/KRTAP16-1/KRTAP10-11/KRTAP10-9/KRTAP27-1/KRTAP15-1/SPINK9/KRTAP3-1/TCHH/KRTAP3-3/KRTAP4-2/KRTAP9-1	56
GO:0019730	antimicrobial humoral response	27/1233	137/18866	2.10307e-07	0.000144533	0.000144533	WFDC5/WFDC10A/WFDC11/WFDC10B/BPIFA2/GNLY/CST9L/ANG/SPAG11A/IL36RN/CTSG/AZU1/PRTN3/ELANE/SFTPD/HTN1/H2BC8/DMBT1/IGHM/DEFB126/DEFB103B/DEFB103A/RPS19/ITLN1/PGLYRP4/DEFB127/GALP	27
GO:0042742	defense response to bacterium	48/1233	348/18866	7.38618e-07	0.000436142	0.000436142	WFDC5/WFDC10A/WFDC11/WFDC10B/DEFB124/RAG2/BPIFA2/GNLY/ANG/DEFB130B/SPAG11A/GBP6/IFNE/CLEC4D/CTSG/AZU1/MPEG1/ELANE/SFTPD/IGHE/HTN1/DEFB129/DEFB121/DEFB106A/DEFB115/H2BC8/C10orf99/DEFB135/DMBT1/IGHM/DEFB126/DEFB128/DEFB110/DEFB136/DEFB103B/DEFB103A/DEFB116/HAVCR2/DEFB125/RPS19/DEFB108B/DEFB114/DEFB134/DEFB113/PGLYRP4/DEFB127/GALP/MICA	48
GO:0008544	epidermis development	60/1233	477/18866	7.93275e-07	0.000436142	0.000436142	KLK12/KRT33A/KRT25/KRT26/KRT27/KRT28/CNFN/TGM5/GRXCR1/SPINK6/KRT16/KRTAP11-1/SERPINB13/GRXCR2/KRT34/KRT73/KRTAP13-2/KRT6B/KRT5/LIPK/RPTN/KRT2/FLG/DSG3/KRTAP13-3/PDZD7/KRT78/DSG4/KRT24/KRT23/SULT2B1/KRT3/KRT77/KRT1/KRT36/C1orf68/PKP1/KRTAP24-1/ZBED2/KRT9/SPRR4/EDA2R/KRT84/PKP3/HRNR/KRTAP1-5/LCE3E/KRTAP16-1/KRTAP10-11/KRTAP10-9/FOXQ1/KRTAP27-1/KRTAP15-1/SPINK9/KRTAP3-1/TCHH/KRTAP3-3/KRTAP4-2/FLG2/K…	60
GO:0043588	skin development	54/1233	425/18866	2.06471e-06	0.00103198	0.00103198	KLK12/KRT33A/KRT25/KRT26/KRT27/KRT28/CNFN/TGM5/SPINK6/KRT16/KRTAP11-1/SERPINB13/KRT34/KRT73/KRTAP13-2/KRT6B/KRT5/LIPK/RPTN/KRT2/FLG/DSG3/KRTAP13-3/KRT78/DSG4/KRT24/KRT23/KRT3/KRT77/KRT1/KRT36/PKP1/KRTAP24-1/ZBED2/KRT9/SPRR4/KRT84/PKP3/HRNR/KRTAP1-5/LCE3E/KRTAP16-1/KRTAP10-11/KRTAP10-9/FOXQ1/KRTAP27-1/KRTAP15-1/SPINK9/KRTAP3-1/TCHH/KRTAP3-3/KRTAP4-2/FLG2/KRTAP9-1	54
#N/A	#N/A	#N/A	#N/A	#N/A	#N/A	#N/A	#N/A	#N/A
#N/A	#N/A	#N/A	#N/A	#N/A	#N/A	#N/A	#N/A	#N/A
#N/A	#N/A	#N/A	#N/A	#N/A	#N/A	#N/A	#N/A	#N/A
#N/A	#N/A	#N/A	#N/A	#N/A	#N/A	#N/A	#N/A	#N/A
#N/A	#N/A	#N/A	#N/A	#N/A	#N/A	#N/A	#N/A	#N/A
#N/A	#N/A	#N/A	#N/A	#N/A	#N/A	#N/A	#N/A	#N/A
#N/A	#N/A	#N/A	#N/A	#N/A	#N/A	#N/A	#N/A	#N/A
#N/A	#N/A	#N/A	#N/A	#N/A	#N/A	#N/A	#N/A	#N/A
#N/A	#N/A	#N/A	#N/A	#N/A	#N/A	#N/A	#N/A	#N/A
#N/A	#N/A	#N/A	#N/A	#N/A	#N/A	#N/A	#N/A	#N/A
#N/A	#N/A	#N/A	#N/A	#N/A	#N/A	#N/A	#N/A	#N/A
#N/A	#N/A	#N/A	#N/A	#N/A	#N/A	#N/A	#N/A	#N/A
#N/A	#N/A	#N/A	#N/A	#N/A	#N/A	#N/A	#N/A	#N/A
#N/A	#N/A	#N/A	#N/A	#N/A	#N/A	#N/A	#N/A	#N/A
#N/A	#N/A	#N/A	#N/A	#N/A	#N/A	#N/A	#N/A	#N/A
#N/A	#N/A	#N/A	#N/A	#N/A	#N/A	#N/A	#N/A	#N/A
#N/A	#N/A	#N/A	#N/A	#N/A	#N/A	#N/A	#N/A	#N/A
#N/A	#N/A	#N/A	#N/A	#N/A	#N/A	#N/A	#N/A	#N/A
#N/A	#N/A	#N/A	#N/A	#N/A	#N/A	#N/A	#N/A	#N/A
#N/A	#N/A	#N/A	#N/A	#N/A	#N/A	#N/A	#N/A	#N/A
#N/A	#N/A	#N/A	#N/A	#N/A	#N/A	#N/A	#N/A	#N/A
#N/A	#N/A	#N/A	#N/A	#N/A	#N/A	#N/A	#N/A	#N/A
#N/A	#N/A	#N/A	#N/A	#N/A	#N/A	#N/A	#N/A	#N/A
#N/A	#N/A	#N/A	#N/A	#N/A	#N/A	#N/A	#N/A	#N/A
#N/A	#N/A	#N/A	#N/A	#N/A	#N/A	#N/A	#N/A	#N/A
#N/A	#N/A	#N/A	#N/A	#N/A	#N/A	#N/A	#N/A	#N/A
#N/A	#N/A	#N/A	#N/A	#N/A	#N/A	#N/A	#N/A	#N/A
#N/A	#N/A	#N/A	#N/A	#N/A	#N/A	#N/A	#N/A	#N/A
#N/A	#N/A	#N/A	#N/A	#N/A	#N/A	#N/A	#N/A	#N/A
#N/A	#N/A	#N/A	#N/A	#N/A	#N/A	#N/A	#N/A	#N/A
#N/A	#N/A	#N/A	#N/A	#N/A	#N/A	#N/A	#N/A	#N/A
#N/A	#N/A	#N/A	#N/A	#N/A	#N/A	#N/A	#N/A	#N/A
#N/A	#N/A	#N/A	#N/A	#N/A	#N/A	#N/A	#N/A	#N/A
#N/A	#N/A	#N/A	#N/A	#N/A	#N/A	#N/A	#N/A	#N/A
#N/A	#N/A	#N/A	#N/A	#N/A	#N/A	#N/A	#N/A	#N/A
#N/A	#N/A	#N/A	#N/A	#N/A	#N/A	#N/A	#N/A	#N/A
#N/A	#N/A	#N/A	#N/A	#N/A	#N/A	#N/A	#N/A	#N/A
#N/A	#N/A	#N/A	#N/A	#N/A	#N/A	#N/A	#N/A	#N/A
#N/A	#N/A	#N/A	#N/A	#N/A	#N/A	#N/A	#N/A	#N/A

## Sheet: Consistent_Adrenal-Human
ID	Description	GeneRatio	BgRatio	pvalue	p.adjust	qvalue	geneID	Count
GO:0050907	detection of chemical stimulus involved in sensory perception	236/1238	472/18866	1.0589e-154	5.49148e-151	5.26108e-151	OR6C76/OR5AR1/OR4D5/OR4E2/OR10T2/OR2AK2/OR13H1/OR5I1/OR6Q1/GNAT3/OR52W1/OR4K5/OR52N1/OR2M5/CA6/OR2K2/OR10S1/OR5AS1/OR4E1/OR6N2/OR4C3/RTP1/OR10J3/OR6V1/OR2L13/OR6K6/TAS1R2/OR10AG1/OR4C6/OR10D3/OR11L1/OR10R2/OR2D2/OR10H2/RTP3/OR5AU1/OR10J5/OR6A2/OR1P1/OR51M1/OR10J4/OR2T4/OR52B2/OR10K1/OR7G1/OR5M10/OR10K2/TAS2R38/OR4S2/OR2T1/OR10G3/OR5A1/OR51I2/OR2G6/OR5K1/OR2G3/OR1K1/OR2T27/OR2M4/OR9Q2/OR4X1/OR4C45…	236
GO:0050911	detection of chemical stimulus involved in sensory perception of smell	225/1238	427/18866	8.69576e-154	2.25481e-150	2.16021e-150	OR6C76/OR5AR1/OR4D5/OR4E2/OR10T2/OR2AK2/OR13H1/OR5I1/OR6Q1/OR52W1/OR4K5/OR52N1/OR2M5/OR2K2/OR10S1/OR5AS1/OR4E1/OR6N2/OR4C3/OR10J3/OR6V1/OR2L13/OR6K6/OR10AG1/OR4C6/OR10D3/OR11L1/OR10R2/OR2D2/OR10H2/OR5AU1/OR10J5/OR6A2/OR1P1/OR51M1/OR10J4/OR2T4/OR52B2/OR10K1/OR7G1/OR5M10/OR10K2/OR4S2/OR2T1/OR10G3/OR5A1/OR51I2/OR2G6/OR5K1/OR2G3/OR1K1/OR2T27/OR2M4/OR9Q2/OR4X1/OR4C45/OR10P1/OR4S1/OR6F1/OR52K1/OR52E4/O…	225
GO:0007608	sensory perception of smell	227/1238	452/18866	4.33957e-149	7.50167e-146	7.18694e-146	OR6C76/OR5AR1/OR4D5/OR4E2/OR10T2/OR2AK2/OR13H1/OR5I1/OR6Q1/OR52W1/OR4K5/OR52N1/OR2M5/OR2K2/OR10S1/OR5AS1/OR4E1/OR6N2/OR4C3/OR10J3/OR6V1/OR2L13/OR6K6/OR10AG1/OR4C6/OR10D3/OR11L1/OR10R2/OR2D2/OR10H2/OR5AU1/OR10J5/OR6A2/OR1P1/OR51M1/OR10J4/CNGA2/OR2T4/OR52B2/OR10K1/OR7G1/OR5M10/OR10K2/OR4S2/OR2T1/OR10G3/OR5A1/OR51I2/OR2G6/OR5K1/OR2G3/OR1K1/OR2T27/OR2M4/OR9Q2/OR4X1/OR4C45/OR10P1/OR4S1/OR6F1/OR52K1/OR…	227
GO:0035278	miRNA mediated inhibition of translation	47/1238	98/18866	9.8879e-30	8.54644e-27	8.18788e-27	MIR218-1/MIR1-1/MIR221/MIR378A/MIR138-1/MIR135B/MIR133B/MIR125B2/MIR181C/MIR181A2/MIR107/MIR365A/MIR181A1/MIR205/MIR101-1/MIR204/MIR208A/MIR15A/MIR98/MIRLET7A2/MIR29A/MIR345/MIR218-2/MIR181B2/MIR21/MIR222/MIR365B/MIR16-2/MIR9-3/MIR125B1/MIR15B/MIR138-2/MIR148A/MIR200C/MIR96/MIRLET7A1/MIR181B1/MIRLET7I/MIR27A/MIR200B/MIR106B/MIR100/MIR28/MIR16-1/MIR212/MIR877/MIR31	47
GO:0040033	negative regulation of translation, ncRNA-mediated	47/1238	98/18866	9.8879e-30	8.54644e-27	8.18788e-27	MIR218-1/MIR1-1/MIR221/MIR378A/MIR138-1/MIR135B/MIR133B/MIR125B2/MIR181C/MIR181A2/MIR107/MIR365A/MIR181A1/MIR205/MIR101-1/MIR204/MIR208A/MIR15A/MIR98/MIRLET7A2/MIR29A/MIR345/MIR218-2/MIR181B2/MIR21/MIR222/MIR365B/MIR16-2/MIR9-3/MIR125B1/MIR15B/MIR138-2/MIR148A/MIR200C/MIR96/MIRLET7A1/MIR181B1/MIRLET7I/MIR27A/MIR200B/MIR106B/MIR100/MIR28/MIR16-1/MIR212/MIR877/MIR31	47
GO:0045974	regulation of translation, ncRNA-mediated	47/1238	98/18866	9.8879e-30	8.54644e-27	8.18788e-27	MIR218-1/MIR1-1/MIR221/MIR378A/MIR138-1/MIR135B/MIR133B/MIR125B2/MIR181C/MIR181A2/MIR107/MIR365A/MIR181A1/MIR205/MIR101-1/MIR204/MIR208A/MIR15A/MIR98/MIRLET7A2/MIR29A/MIR345/MIR218-2/MIR181B2/MIR21/MIR222/MIR365B/MIR16-2/MIR9-3/MIR125B1/MIR15B/MIR138-2/MIR148A/MIR200C/MIR96/MIRLET7A1/MIR181B1/MIRLET7I/MIR27A/MIR200B/MIR106B/MIR100/MIR28/MIR16-1/MIR212/MIR877/MIR31	47
GO:1903670	regulation of sprouting angiogenesis	45/1238	148/18866	8.05411e-19	5.96695e-16	5.7166e-16	GHSR/MIR320A/MIR375/MIRLET7F2/MIR196A2/MIR1-1/MIR221/MIR30C1/MIR361/MIR138-1/MIR30C2/MIR101-1/MIR34B/MIR15A/MIR26A2/MIR30E/MIR188/MIR199A1/MIR21/MIR23A/MIR222/MIR16-2/MIR10B/MIR15B/MIRLET7F1/MIR26A1/MIR138-2/MIR193A/MIR200C/MIR30B/MIR199B/MIR126/MIR34C/MIR27A/MIR150/MIR24-2/MIR342/MIR410/MIR196A1/MIR16-1/MIR494/MIR206/MIR424/MIR31/MIR487B	45
GO:1903671	negative regulation of sprouting angiogenesis	32/1238	82/18866	2.30933e-17	1.49702e-14	1.43422e-14	MIR320A/MIR375/MIR196A2/MIR221/MIR30C1/MIR361/MIR138-1/MIR30C2/MIR34B/MIR15A/MIR26A2/MIR30E/MIR188/MIR199A1/MIR222/MIR16-2/MIR15B/MIR26A1/MIR138-2/MIR193A/MIR200C/MIR199B/MIR34C/MIR24-2/MIR342/MIR410/MIR196A1/MIR16-1/MIR494/MIR206/MIR424/MIR487B	32
GO:0043535	regulation of blood vessel endothelial cell migration	43/1238	164/18866	1.9588e-15	1.1287e-12	1.08135e-12	MIR320A/MIRLET7F2/MIR196A2/MIR221/MIR30A/MIR361/MIR135B/MIR133B/MIR101-1/MIR204/MIR15A/MIR26A2/MIR188/MIR199A1/MIR23A/MIR129-1/MIR16-2/MIR10B/MIR15B/MIRLET7F1/MIR26A1/MIR129-2/MIR505/MIR193A/MIR200C/MIR199B/MIR126/MIR27A/MIR200A/MIR200B/MIR150/MIR24-2/MIR342/MIR152/MIR410/MIR196A1/MIR16-1/MIR212/MIR494/MIR206/MIR424/MIR31/MIR487B	43
GO:0017148	negative regulation of translation	49/1238	220/18866	2.33787e-14	1.12784e-11	1.08052e-11	PRG3/MIR218-1/MIR1-1/MIR221/MIR378A/MIR138-1/MIR135B/MIR133B/MIR125B2/MIR181C/MIR181A2/MIR107/MIR365A/MIR181A1/MIR205/MIR101-1/MIR204/MIR208A/MIR15A/MIR98/MIRLET7A2/MIR29A/MIR345/MIR218-2/MIR181B2/MIR21/MIR222/MIR365B/MIR16-2/MIR9-3/MIR125B1/MIR15B/MIR138-2/MIR148A/MIR200C/MIR96/MIRLET7A1/MIR181B1/MIRLET7I/MIR27A/MIR200B/MIR106B/MIR100/MIR28/MIR16-1/MIR212/MIR877/NANOS2/MIR31	49
GO:0043537	negative regulation of blood vessel endothelial cell migration	30/1238	89/18866	2.39225e-14	1.12784e-11	1.08052e-11	MIR320A/MIR196A2/MIR221/MIR361/MIR133B/MIR101-1/MIR204/MIR15A/MIR26A2/MIR188/MIR199A1/MIR129-1/MIR16-2/MIR15B/MIR26A1/MIR129-2/MIR505/MIR193A/MIR200C/MIR199B/MIR200B/MIR24-2/MIR152/MIR410/MIR196A1/MIR16-1/MIR212/MIR494/MIR206/MIR424	30
GO:0016525	negative regulation of angiogenesis	45/1238	192/18866	3.8158e-14	1.64906e-11	1.57988e-11	IL17F/CNMD/MIR320A/MIR375/MIR185/MIR196A2/MIR221/MIR30C1/MIR361/MIR138-1/MIR125B2/MIR30C2/MIR34B/MIR15A/MIR26A2/MIR30E/MIR188/MIR29A/MIR199A1/MIR21/MIR222/MIR16-2/MIR125B1/MIR15B/MIR26A1/MIR138-2/MIR505/MIR193A/MIR200C/MIR30B/MIR199B/MIR34C/MIR200B/MIR24-2/MIR342/MIR106B/MIR410/MIR196A1/MIR16-1/MIR212/MIR494/MIR206/MIR424/MIR217/MIR487B	45
GO:2000181	negative regulation of blood vessel morphogenesis	45/1238	194/18866	5.69886e-14	2.27341e-11	2.17803e-11	IL17F/CNMD/MIR320A/MIR375/MIR185/MIR196A2/MIR221/MIR30C1/MIR361/MIR138-1/MIR125B2/MIR30C2/MIR34B/MIR15A/MIR26A2/MIR30E/MIR188/MIR29A/MIR199A1/MIR21/MIR222/MIR16-2/MIR125B1/MIR15B/MIR26A1/MIR138-2/MIR505/MIR193A/MIR200C/MIR30B/MIR199B/MIR34C/MIR200B/MIR24-2/MIR342/MIR106B/MIR410/MIR196A1/MIR16-1/MIR212/MIR494/MIR206/MIR424/MIR217/MIR487B	45
GO:0002040	sprouting angiogenesis	45/1238	196/18866	8.45867e-14	3.11049e-11	2.97999e-11	GHSR/MIR320A/MIR375/MIRLET7F2/MIR196A2/MIR1-1/MIR221/MIR30C1/MIR361/MIR138-1/MIR30C2/MIR101-1/MIR34B/MIR15A/MIR26A2/MIR30E/MIR188/MIR199A1/MIR21/MIR23A/MIR222/MIR16-2/MIR10B/MIR15B/MIRLET7F1/MIR26A1/MIR138-2/MIR193A/MIR200C/MIR30B/MIR199B/MIR126/MIR34C/MIR27A/MIR150/MIR24-2/MIR342/MIR410/MIR196A1/MIR16-1/MIR494/MIR206/MIR424/MIR31/MIR487B	45
GO:0090049	regulation of cell migration involved in sprouting angiogenesis	29/1238	87/18866	8.99679e-14	3.11049e-11	2.97999e-11	MIR320A/MIRLET7F2/MIR196A2/MIR221/MIR361/MIR101-1/MIR15A/MIR26A2/MIR188/MIR199A1/MIR23A/MIR16-2/MIR10B/MIRLET7F1/MIR26A1/MIR193A/MIR200C/MIR199B/MIR126/MIR27A/MIR150/MIR410/MIR196A1/MIR16-1/MIR494/MIR206/MIR424/MIR31/MIR487B	29
GO:1901343	negative regulation of vasculature development	46/1238	207/18866	1.59467e-13	5.16874e-11	4.95189e-11	IL17F/CNMD/MIR320A/MIR375/MIR185/MIR196A2/MIR221/MIR30C1/MIR361/MIR138-1/MIR125B2/MIR30C2/MIR34B/MIR15A/MIR26A2/MIR30E/MIR188/MIR29A/MIR199A1/MIR21/MIR222/MIR16-2/MIR125B1/MIR15B/MIR26A1/MIR138-2/MIR505/MIR193A/MIR200C/MIR30B/MIR199B/MIR34C/MIR200B/MIR24-2/MIR342/MIR106B/MIR410/MIR100/MIR196A1/MIR16-1/MIR212/MIR494/MIR206/MIR424/MIR217/MIR487B	46
GO:0043534	blood vessel endothelial cell migration	43/1238	189/18866	4.20834e-13	1.28379e-10	1.22993e-10	MIR320A/MIRLET7F2/MIR196A2/MIR221/MIR30A/MIR361/MIR135B/MIR133B/MIR101-1/MIR204/MIR15A/MIR26A2/MIR188/MIR199A1/MIR23A/MIR129-1/MIR16-2/MIR10B/MIR15B/MIRLET7F1/MIR26A1/MIR129-2/MIR505/MIR193A/MIR200C/MIR199B/MIR126/MIR27A/MIR200A/MIR200B/MIR150/MIR24-2/MIR342/MIR152/MIR410/MIR196A1/MIR16-1/MIR212/MIR494/MIR206/MIR424/MIR31/MIR487B	43
GO:0034249	negative regulation of cellular amide metabolic process	49/1238	238/18866	5.5745e-13	1.60607e-10	1.53869e-10	PRG3/MIR218-1/MIR1-1/MIR221/MIR378A/MIR138-1/MIR135B/MIR133B/MIR125B2/MIR181C/MIR181A2/MIR107/MIR365A/MIR181A1/MIR205/MIR101-1/MIR204/MIR208A/MIR15A/MIR98/MIRLET7A2/MIR29A/MIR345/MIR218-2/MIR181B2/MIR21/MIR222/MIR365B/MIR16-2/MIR9-3/MIR125B1/MIR15B/MIR138-2/MIR148A/MIR200C/MIR96/MIRLET7A1/MIR181B1/MIRLET7I/MIR27A/MIR200B/MIR106B/MIR100/MIR28/MIR16-1/MIR212/MIR877/NANOS2/MIR31	49
GO:0010596	negative regulation of endothelial cell migration	31/1238	107/18866	9.09886e-13	2.48351e-10	2.37932e-10	MIR320A/MIR196A2/MIR221/MIR361/MIR133B/MIR101-1/MIR204/MIR15A/MIR26A2/MIR188/MIR199A1/MIR21/MIR129-1/MIR16-2/MIR15B/MIR26A1/MIR129-2/MIR505/MIR193A/MIR200C/MIR199B/MIR200B/MIR24-2/MIR152/MIR410/MIR196A1/MIR16-1/MIR212/MIR494/MIR206/MIR424	31
GO:1903587	regulation of blood vessel endothelial cell proliferation involved in sprouting angiogenesis	21/1238	51/18866	2.08658e-12	5.35159e-10	5.12706e-10	MIR361/MIR101-1/MIR15A/MIR26A2/MIR21/MIR23A/MIR222/MIR16-2/MIR10B/MIR15B/MIR26A1/MIR193A/MIR126/MIR27A/MIR24-2/MIR342/MIR410/MIR16-1/MIR494/MIR424/MIR487B	21
GO:1901342	regulation of vasculature development	71/1238	444/18866	2.16705e-12	5.35159e-10	5.12706e-10	GHSR/TERT/IL17F/CNMD/MIR320A/MIR375/MIR185/MIR140/MIRLET7F2/MIR196A2/MIR1-1/MIR221/MIR30A/MIR30C1/MIR361/MIR378A/MIR138-1/MIR125B2/MIR30C2/MIR205/MIR101-1/MIR34B/MIRLET7G/MIR15A/MIR26A2/MIR30E/MIR153-2/MIR188/MIR29A/MIR199A1/MIR181B2/MIR21/MIR23A/MIR222/MIR16-2/MIR99B/MIR125B1/MIR10B/MIR15B/MIRLET7F1/MIR26A1/MIR138-2/MIR505/MIR193A/MIR200C/MIR30B/MIR199B/MIR126/MIR34C/MIR181B1/MIR27A/MIR200B/MIR1…	71
GO:0010594	regulation of endothelial cell migration	47/1238	238/18866	7.89744e-12	1.86164e-09	1.78354e-09	FGF16/FGF4/MIR320A/MIRLET7F2/MIR196A2/MIR221/MIR30A/MIR361/MIR135B/MIR133B/MIR101-1/MIR204/MIR15A/MIR26A2/MIR188/MIR29A/MIR199A1/MIR21/MIR23A/MIR129-1/MIR16-2/MIR10B/MIR15B/MIRLET7F1/MIR26A1/MIR129-2/MIR505/MIR193A/MIR200C/MIR199B/MIR126/MIR27A/MIR200A/MIR200B/MIR150/MIR24-2/MIR342/MIR152/MIR410/MIR196A1/MIR16-1/MIR212/MIR494/MIR206/MIR424/MIR31/MIR487B	47
GO:0002042	cell migration involved in sprouting angiogenesis	29/1238	103/18866	1.08043e-11	2.43613e-09	2.33392e-09	MIR320A/MIRLET7F2/MIR196A2/MIR221/MIR361/MIR101-1/MIR15A/MIR26A2/MIR188/MIR199A1/MIR23A/MIR16-2/MIR10B/MIRLET7F1/MIR26A1/MIR193A/MIR200C/MIR199B/MIR126/MIR27A/MIR150/MIR410/MIR196A1/MIR16-1/MIR494/MIR206/MIR424/MIR31/MIR487B	29
GO:0045765	regulation of angiogenesis	65/1238	403/18866	1.28141e-11	2.76892e-09	2.65275e-09	GHSR/TERT/IL17F/CNMD/MIR320A/MIR375/MIR185/MIRLET7F2/MIR196A2/MIR1-1/MIR221/MIR30A/MIR30C1/MIR361/MIR378A/MIR138-1/MIR125B2/MIR30C2/MIR101-1/MIR34B/MIRLET7G/MIR15A/MIR26A2/MIR30E/MIR188/MIR29A/MIR199A1/MIR181B2/MIR21/MIR23A/MIR222/MIR16-2/MIR99B/MIR125B1/MIR10B/MIR15B/MIRLET7F1/MIR26A1/MIR138-2/MIR505/MIR193A/MIR200C/MIR30B/MIR199B/MIR126/MIR34C/MIR181B1/MIR27A/MIR200B/MIR150/MIR24-2/MIR342/MIR13…	65
GO:0001818	negative regulation of cytokine production	60/1238	360/18866	2.00902e-11	4.16751e-09	3.99266e-09	ACOD1/CARD18/GHSR/IFNG/IL37/PGLYRP3/MIR320A/MIR140/MIRLET7F2/MIR221/MIR361/MIR378A/MIR135A1/MIR125B2/MIR181C/MIR181A2/MIR107/MIR365A/MIR181A1/MIR26B/MIR205/MIR101-1/MIR204/MIR15A/MIR26A2/MIR98/MIR105-1/MIR199A1/MIR21/MIR488/MIR222/MIRLET7C/MIR365B/MIR129-1/MIR16-2/MIR125B1/MIR15B/MIRLET7F1/MIR26A1/MIR129-2/MIR200C/MIR383/MIR199B/MIR194-1/MIR24-2/MIR105-2/MIR130A/SCGB1A1/MIR152/MIR106B/MIR100/MIR1…	60
GO:0001937	negative regulation of endothelial cell proliferation	25/1238	81/18866	3.13318e-11	6.24949e-09	5.98729e-09	CNMD/MIR361/MIR133B/MIR15A/MIR26A2/MIR98/MIR30E/MIR21/MIR222/MIR129-1/MIR16-2/MIR15B/MIR26A1/MIR129-2/MIR193A/MIR30B/MIR126/MIR24-2/MIR342/MIR152/MIR410/MIR16-1/MIR494/MIR424/MIR487B	25
GO:0002043	blood vessel endothelial cell proliferation involved in sprouting angiogenesis	21/1238	58/18866	3.90936e-11	7.50886e-09	7.19383e-09	MIR361/MIR101-1/MIR15A/MIR26A2/MIR21/MIR23A/MIR222/MIR16-2/MIR10B/MIR15B/MIR26A1/MIR193A/MIR126/MIR27A/MIR24-2/MIR342/MIR410/MIR16-1/MIR494/MIR424/MIR487B	21
GO:0010633	negative regulation of epithelial cell migration	31/1238	124/18866	6.141e-11	1.1374e-08	1.08968e-08	MIR320A/MIR196A2/MIR221/MIR361/MIR133B/MIR101-1/MIR204/MIR15A/MIR26A2/MIR188/MIR199A1/MIR21/MIR129-1/MIR16-2/MIR15B/MIR26A1/MIR129-2/MIR505/MIR193A/MIR200C/MIR199B/MIR200B/MIR24-2/MIR152/MIR410/MIR196A1/MIR16-1/MIR212/MIR494/MIR206/MIR424	31
GO:0090051	negative regulation of cell migration involved in sprouting angiogenesis	19/1238	49/18866	8.28121e-11	1.48091e-08	1.41878e-08	MIR320A/MIR196A2/MIR221/MIR361/MIR15A/MIR26A2/MIR188/MIR199A1/MIR16-2/MIR26A1/MIR193A/MIR200C/MIR199B/MIR410/MIR196A1/MIR16-1/MIR494/MIR206/MIR424	19
GO:0101023	vascular endothelial cell proliferation	19/1238	50/18866	1.25393e-10	2.0977e-08	2.00969e-08	GHSR/MIR135B/MIR133B/MIR98/MIR30E/MIR29A/MIR21/MIR129-1/MIR15B/MIR129-2/MIR193A/MIR30B/MIR126/MIR27A/MIR24-2/MIR130A/MIR152/MIR424/MIR487B	19
GO:1905562	regulation of vascular endothelial cell proliferation	19/1238	50/18866	1.25393e-10	2.0977e-08	2.00969e-08	GHSR/MIR135B/MIR133B/MIR98/MIR30E/MIR29A/MIR21/MIR129-1/MIR15B/MIR129-2/MIR193A/MIR30B/MIR126/MIR27A/MIR24-2/MIR130A/MIR152/MIR424/MIR487B	19
GO:1903588	negative regulation of blood vessel endothelial cell proliferation involved in sprouting angiogenesis	14/1238	28/18866	4.29042e-10	6.95316e-08	6.66144e-08	MIR361/MIR15A/MIR26A2/MIR222/MIR16-2/MIR15B/MIR26A1/MIR193A/MIR24-2/MIR342/MIR410/MIR16-1/MIR494/MIR424	14
GO:0010632	regulation of epithelial cell migration	49/1238	301/18866	3.17199e-09	4.98483e-07	4.77569e-07	FGF16/IFNG/FGF4/MIR320A/MIRLET7F2/MIR196A2/MIR221/MIR30A/MIR361/MIR135B/MIR133B/MIR101-1/MIR204/MIR15A/MIR26A2/MIR188/MIR29A/MIR199A1/MIR21/MIR23A/MIR222/MIR129-1/MIR16-2/MIR10B/MIR15B/MIRLET7F1/MIR26A1/MIR129-2/MIR505/MIR193A/MIR200C/MIR199B/MIR126/MIR27A/MIR200A/MIR200B/MIR150/MIR24-2/MIR342/MIR152/MIR410/MIR196A1/MIR16-1/MIR212/MIR494/MIR206/MIR424/MIR31/MIR487B	49
GO:0043542	endothelial cell migration	47/1238	286/18866	4.86811e-09	7.4253e-07	7.11377e-07	FGF16/FGF4/MIR320A/MIRLET7F2/MIR196A2/MIR221/MIR30A/MIR361/MIR135B/MIR133B/MIR101-1/MIR204/MIR15A/MIR26A2/MIR188/MIR29A/MIR199A1/MIR21/MIR23A/MIR129-1/MIR16-2/MIR10B/MIR15B/MIRLET7F1/MIR26A1/MIR129-2/MIR505/MIR193A/MIR200C/MIR199B/MIR126/MIR27A/MIR200A/MIR200B/MIR150/MIR24-2/MIR342/MIR152/MIR410/MIR196A1/MIR16-1/MIR212/MIR494/MIR206/MIR424/MIR31/MIR487B	47
GO:1905563	negative regulation of vascular endothelial cell proliferation	13/1238	28/18866	5.81673e-09	8.61874e-07	8.25714e-07	MIR133B/MIR98/MIR30E/MIR129-1/MIR15B/MIR129-2/MIR193A/MIR30B/MIR126/MIR24-2/MIR152/MIR424/MIR487B	13
GO:0070104	negative regulation of interleukin-6-mediated signaling pathway	9/1238	13/18866	1.23291e-08	1.77607e-06	1.70156e-06	MIR99A/MIR125B2/MIR26A2/MIR98/MIRLET7A2/MIRLET7C/MIR125B1/MIR26A1/MIRLET7A1	9
GO:0050728	negative regulation of inflammatory response	36/1238	196/18866	1.6367e-08	2.29403e-06	2.19778e-06	ACOD1/GHSR/GPR31/IL22RA2/IL2/MIR140/MIR187/MIR221/MIR378A/MIR138-1/MIR135A1/MIR30C2/MIR181C/MIR181A2/MIR181A1/MIR205/MIRLET7G/MIR204/MIR15A/MIR26A2/MIR98/MIR105-1/MIR181B2/MIR488/MIR222/MIR129-1/MIR16-2/MIR26A1/MIR138-2/MIR129-2/MIR126/MIR181B1/MIR105-2/MIR16-1/MIR31/PYDC2	36
GO:0001936	regulation of endothelial cell proliferation	33/1238	184/18866	1.15575e-07	1.57729e-05	1.51111e-05	GHSR/CNMD/MIR361/MIR135B/MIR133B/MIR101-1/MIR15A/MIR26A2/MIR98/MIR30E/MIR29A/MIR21/MIR23A/MIR222/MIR129-1/MIR16-2/MIR10B/MIR15B/MIR26A1/MIR129-2/MIR193A/MIR30B/MIR126/MIR27A/MIR24-2/MIR342/MIR130A/MIR152/MIR410/MIR16-1/MIR494/MIR424/MIR487B	33
GO:0070103	regulation of interleukin-6-mediated signaling pathway	9/1238	16/18866	1.6464e-07	2.18929e-05	2.09744e-05	MIR99A/MIR125B2/MIR26A2/MIR98/MIRLET7A2/MIRLET7C/MIR125B1/MIR26A1/MIRLET7A1	9
GO:0031424	keratinization	37/1238	225/18866	2.03678e-07	2.64068e-05	2.52989e-05	KRT35/KRT82/LIPM/KRTAP8-1/KRT75/KRT32/KRT40/KRT39/CDSN/KLK12/KRT33A/KRT25/KRT26/KRT28/KRTAP11-1/KRT34/KRTAP13-2/LIPK/RPTN/KRTAP13-3/DSG4/KRT3/KRT36/KRTAP24-1/SPRR4/KRT84/KRTAP1-5/LCE3E/KRTAP16-1/KRTAP10-11/KRTAP10-9/KRTAP27-1/KRTAP15-1/KRTAP3-1/KRTAP3-3/KRTAP4-2/KRTAP9-1	37
GO:1904046	negative regulation of vascular endothelial growth factor production	12/1238	31/18866	2.65002e-07	3.35195e-05	3.21132e-05	MIR140/MIR361/MIR378A/MIR107/MIR205/MIR15A/MIR199A1/MIR16-2/MIR15B/MIR199B/MIR16-1/MIR504	12
GO:0050680	negative regulation of epithelial cell proliferation	31/1238	175/18866	3.68458e-07	4.54958e-05	4.3587e-05	NKX2-8/CNMD/MIR361/MIR133B/MIR125B2/MIR15A/MIR26A2/MIR98/MIR30E/MIR181B2/MIR21/MIR222/MIR129-1/MIR16-2/MIR125B1/MIR15B/MIR26A1/MIR129-2/MIR193A/MIR30B/MIR126/MIR181B1/MIR24-2/MIR342/MIR152/MIR410/MIR16-1/MIR494/MIR424/IL26/MIR487B	31
GO:1904705	regulation of vascular associated smooth muscle cell proliferation	20/1238	87/18866	6.50051e-07	7.66174e-05	7.34029e-05	TERT/MIR185/MIR140/MIR301A/MIR1-1/MIR221/MIR135B/MIR208A/MIR15A/MIR26A2/MIR21/MIR222/MIR26A1/MIR96/MIR27A/MIR130A/MIR133A2/MIR424/MIR665/MIR339	20
GO:1990874	vascular associated smooth muscle cell proliferation	20/1238	87/18866	6.50051e-07	7.66174e-05	7.34029e-05	TERT/MIR185/MIR140/MIR301A/MIR1-1/MIR221/MIR135B/MIR208A/MIR15A/MIR26A2/MIR21/MIR222/MIR26A1/MIR96/MIR27A/MIR130A/MIR133A2/MIR424/MIR665/MIR339	20
GO:1905063	regulation of vascular associated smooth muscle cell differentiation	11/1238	28/18866	7.0589e-07	8.13499e-05	7.79368e-05	MIR140/MIR1-1/MIR221/MIR125B2/MIR26A2/MIR21/MIR125B1/MIR15B/MIR26A1/MIR100/MIR424	11
GO:0001935	endothelial cell proliferation	33/1238	199/18866	7.52492e-07	8.48352e-05	8.1276e-05	GHSR/CNMD/MIR361/MIR135B/MIR133B/MIR101-1/MIR15A/MIR26A2/MIR98/MIR30E/MIR29A/MIR21/MIR23A/MIR222/MIR129-1/MIR16-2/MIR10B/MIR15B/MIR26A1/MIR129-2/MIR193A/MIR30B/MIR126/MIR27A/MIR24-2/MIR342/MIR130A/MIR152/MIR410/MIR16-1/MIR494/MIR424/MIR487B	33
GO:0031348	negative regulation of defense response	40/1238	269/18866	1.00344e-06	0.00011072	0.000106074	ACOD1/GHSR/GPR31/IL22RA2/IL2/MIR140/MIR187/MIR221/MIR378A/MIR138-1/MIR135A1/MIR30C2/MIR181C/MIR181A2/MIR181A1/MIR26B/MIR205/MIRLET7G/MIR204/MIR15A/MIR26A2/MIR98/MIR105-1/MIR181B2/MIR21/MIR488/MIR222/MIR129-1/MIR16-2/MIR26A1/MIR138-2/MIR129-2/MIR126/MIR181B1/MIR105-2/MIR16-1/MIR31/PYDC2/SERPINB4/MMP12	40
GO:1900016	negative regulation of cytokine production involved in inflammatory response	12/1238	35/18866	1.22561e-06	0.000132417	0.000126861	MIR140/MIR221/MIR378A/MIR135A1/MIR26A2/MIR98/MIR222/MIR129-1/MIR16-2/MIR26A1/MIR129-2/MIR16-1	12
GO:0090130	tissue migration	50/1238	374/18866	1.25696e-06	0.000133032	0.000127451	FGF16/IFNG/FGF4/TBXT/MIR320A/MIRLET7F2/MIR196A2/MIR221/MIR30A/MIR361/MIR135B/MIR133B/MIR101-1/MIR204/MIR15A/MIR26A2/MIR188/MIR29A/MIR199A1/MIR21/MIR23A/MIR222/MIR129-1/MIR16-2/MIR10B/MIR15B/MIRLET7F1/MIR26A1/MIR129-2/MIR505/MIR193A/MIR200C/MIR199B/MIR126/MIR27A/MIR200A/MIR200B/MIR150/MIR24-2/MIR342/MIR152/MIR410/MIR196A1/MIR16-1/MIR212/MIR494/MIR206/MIR424/MIR31/MIR487B	50
GO:0010631	epithelial cell migration	49/1238	365/18866	1.41951e-06	0.000147232	0.000141055	FGF16/IFNG/FGF4/MIR320A/MIRLET7F2/MIR196A2/MIR221/MIR30A/MIR361/MIR135B/MIR133B/MIR101-1/MIR204/MIR15A/MIR26A2/MIR188/MIR29A/MIR199A1/MIR21/MIR23A/MIR222/MIR129-1/MIR16-2/MIR10B/MIR15B/MIRLET7F1/MIR26A1/MIR129-2/MIR505/MIR193A/MIR200C/MIR199B/MIR126/MIR27A/MIR200A/MIR200B/MIR150/MIR24-2/MIR342/MIR152/MIR410/MIR196A1/MIR16-1/MIR212/MIR494/MIR206/MIR424/MIR31/MIR487B	49

## Sheet: Consistent_Blood_Immune-Cattle
ID	Description	GeneRatio	BgRatio	pvalue	p.adjust	qvalue	geneID	Count
GO:0050911	detection of chemical stimulus involved in sensory perception of smell	166/1234	427/18866	3.15769e-86	1.94293e-82	1.94293e-82	OR6N1/OR2T2/OR8K5/OR5D18/OR7D2/OR1M1/OR4K15/OR8K1/OR13C3/OR4K3/OR1N1/OR52J3/OR52E2/OR5C1/OR2Y1/OR11H4/OR8D4/OR6Y1/OR52L1/OR1G1/OR8U1/OR11H12/OR6S1/OR51F2/OR2B11/OR6P1/OR12D3/OR10X1/OR2B6/OR10A7/OR11H6/OR2W3/OR5L1/OR9I1/OR5V1/OR2G2/OR2AJ1/OR1N2/OR6B1/OR13A1/OR1S2/OR10W1/OR7A5/OR5M11/OR2W1/OR1B1/OR10C1/OR2T6/OR8U3/OR6C3/OR8D2/OR1Q1/OR8I2/OR52A5/OR2T8/OR5F1/OR6K2/OR4M1/OR10V1/OR1L8/OR51A7/OR52H1/OR1…	166
GO:0050907	detection of chemical stimulus involved in sensory perception	172/1234	472/18866	3.93517e-84	1.21066e-80	1.21066e-80	OR6N1/OR2T2/OR8K5/OR5D18/OR7D2/OR1M1/OR4K15/OR8K1/OR13C3/OR4K3/OR1N1/OR52J3/OR52E2/OR5C1/OR2Y1/OR11H4/OR8D4/OR6Y1/OR52L1/OR1G1/OR8U1/OR11H12/OR6S1/OR51F2/OR2B11/OR6P1/OR12D3/OR10X1/OR2B6/OR10A7/OR11H6/OR2W3/OR5L1/OR9I1/OR5V1/OR2G2/OR2AJ1/TAS2R40/OR1N2/OR6B1/OR13A1/OR1S2/OR10W1/OR7A5/OR5M11/OR2W1/RTP5/OR1B1/OR10C1/OR2T6/OR8U3/OR6C3/OR8D2/OR1Q1/OR8I2/OR52A5/OR2T8/OR5F1/OR6K2/OR4M1/OR10V1/OR1L8/OR51…	172
GO:0007608	sensory perception of smell	167/1234	452/18866	1.05427e-82	2.1623e-79	2.1623e-79	OR6N1/OR2T2/OR8K5/OR5D18/OR7D2/OR1M1/OR4K15/OR8K1/OR13C3/OR4K3/OR1N1/OR52J3/OR52E2/OR5C1/OR2Y1/OR11H4/OR8D4/OR6Y1/OR52L1/OR1G1/OR8U1/OR11H12/OR6S1/OR51F2/OR2B11/OR6P1/OR12D3/OR10X1/OR2B6/OR10A7/OR11H6/OR2W3/OR5L1/OR9I1/OR5V1/OR2G2/OR2AJ1/OR1N2/OR6B1/OR13A1/OR1S2/OR10W1/OR7A5/OR5M11/OR2W1/OR1B1/OR10C1/OR2T6/OR8U3/OR6C3/OR8D2/OR1Q1/OR8I2/OR52A5/OR2T8/OR5F1/OR6K2/OR4M1/OR10V1/OR1L8/OR51A7/OR52H1/OR1…	167
GO:0031424	keratinization	42/1234	225/18866	5.77127e-10	8.87766e-07	8.87766e-07	KRT16/KRTAP11-1/KRT34/KRT73/KRTAP13-2/KRT6B/KRT5/PI3/LIPK/RPTN/KRT2/FLG/DSG3/KRTAP13-3/KRT78/DSG4/KRT23/DSC2/KRT3/KRT77/KRT1/KRT36/PKP1/KRTAP24-1/KRT9/SPRR4/KRT84/PKP3/HRNR/KRTAP1-5/LCE3E/KRTAP16-1/KRTAP10-11/KRTAP10-9/KRTAP27-1/KRTAP15-1/SPINK9/KRTAP3-1/TCHH/KRTAP3-3/KRTAP4-2/KRTAP9-1	42
GO:0070268	cornification	25/1234	113/18866	5.67409e-08	6.98253e-05	6.98253e-05	KRT16/KRT34/KRT73/KRT6B/KRT5/PI3/LIPK/RPTN/KRT2/FLG/DSG3/KRT78/DSG4/KRT23/DSC2/KRT3/KRT77/KRT1/KRT36/PKP1/KRT9/KRT84/PKP3/SPINK9/TCHH	25
GO:0030216	keratinocyte differentiation	46/1234	306/18866	1.03807e-07	0.000106454	0.000106454	KRT16/KRTAP11-1/SERPINB13/KRT34/KRT73/KRTAP13-2/KRT6B/KRT5/PI3/LIPK/RPTN/KRT2/YAP1/FLG/DSG3/KRTAP13-3/KRT78/DSG4/KRT23/DSC2/KRT3/KRT77/KRT1/KRT36/PKP1/KRTAP24-1/ZBED2/KRT9/SPRR4/KRT84/PKP3/HRNR/KRTAP1-5/LCE3E/KRTAP16-1/KRTAP10-11/FOXC1/KRTAP10-9/KRTAP27-1/KRTAP15-1/SPINK9/KRTAP3-1/TCHH/KRTAP3-3/KRTAP4-2/KRTAP9-1	46
GO:0009913	epidermal cell differentiation	49/1234	365/18866	1.29475e-06	0.00113808	0.00113808	KRT16/KRTAP11-1/SERPINB13/GRXCR2/KRT34/KRT73/KRTAP13-2/KRT6B/KRT5/PI3/LIPK/RPTN/KRT2/YAP1/FLG/DSG3/KRTAP13-3/PDZD7/KRT78/DSG4/KRT23/DSC2/SULT2B1/KRT3/KRT77/KRT1/KRT36/PKP1/KRTAP24-1/ZBED2/KRT9/SPRR4/KRT84/PKP3/HRNR/KRTAP1-5/LCE3E/KRTAP16-1/KRTAP10-11/FOXC1/KRTAP10-9/KRTAP27-1/KRTAP15-1/SPINK9/KRTAP3-1/TCHH/KRTAP3-3/KRTAP4-2/KRTAP9-1	49
GO:0008544	epidermis development	58/1234	477/18866	3.65275e-06	0.00280942	0.00280942	KRT16/KRTAP11-1/SERPINB13/GRXCR2/KRT34/KRT73/KRTAP13-2/KRT6B/KRT5/PI3/LIPK/RPTN/KRT2/YAP1/FLG/DSG3/KRTAP13-3/PDZD7/KRT78/DSG4/KRT23/DSC2/SULT2B1/KRT3/KRT77/SOX9/KRT1/KRT36/C1orf68/PKP1/KRTAP24-1/CST6/ZBED2/NTF4/KRT9/SPRR4/EDA2R/KRT84/PKP3/HRNR/KRTAP1-5/LCE3E/KRTAP16-1/KRTAP10-11/FOXC1/FGF7/KRTAP10-9/FGF10/KRTAP27-1/KRTAP15-1/SPINK9/KRTAP3-1/TCHH/KRTAP3-3/KRTAP4-2/IGFBP5/FLG2/KRTAP9-1	58
GO:0043588	skin development	51/1234	425/18866	1.99837e-05	0.0136622	0.0136622	KRT16/KRTAP11-1/SERPINB13/KRT34/KRT73/KRTAP13-2/KRT6B/KRT5/PI3/LIPK/RPTN/KRT2/YAP1/FLG/DSG3/KRTAP13-3/KRT78/DSG4/KRT23/DSC2/KRT3/KRT77/SOX9/KRT1/KRT36/PKP1/KRTAP24-1/ZBED2/KRT9/SPRR4/KRT84/PKP3/HRNR/KRTAP1-5/LCE3E/KRTAP16-1/KRTAP10-11/FOXC1/FGF7/KRTAP10-9/FGF10/KRTAP27-1/KRTAP15-1/SPINK9/KRTAP3-1/TCHH/KRTAP3-3/KRTAP4-2/IGFBP5/FLG2/KRTAP9-1	51
#N/A	#N/A	#N/A	#N/A	#N/A	#N/A	#N/A	#N/A	#N/A
#N/A	#N/A	#N/A	#N/A	#N/A	#N/A	#N/A	#N/A	#N/A
#N/A	#N/A	#N/A	#N/A	#N/A	#N/A	#N/A	#N/A	#N/A
#N/A	#N/A	#N/A	#N/A	#N/A	#N/A	#N/A	#N/A	#N/A
#N/A	#N/A	#N/A	#N/A	#N/A	#N/A	#N/A	#N/A	#N/A
#N/A	#N/A	#N/A	#N/A	#N/A	#N/A	#N/A	#N/A	#N/A
#N/A	#N/A	#N/A	#N/A	#N/A	#N/A	#N/A	#N/A	#N/A
#N/A	#N/A	#N/A	#N/A	#N/A	#N/A	#N/A	#N/A	#N/A
#N/A	#N/A	#N/A	#N/A	#N/A	#N/A	#N/A	#N/A	#N/A
#N/A	#N/A	#N/A	#N/A	#N/A	#N/A	#N/A	#N/A	#N/A
#N/A	#N/A	#N/A	#N/A	#N/A	#N/A	#N/A	#N/A	#N/A
#N/A	#N/A	#N/A	#N/A	#N/A	#N/A	#N/A	#N/A	#N/A
#N/A	#N/A	#N/A	#N/A	#N/A	#N/A	#N/A	#N/A	#N/A
#N/A	#N/A	#N/A	#N/A	#N/A	#N/A	#N/A	#N/A	#N/A
#N/A	#N/A	#N/A	#N/A	#N/A	#N/A	#N/A	#N/A	#N/A
#N/A	#N/A	#N/A	#N/A	#N/A	#N/A	#N/A	#N/A	#N/A
#N/A	#N/A	#N/A	#N/A	#N/A	#N/A	#N/A	#N/A	#N/A
#N/A	#N/A	#N/A	#N/A	#N/A	#N/A	#N/A	#N/A	#N/A
#N/A	#N/A	#N/A	#N/A	#N/A	#N/A	#N/A	#N/A	#N/A
#N/A	#N/A	#N/A	#N/A	#N/A	#N/A	#N/A	#N/A	#N/A
#N/A	#N/A	#N/A	#N/A	#N/A	#N/A	#N/A	#N/A	#N/A
#N/A	#N/A	#N/A	#N/A	#N/A	#N/A	#N/A	#N/A	#N/A
#N/A	#N/A	#N/A	#N/A	#N/A	#N/A	#N/A	#N/A	#N/A
#N/A	#N/A	#N/A	#N/A	#N/A	#N/A	#N/A	#N/A	#N/A
#N/A	#N/A	#N/A	#N/A	#N/A	#N/A	#N/A	#N/A	#N/A
#N/A	#N/A	#N/A	#N/A	#N/A	#N/A	#N/A	#N/A	#N/A
#N/A	#N/A	#N/A	#N/A	#N/A	#N/A	#N/A	#N/A	#N/A
#N/A	#N/A	#N/A	#N/A	#N/A	#N/A	#N/A	#N/A	#N/A
#N/A	#N/A	#N/A	#N/A	#N/A	#N/A	#N/A	#N/A	#N/A
#N/A	#N/A	#N/A	#N/A	#N/A	#N/A	#N/A	#N/A	#N/A
#N/A	#N/A	#N/A	#N/A	#N/A	#N/A	#N/A	#N/A	#N/A
#N/A	#N/A	#N/A	#N/A	#N/A	#N/A	#N/A	#N/A	#N/A
#N/A	#N/A	#N/A	#N/A	#N/A	#N/A	#N/A	#N/A	#N/A
#N/A	#N/A	#N/A	#N/A	#N/A	#N/A	#N/A	#N/A	#N/A
#N/A	#N/A	#N/A	#N/A	#N/A	#N/A	#N/A	#N/A	#N/A
#N/A	#N/A	#N/A	#N/A	#N/A	#N/A	#N/A	#N/A	#N/A
#N/A	#N/A	#N/A	#N/A	#N/A	#N/A	#N/A	#N/A	#N/A
#N/A	#N/A	#N/A	#N/A	#N/A	#N/A	#N/A	#N/A	#N/A
#N/A	#N/A	#N/A	#N/A	#N/A	#N/A	#N/A	#N/A	#N/A
#N/A	#N/A	#N/A	#N/A	#N/A	#N/A	#N/A	#N/A	#N/A
#N/A	#N/A	#N/A	#N/A	#N/A	#N/A	#N/A	#N/A	#N/A

## Sheet: Consistent_Blood_Immune-Human
ID	Description	GeneRatio	BgRatio	pvalue	p.adjust	qvalue	geneID	Count
GO:0050907	detection of chemical stimulus involved in sensory perception	178/1186	472/18866	5.19888e-93	2.82299e-89	2.64322e-89	GNAT1/OR2D2/OR10H2/RTP3/OR5AU1/OR10J5/OR6A2/OR1P1/OR10J4/OR2T4/OR10K1/OR7G1/OR5M10/OR10K2/TAS2R38/OR4S2/OR2T1/OR10G3/OR5A1/OR2G6/OR5K1/OR2G3/TAS2R10/OR1K1/OR2T27/OR2M4/OR9Q2/OR4X1/OR4C45/OR10P1/OR4S1/OR6F1/TAS2R16/TAS2R1/OR4K1/OR4K2/OR4N2/OR4Q3/OR8B4/OR10G6/OR4D9/OR6N1/OR2T2/OR8K5/OR5D18/OR1M1/OR4K15/OR8K1/OR13C3/OR4K3/OR1N1/OR5C1/OR2Y1/OR11H4/OR8D4/OR6Y1/OR1G1/OR8U1/OR11H12/OR6S1/OR6P1/OR12D3/OR…	178
GO:0050911	detection of chemical stimulus involved in sensory perception of smell	169/1186	427/18866	3.99367e-92	1.08428e-88	1.01523e-88	OR2D2/OR10H2/OR5AU1/OR10J5/OR6A2/OR1P1/OR10J4/OR2T4/OR10K1/OR7G1/OR5M10/OR10K2/OR4S2/OR2T1/OR10G3/OR5A1/OR2G6/OR5K1/OR2G3/OR1K1/OR2T27/OR2M4/OR9Q2/OR4X1/OR4C45/OR10P1/OR4S1/OR6F1/OR4K1/OR4K2/OR4N2/OR4Q3/OR8B4/OR10G6/OR4D9/OR6N1/OR2T2/OR8K5/OR5D18/OR1M1/OR4K15/OR8K1/OR13C3/OR4K3/OR1N1/OR5C1/OR2Y1/OR11H4/OR8D4/OR6Y1/OR1G1/OR8U1/OR11H12/OR6S1/OR6P1/OR12D3/OR10X1/OR10A7/OR11H6/OR5L1/OR9I1/OR5V1/OR2G2…	169
GO:0007608	sensory perception of smell	170/1186	452/18866	1.74297e-88	3.15478e-85	2.95388e-85	OR2D2/OR10H2/OR5AU1/OR10J5/OR6A2/OR1P1/OR10J4/CNGA2/OR2T4/OR10K1/OR7G1/OR5M10/OR10K2/OR4S2/OR2T1/OR10G3/OR5A1/OR2G6/OR5K1/OR2G3/OR1K1/OR2T27/OR2M4/OR9Q2/OR4X1/OR4C45/OR10P1/OR4S1/OR6F1/OR4K1/OR4K2/OR4N2/OR4Q3/OR8B4/OR10G6/OR4D9/OR6N1/OR2T2/OR8K5/OR5D18/OR1M1/OR4K15/OR8K1/OR13C3/OR4K3/OR1N1/OR5C1/OR2Y1/OR11H4/OR8D4/OR6Y1/OR1G1/OR8U1/OR11H12/OR6S1/OR6P1/OR12D3/OR10X1/OR10A7/OR11H6/OR5L1/OR9I1/OR5V1…	170
GO:0035278	miRNA mediated inhibition of translation	49/1186	98/18866	6.58644e-33	5.96073e-30	5.58114e-30	MIR218-1/MIR1-1/MIR221/MIR378A/MIR138-1/MIR135B/MIR133B/MIR125B2/MIR181C/MIR181A2/MIR107/MIR27B/MIR365A/MIR181A1/MIR205/MIR101-1/MIR145/MIR204/MIR208A/MIR15A/MIR98/MIRLET7A2/MIR29A/MIR345/MIR218-2/MIR181B2/MIR21/MIR222/MIR365B/MIR16-2/MIR9-3/MIR125B1/MIR15B/MIR138-2/MIR148A/MIR200C/MIR96/MIRLET7A1/MIR181B1/MIRLET7I/MIR27A/MIR200B/MIR106B/MIR100/MIR28/MIR16-1/MIR212/MIR877/MIR31	49
GO:0040033	negative regulation of translation, ncRNA-mediated	49/1186	98/18866	6.58644e-33	5.96073e-30	5.58114e-30	MIR218-1/MIR1-1/MIR221/MIR378A/MIR138-1/MIR135B/MIR133B/MIR125B2/MIR181C/MIR181A2/MIR107/MIR27B/MIR365A/MIR181A1/MIR205/MIR101-1/MIR145/MIR204/MIR208A/MIR15A/MIR98/MIRLET7A2/MIR29A/MIR345/MIR218-2/MIR181B2/MIR21/MIR222/MIR365B/MIR16-2/MIR9-3/MIR125B1/MIR15B/MIR138-2/MIR148A/MIR200C/MIR96/MIRLET7A1/MIR181B1/MIRLET7I/MIR27A/MIR200B/MIR106B/MIR100/MIR28/MIR16-1/MIR212/MIR877/MIR31	49
GO:0045974	regulation of translation, ncRNA-mediated	49/1186	98/18866	6.58644e-33	5.96073e-30	5.58114e-30	MIR218-1/MIR1-1/MIR221/MIR378A/MIR138-1/MIR135B/MIR133B/MIR125B2/MIR181C/MIR181A2/MIR107/MIR27B/MIR365A/MIR181A1/MIR205/MIR101-1/MIR145/MIR204/MIR208A/MIR15A/MIR98/MIRLET7A2/MIR29A/MIR345/MIR218-2/MIR181B2/MIR21/MIR222/MIR365B/MIR16-2/MIR9-3/MIR125B1/MIR15B/MIR138-2/MIR148A/MIR200C/MIR96/MIRLET7A1/MIR181B1/MIRLET7I/MIR27A/MIR200B/MIR106B/MIR100/MIR28/MIR16-1/MIR212/MIR877/MIR31	49
GO:1903670	regulation of sprouting angiogenesis	47/1186	148/18866	3.06675e-21	2.37892e-18	2.22743e-18	MIR320A/MIR375/MIRLET7F2/MIR196A2/MIR1-1/MIR221/MIR30C1/MIR361/MIR138-1/MIR30C2/MIR27B/MIR101-1/MIR34B/MIR15A/MIR26A2/MIR30E/MIR188/MIR199A1/MIR21/MIR23A/MIR222/MIR16-2/MIR10B/MIR15B/MIR199A2/MIRLET7F1/MIR26A1/MIR138-2/MIR193A/MIR200C/MIR30B/MIR199B/MIR126/MIR34C/MIR27A/MIR150/MIR24-2/MIR342/MIR410/MIR196A1/MIR16-1/MIR494/MIR206/MIR424/MIR1224/MIR31/MIR487B	47
GO:1903671	negative regulation of sprouting angiogenesis	33/1186	82/18866	6.53409e-19	4.43502e-16	4.15259e-16	MIR320A/MIR375/MIR196A2/MIR221/MIR30C1/MIR361/MIR138-1/MIR30C2/MIR34B/MIR15A/MIR26A2/MIR30E/MIR188/MIR199A1/MIR222/MIR16-2/MIR15B/MIR199A2/MIR26A1/MIR138-2/MIR193A/MIR200C/MIR199B/MIR34C/MIR24-2/MIR342/MIR410/MIR196A1/MIR16-1/MIR494/MIR206/MIR424/MIR487B	33
GO:0043535	regulation of blood vessel endothelial cell migration	46/1186	164/18866	2.16954e-18	1.30895e-15	1.2256e-15	MIR320A/MIRLET7F2/MIR196A2/MIR221/MIR30A/MIR361/MIR135B/MIR133B/MIR27B/MIR101-1/MIR204/MIR15A/MIR26A2/MIR188/MIR199A1/MIR23A/MIR129-1/MIR16-2/MIR10B/MIR15B/MIR199A2/MIRLET7F1/MIR26A1/MIR129-2/MIR505/MIR193A/MIR200C/MIR199B/MIR126/MIR27A/MIR200A/MIR200B/MIR150/MIR24-2/MIR342/MIR152/MIR410/MIR196A1/MIR16-1/MIR212/MIR494/MIR206/MIR424/AGTR2/MIR31/MIR487B	46
GO:0043537	negative regulation of blood vessel endothelial cell migration	32/1186	89/18866	1.12474e-16	6.10736e-14	5.71844e-14	MIR320A/MIR196A2/MIR221/MIR361/MIR133B/MIR101-1/MIR204/MIR15A/MIR26A2/MIR188/MIR199A1/MIR129-1/MIR16-2/MIR15B/MIR199A2/MIR26A1/MIR129-2/MIR505/MIR193A/MIR200C/MIR199B/MIR200B/MIR24-2/MIR152/MIR410/MIR196A1/MIR16-1/MIR212/MIR494/MIR206/MIR424/AGTR2	32
GO:0002040	sprouting angiogenesis	48/1186	196/18866	1.59741e-16	7.85359e-14	7.35346e-14	MIR320A/MIR375/MIRLET7F2/MIR196A2/MIR1-1/MIR221/MIR30C1/MIR361/MIR138-1/MIR30C2/MIR27B/MIR101-1/MIR34B/MIR15A/MIR26A2/MIR30E/MIR188/MIR199A1/MIR21/MIR23A/MIR222/MIR16-2/MIR10B/MIR15B/MIR199A2/MIRLET7F1/MIR26A1/MIR138-2/MIR193A/MIR200C/MIR30B/MIR199B/MIR126/MIR34C/MIR27A/MIR150/MIR24-2/MIR342/MIR410/MIR196A1/MIR16-1/MIR494/MIR206/MIR424/MIR1224/TDGF1/MIR31/MIR487B	48
GO:0043534	blood vessel endothelial cell migration	47/1186	189/18866	1.7356e-16	7.85359e-14	7.35346e-14	MIR320A/MIRLET7F2/MIR196A2/MIR221/MIR30A/MIR361/MIR135B/MIR133B/MIR27B/MIR101-1/MIR204/MIR15A/MIR26A2/MIR188/MIR199A1/MIR23A/MIR129-1/MIR16-2/MIR10B/MIR15B/MIR199A2/MIRLET7F1/MIR26A1/MIR129-2/MIR505/MIR193A/MIR200C/MIR199B/MIR126/MIR27A/MIR200A/MIR200B/MIR150/MIR24-2/MIR342/MIR152/MIR410/MIR196A1/MIR16-1/MIR212/MIR494/MIR206/MIR424/AGTR2/TDGF1/MIR31/MIR487B	47
GO:0016525	negative regulation of angiogenesis	47/1186	192/18866	3.37023e-16	1.30831e-13	1.225e-13	TNMD/CNMD/MIR320A/MIR375/MIR185/MIR196A2/MIR221/MIR30C1/MIR361/MIR138-1/MIR125B2/MIR30C2/MIR34B/MIR145/MIR15A/MIR26A2/MIR30E/MIR188/MIR29A/MIR199A1/MIR21/MIR222/MIR16-2/MIR125B1/MIR15B/MIR199A2/MIR26A1/MIR138-2/MIR505/MIR193A/MIR200C/MIR30B/MIR199B/MIR34C/MIR200B/MIR24-2/MIR342/MIR106B/MIR410/MIR196A1/MIR16-1/MIR212/MIR494/MIR206/MIR424/MIR217/MIR487B	47
GO:1901343	negative regulation of vasculature development	49/1186	207/18866	3.37319e-16	1.30831e-13	1.225e-13	TNMD/CNMD/MIR320A/MIR375/MIR185/MIR196A2/MIR221/MIR30C1/MIR361/MIR138-1/MIR125B2/MIR30C2/MIR34B/MIR145/MIR15A/MIR26A2/MIR30E/MIR188/MIR29A/MIR199A1/MIR21/MIR222/MIR16-2/MIR125B1/MIR15B/MIR199A2/MIR26A1/MIR138-2/MIR505/MIR193A/MIR200C/MIR30B/MIR199B/MIR34C/MIR200B/MIR24-2/MIR342/MIR106B/MIR410/MIR100/MIR196A1/MIR16-1/MIR212/MIR494/MIR206/MIR424/MIR217/WT1/MIR487B	49
GO:0090049	regulation of cell migration involved in sprouting angiogenesis	31/1186	87/18866	4.54567e-16	1.64553e-13	1.54074e-13	MIR320A/MIRLET7F2/MIR196A2/MIR221/MIR361/MIR27B/MIR101-1/MIR15A/MIR26A2/MIR188/MIR199A1/MIR23A/MIR16-2/MIR10B/MIR199A2/MIRLET7F1/MIR26A1/MIR193A/MIR200C/MIR199B/MIR126/MIR27A/MIR150/MIR410/MIR196A1/MIR16-1/MIR494/MIR206/MIR424/MIR31/MIR487B	31
GO:2000181	negative regulation of blood vessel morphogenesis	47/1186	194/18866	5.20161e-16	1.7653e-13	1.65288e-13	TNMD/CNMD/MIR320A/MIR375/MIR185/MIR196A2/MIR221/MIR30C1/MIR361/MIR138-1/MIR125B2/MIR30C2/MIR34B/MIR145/MIR15A/MIR26A2/MIR30E/MIR188/MIR29A/MIR199A1/MIR21/MIR222/MIR16-2/MIR125B1/MIR15B/MIR199A2/MIR26A1/MIR138-2/MIR505/MIR193A/MIR200C/MIR30B/MIR199B/MIR34C/MIR200B/MIR24-2/MIR342/MIR106B/MIR410/MIR196A1/MIR16-1/MIR212/MIR494/MIR206/MIR424/MIR217/MIR487B	47
GO:0017148	negative regulation of translation	50/1186	220/18866	9.86785e-16	3.15191e-13	2.95119e-13	MIR218-1/MIR1-1/MIR221/MIR378A/MIR138-1/MIR135B/MIR133B/MIR125B2/MIR181C/MIR181A2/MIR107/MIR27B/MIR365A/MIR181A1/MIR205/MIR101-1/MIR145/MIR204/MIR208A/MIR15A/MIR98/MIRLET7A2/MIR29A/MIR345/MIR218-2/MIR181B2/MIR21/MIR222/MIR365B/MIR16-2/MIR9-3/MIR125B1/MIR15B/MIR138-2/MIR148A/MIR200C/MIR96/MIRLET7A1/MIR181B1/MIRLET7I/MIR27A/MIR200B/MIR106B/MIR100/MIR28/MIR16-1/MIR212/MIR877/NANOS2/MIR31	50
GO:0010596	negative regulation of endothelial cell migration	33/1186	107/18866	6.70929e-15	2.02397e-12	1.89508e-12	MIR320A/MIR196A2/MIR221/MIR361/MIR133B/MIR101-1/MIR204/MIR15A/MIR26A2/MIR188/MIR199A1/MIR21/MIR129-1/MIR16-2/MIR15B/MIR199A2/MIR26A1/MIR129-2/MIR505/MIR193A/MIR200C/MIR199B/MIR200B/MIR24-2/MIR152/MIR410/MIR196A1/MIR16-1/MIR212/MIR494/MIR206/MIR424/AGTR2	33
GO:1901342	regulation of vasculature development	74/1186	444/18866	9.58375e-15	2.73893e-12	2.56452e-12	ASB4/TNMD/CNMD/MIR320A/MIR375/MIR185/MIR140/MIRLET7F2/MIR196A2/MIR1-1/MIR221/MIR30A/MIR30C1/MIR361/MIR378A/MIR138-1/MIR125B2/MIR30C2/MIR27B/MIR205/MIR101-1/MIR34B/MIR145/MIRLET7G/MIR15A/MIR26A2/MIR30E/MIR153-2/MIR188/MIR29A/MIR199A1/MIR181B2/MIR21/MIR23A/MIR222/MIR16-2/MIR99B/MIR125B1/MIR10B/MIR15B/MIR199A2/MIRLET7F1/MIR26A1/MIR138-2/MIR505/MIR193A/MIR200C/MIR30B/MIR199B/MIR126/MIR34C/MIR181B1/MI…	74
GO:0002042	cell migration involved in sprouting angiogenesis	32/1186	103/18866	1.36496e-14	3.70586e-12	3.46987e-12	MIR320A/MIRLET7F2/MIR196A2/MIR221/MIR361/MIR27B/MIR101-1/MIR15A/MIR26A2/MIR188/MIR199A1/MIR23A/MIR16-2/MIR10B/MIR199A2/MIRLET7F1/MIR26A1/MIR193A/MIR200C/MIR199B/MIR126/MIR27A/MIR150/MIR410/MIR196A1/MIR16-1/MIR494/MIR206/MIR424/TDGF1/MIR31/MIR487B	32
GO:0034249	negative regulation of cellular amide metabolic process	50/1186	238/18866	2.73899e-14	7.08225e-12	6.63124e-12	MIR218-1/MIR1-1/MIR221/MIR378A/MIR138-1/MIR135B/MIR133B/MIR125B2/MIR181C/MIR181A2/MIR107/MIR27B/MIR365A/MIR181A1/MIR205/MIR101-1/MIR145/MIR204/MIR208A/MIR15A/MIR98/MIRLET7A2/MIR29A/MIR345/MIR218-2/MIR181B2/MIR21/MIR222/MIR365B/MIR16-2/MIR9-3/MIR125B1/MIR15B/MIR138-2/MIR148A/MIR200C/MIR96/MIRLET7A1/MIR181B1/MIRLET7I/MIR27A/MIR200B/MIR106B/MIR100/MIR28/MIR16-1/MIR212/MIR877/NANOS2/MIR31	50
GO:1903587	regulation of blood vessel endothelial cell proliferation involved in sprouting angiogenesis	22/1186	51/18866	8.17044e-14	2.01661e-11	1.88819e-11	MIR361/MIR27B/MIR101-1/MIR15A/MIR26A2/MIR21/MIR23A/MIR222/MIR16-2/MIR10B/MIR15B/MIR26A1/MIR193A/MIR126/MIR27A/MIR24-2/MIR342/MIR410/MIR16-1/MIR494/MIR424/MIR487B	22
GO:0010594	regulation of endothelial cell migration	49/1186	238/18866	1.12386e-13	2.65328e-11	2.48432e-11	MIR320A/MIRLET7F2/MIR196A2/MIR221/MIR30A/MIR361/MIR135B/MIR133B/MIR27B/MIR101-1/MIR204/MIR15A/MIR26A2/MIR188/MIR29A/MIR199A1/MIR21/MIR23A/MIR129-1/MIR16-2/MIR10B/MIR15B/MIR199A2/MIRLET7F1/MIR26A1/MIR129-2/MIR505/MIR193A/MIR200C/MIR199B/MIR126/MIR27A/MIR200A/MIR200B/MIR150/MIR24-2/MIR342/MIR152/MIR410/MIR196A1/MIR16-1/MIR212/MIR494/MIR206/MIR424/AGTR2/TDGF1/MIR31/MIR487B	49
GO:0045765	regulation of angiogenesis	66/1186	403/18866	6.38564e-13	1.44475e-10	1.35275e-10	TNMD/CNMD/MIR320A/MIR375/MIR185/MIRLET7F2/MIR196A2/MIR1-1/MIR221/MIR30A/MIR30C1/MIR361/MIR378A/MIR138-1/MIR125B2/MIR30C2/MIR27B/MIR101-1/MIR34B/MIR145/MIRLET7G/MIR15A/MIR26A2/MIR30E/MIR188/MIR29A/MIR199A1/MIR181B2/MIR21/MIR23A/MIR222/MIR16-2/MIR99B/MIR125B1/MIR10B/MIR15B/MIR199A2/MIRLET7F1/MIR26A1/MIR138-2/MIR505/MIR193A/MIR200C/MIR30B/MIR199B/MIR126/MIR34C/MIR181B1/MIR27A/MIR200B/MIR150/MIR24-2/…	66
GO:0010633	negative regulation of epithelial cell migration	33/1186	124/18866	7.12252e-13	1.54701e-10	1.44849e-10	MIR320A/MIR196A2/MIR221/MIR361/MIR133B/MIR101-1/MIR204/MIR15A/MIR26A2/MIR188/MIR199A1/MIR21/MIR129-1/MIR16-2/MIR15B/MIR199A2/MIR26A1/MIR129-2/MIR505/MIR193A/MIR200C/MIR199B/MIR200B/MIR24-2/MIR152/MIR410/MIR196A1/MIR16-1/MIR212/MIR494/MIR206/MIR424/AGTR2	33
GO:0001937	negative regulation of endothelial cell proliferation	26/1186	81/18866	1.74519e-12	3.64476e-10	3.41265e-10	TNMD/CNMD/MIR361/MIR133B/MIR15A/MIR26A2/MIR98/MIR30E/MIR21/MIR222/MIR129-1/MIR16-2/MIR15B/MIR26A1/MIR129-2/MIR193A/MIR30B/MIR126/MIR24-2/MIR342/MIR152/MIR410/MIR16-1/MIR494/MIR424/MIR487B	26
GO:0002043	blood vessel endothelial cell proliferation involved in sprouting angiogenesis	22/1186	58/18866	1.92357e-12	3.86851e-10	3.62216e-10	MIR361/MIR27B/MIR101-1/MIR15A/MIR26A2/MIR21/MIR23A/MIR222/MIR16-2/MIR10B/MIR15B/MIR26A1/MIR193A/MIR126/MIR27A/MIR24-2/MIR342/MIR410/MIR16-1/MIR494/MIR424/MIR487B	22
GO:0090051	negative regulation of cell migration involved in sprouting angiogenesis	20/1186	49/18866	3.89196e-12	7.54762e-10	7.06698e-10	MIR320A/MIR196A2/MIR221/MIR361/MIR15A/MIR26A2/MIR188/MIR199A1/MIR16-2/MIR199A2/MIR26A1/MIR193A/MIR200C/MIR199B/MIR410/MIR196A1/MIR16-1/MIR494/MIR206/MIR424	20
GO:0010632	regulation of epithelial cell migration	52/1186	301/18866	2.44684e-11	4.58149e-09	4.28974e-09	HAS2/MIR320A/MIRLET7F2/MIR196A2/MIR221/MIR30A/MIR361/MIR135B/MIR133B/MIR27B/MIR101-1/MIR204/MIR15A/MIR26A2/MIR188/MIR29A/MIR199A1/MIR21/MIR23A/MIR222/MIR129-1/MIR16-2/MIR10B/MIR15B/MIR199A2/MIRLET7F1/MIR26A1/MIR129-2/MIR505/MIR193A/MIR200C/MIR199B/MIR126/MIR27A/MIR200A/MIR200B/MIR150/MIR24-2/MIR342/MIR152/MIR410/MIR196A1/MIR16-1/MIR212/MIR494/MIR206/MIR424/AGTR2/TDGF1/MIR31/FGF10/MIR487B	52
GO:0090370	negative regulation of cholesterol efflux	13/1186	21/18866	2.84695e-11	5.15299e-09	4.82484e-09	PLA2G10/SHH/MIR27B/MIR26A2/MIR26A1/MIR148A/MIR33A/MIR128-1/MIR27A/MIR128-2/MIR302A/MIR33B/MIR301B	13
GO:0001818	negative regulation of cytokine production	58/1186	360/18866	3.2257e-11	5.65018e-09	5.29037e-09	RNF128/MIR320A/MIR140/MIRLET7F2/MIR221/MIR361/MIR378A/MIR125B2/MIR181C/MIR181A2/MIR107/MIR27B/MIR365A/MIR181A1/MIR26B/MIR205/MIR101-1/MIR145/MIR204/MIR15A/MIR26A2/MIR98/MIR105-1/MIR199A1/MIR21/MIR488/MIR222/MIRLET7C/MIR365B/MIR129-1/MIR16-2/MIR125B1/MIR15B/MIR199A2/MIRLET7F1/MIR26A1/MIR129-2/MIR200C/MIR383/MIR199B/MIR194-1/MIR24-2/MIR105-2/MIR130A/SCGB1A1/MIR152/MIR106B/MIR100/MIR16-1/MIR206/MIR1…	58
GO:0043542	endothelial cell migration	49/1186	286/18866	1.24543e-10	2.11333e-08	1.97875e-08	MIR320A/MIRLET7F2/MIR196A2/MIR221/MIR30A/MIR361/MIR135B/MIR133B/MIR27B/MIR101-1/MIR204/MIR15A/MIR26A2/MIR188/MIR29A/MIR199A1/MIR21/MIR23A/MIR129-1/MIR16-2/MIR10B/MIR15B/MIR199A2/MIRLET7F1/MIR26A1/MIR129-2/MIR505/MIR193A/MIR200C/MIR199B/MIR126/MIR27A/MIR200A/MIR200B/MIR150/MIR24-2/MIR342/MIR152/MIR410/MIR196A1/MIR16-1/MIR212/MIR494/MIR206/MIR424/AGTR2/TDGF1/MIR31/MIR487B	49
GO:1903588	negative regulation of blood vessel endothelial cell proliferation involved in sprouting angiogenesis	14/1186	28/18866	2.43649e-10	4.00913e-08	3.75382e-08	MIR361/MIR15A/MIR26A2/MIR222/MIR16-2/MIR15B/MIR26A1/MIR193A/MIR24-2/MIR342/MIR410/MIR16-1/MIR494/MIR424	14
GO:0101023	vascular endothelial cell proliferation	18/1186	50/18866	5.44562e-10	8.44849e-08	7.91048e-08	MIR135B/MIR133B/MIR98/MIR30E/MIR29A/MIR21/MIR129-1/MIR15B/MIR129-2/MIR193A/MIR30B/MIR126/MIR27A/MIR24-2/MIR130A/MIR152/MIR424/MIR487B	18
GO:1905562	regulation of vascular endothelial cell proliferation	18/1186	50/18866	5.44562e-10	8.44849e-08	7.91048e-08	MIR135B/MIR133B/MIR98/MIR30E/MIR29A/MIR21/MIR129-1/MIR15B/MIR129-2/MIR193A/MIR30B/MIR126/MIR27A/MIR24-2/MIR130A/MIR152/MIR424/MIR487B	18
GO:0001936	regulation of endothelial cell proliferation	35/1186	184/18866	3.37764e-09	5.07517e-07	4.75198e-07	TNMD/CNMD/MIR361/MIR135B/MIR133B/MIR27B/MIR101-1/MIR15A/MIR26A2/MIR98/MIR30E/MIR29A/MIR21/MIR23A/MIR222/MIR129-1/MIR16-2/MIR10B/MIR15B/MIR26A1/MIR129-2/MIR193A/MIR30B/MIR126/MIR27A/MIR24-2/MIR342/MIR130A/MIR152/MIR410/MIR16-1/MIR494/MIR424/CCL26/MIR487B	35
GO:1905563	negative regulation of vascular endothelial cell proliferation	13/1186	28/18866	3.45822e-09	5.07517e-07	4.75198e-07	MIR133B/MIR98/MIR30E/MIR129-1/MIR15B/MIR129-2/MIR193A/MIR30B/MIR126/MIR24-2/MIR152/MIR424/MIR487B	13
GO:0070104	negative regulation of interleukin-6-mediated signaling pathway	9/1186	13/18866	8.45699e-09	1.20846e-06	1.1315e-06	MIR99A/MIR125B2/MIR26A2/MIR98/MIRLET7A2/MIRLET7C/MIR125B1/MIR26A1/MIRLET7A1	9
GO:0032372	negative regulation of sterol transport	13/1186	30/18866	9.82531e-09	1.33379e-06	1.24885e-06	PLA2G10/SHH/MIR27B/MIR26A2/MIR26A1/MIR148A/MIR33A/MIR128-1/MIR27A/MIR128-2/MIR302A/MIR33B/MIR301B	13
GO:0032375	negative regulation of cholesterol transport	13/1186	30/18866	9.82531e-09	1.33379e-06	1.24885e-06	PLA2G10/SHH/MIR27B/MIR26A2/MIR26A1/MIR148A/MIR33A/MIR128-1/MIR27A/MIR128-2/MIR302A/MIR33B/MIR301B	13
GO:0032369	negative regulation of lipid transport	16/1186	47/18866	1.2647e-08	1.67495e-06	1.56829e-06	PLA2G10/SHH/MIR30C1/MIR30C2/MIR27B/MIR26A2/MIR26A1/MIR148A/MIR33A/MIR128-1/MIR27A/MIR128-2/MIR302A/MIR33B/MIR301B/AGTR2	16
GO:1904046	negative regulation of vascular endothelial growth factor production	13/1186	31/18866	1.59485e-08	2.06191e-06	1.93061e-06	MIR140/MIR361/MIR378A/MIR107/MIR205/MIR15A/MIR199A1/MIR16-2/MIR15B/MIR199A2/MIR199B/MIR16-1/MIR504	13
GO:0090130	tissue migration	53/1186	374/18866	2.28551e-08	2.88612e-06	2.70233e-06	TBXT/HAS2/MIR320A/MIRLET7F2/MIR196A2/MIR221/MIR30A/MIR361/MIR135B/MIR133B/MIR27B/MIR101-1/MIR204/MIR15A/MIR26A2/MIR188/MIR29A/MIR199A1/MIR21/MIR23A/MIR222/MIR129-1/MIR16-2/MIR10B/MIR15B/MIR199A2/MIRLET7F1/MIR26A1/MIR129-2/MIR505/MIR193A/MIR200C/MIR199B/MIR126/MIR27A/MIR200A/MIR200B/MIR150/MIR24-2/MIR342/MIR152/MIR410/MIR196A1/MIR16-1/MIR212/MIR494/MIR206/MIR424/AGTR2/TDGF1/MIR31/FGF10/MIR487B	53
GO:0010631	epithelial cell migration	52/1186	365/18866	2.59375e-08	3.20092e-06	2.99708e-06	HAS2/MIR320A/MIRLET7F2/MIR196A2/MIR221/MIR30A/MIR361/MIR135B/MIR133B/MIR27B/MIR101-1/MIR204/MIR15A/MIR26A2/MIR188/MIR29A/MIR199A1/MIR21/MIR23A/MIR222/MIR129-1/MIR16-2/MIR10B/MIR15B/MIR199A2/MIRLET7F1/MIR26A1/MIR129-2/MIR505/MIR193A/MIR200C/MIR199B/MIR126/MIR27A/MIR200A/MIR200B/MIR150/MIR24-2/MIR342/MIR152/MIR410/MIR196A1/MIR16-1/MIR212/MIR494/MIR206/MIR424/AGTR2/TDGF1/MIR31/FGF10/MIR487B	52
GO:0001935	endothelial cell proliferation	35/1186	199/18866	2.76873e-08	3.34094e-06	3.12818e-06	TNMD/CNMD/MIR361/MIR135B/MIR133B/MIR27B/MIR101-1/MIR15A/MIR26A2/MIR98/MIR30E/MIR29A/MIR21/MIR23A/MIR222/MIR129-1/MIR16-2/MIR10B/MIR15B/MIR26A1/MIR129-2/MIR193A/MIR30B/MIR126/MIR27A/MIR24-2/MIR342/MIR130A/MIR152/MIR410/MIR16-1/MIR494/MIR424/CCL26/MIR487B	35
GO:0090132	epithelium migration	52/1186	368/18866	3.41304e-08	4.02887e-06	3.77231e-06	HAS2/MIR320A/MIRLET7F2/MIR196A2/MIR221/MIR30A/MIR361/MIR135B/MIR133B/MIR27B/MIR101-1/MIR204/MIR15A/MIR26A2/MIR188/MIR29A/MIR199A1/MIR21/MIR23A/MIR222/MIR129-1/MIR16-2/MIR10B/MIR15B/MIR199A2/MIRLET7F1/MIR26A1/MIR129-2/MIR505/MIR193A/MIR200C/MIR199B/MIR126/MIR27A/MIR200A/MIR200B/MIR150/MIR24-2/MIR342/MIR152/MIR410/MIR196A1/MIR16-1/MIR212/MIR494/MIR206/MIR424/AGTR2/TDGF1/MIR31/FGF10/MIR487B	52
GO:1905063	regulation of vascular associated smooth muscle cell differentiation	12/1186	28/18866	4.27582e-08	4.93993e-06	4.62535e-06	MIR140/MIR1-1/MIR221/MIR125B2/MIR145/MIR26A2/MIR21/MIR125B1/MIR15B/MIR26A1/MIR100/MIR424	12
GO:0050728	negative regulation of inflammatory response	34/1186	196/18866	6.18459e-08	6.99632e-06	6.55079e-06	IL2/MIR140/MIR187/MIR221/MIR378A/MIR138-1/MIR30C2/MIR181C/MIR181A2/MIR181A1/MIR205/MIR145/MIRLET7G/MIR204/MIR15A/MIR26A2/MIR98/MIR105-1/MIR181B2/MIR488/MIR222/MIR129-1/MIR16-2/MIR26A1/MIR138-2/MIR129-2/MIR126/MIR181B1/MIR105-2/MIR16-1/NPY5R/MIR31/PYDC2/TAFA3	34
GO:1904705	regulation of vascular associated smooth muscle cell proliferation	21/1186	87/18866	6.85138e-08	7.4406e-06	6.96677e-06	MIR185/MIR140/MIR301A/MIR1-1/MIR221/MIR135B/MIR27B/MIR208A/MIR15A/MIR26A2/MIR21/MIR222/MIR26A1/MIR96/MIR27A/MIR130A/MIR133A2/MIR424/MIR665/HTR1B/MIR339	21
GO:1990874	vascular associated smooth muscle cell proliferation	21/1186	87/18866	6.85138e-08	7.4406e-06	6.96677e-06	MIR185/MIR140/MIR301A/MIR1-1/MIR221/MIR135B/MIR27B/MIR208A/MIR15A/MIR26A2/MIR21/MIR222/MIR26A1/MIR96/MIR27A/MIR130A/MIR133A2/MIR424/MIR665/HTR1B/MIR339	21

## Sheet: Consistent_Brain-Cattle
ID	Description	GeneRatio	BgRatio	pvalue	p.adjust	qvalue	geneID	Count
GO:0050911	detection of chemical stimulus involved in sensory perception of smell	195/1283	427/18866	2.54914e-114	1.44536e-110	1.42054e-110	OR52B2/OR10K1/OR7G1/OR5M10/OR10K2/OR4S2/OR2T1/OR10G3/OR5A1/OR51I2/OR2G6/OR5K1/OR2G3/OR1K1/OR2T27/OR2M4/OR4X1/OR4C45/OR10P1/OR4S1/OR6F1/OR52K1/OR52E4/OR4K1/OR4K2/OR4N2/OR4Q3/OR8B4/OR10G6/OR4D9/OR6N1/OR2T2/OR8K5/OR5D18/OR1M1/OR4K15/OR8K1/OR13C3/OR4K3/OR1N1/OR52J3/OR52E2/OR5C1/OR2Y1/OR11H4/OR8D4/OR6Y1/OR52L1/OR1G1/OR8U1/OR11H12/OR6S1/OR51F2/OR2B11/OR6P1/OR12D3/OR10X1/OR2B6/OR10A7/OR11H6/OR2W3/OR5L1/…	195
GO:0050907	detection of chemical stimulus involved in sensory perception	204/1283	472/18866	5.29629e-114	1.5015e-110	1.47571e-110	OR52B2/OR10K1/OR7G1/OR5M10/OR10K2/TAS2R38/OR4S2/OR2T1/OR10G3/OR5A1/OR51I2/OR2G6/OR5K1/OR2G3/TAS2R10/OR1K1/OR2T27/OR2M4/OR4X1/OR4C45/OR10P1/OR4S1/OR6F1/OR52K1/TAS2R16/OR52E4/TAS2R1/OR4K1/OR4K2/OR4N2/OR4Q3/OR8B4/OR10G6/OR4D9/OR6N1/OR2T2/OR8K5/OR5D18/OR1M1/OR4K15/OR8K1/OR13C3/OR4K3/OR1N1/OR52J3/OR52E2/OR5C1/OR2Y1/OR11H4/OR8D4/OR6Y1/OR52L1/OR1G1/OR8U1/OR11H12/OR6S1/OR51F2/OR2B11/OR6P1/OR12D3/OR10X1/O…	204
GO:0007608	sensory perception of smell	197/1283	452/18866	8.62842e-111	1.63077e-107	1.60277e-107	OR52B2/OR10K1/OR7G1/OR5M10/OR10K2/OR4S2/OR2T1/OR10G3/BEST2/OR5A1/OR51I2/OR2G6/OR5K1/OR2G3/OR1K1/OR2T27/OR2M4/OR4X1/OR4C45/OR10P1/OR4S1/OR6F1/OR52K1/OR52E4/OR4K1/OR4K2/OR4N2/OR4Q3/OR8B4/OR10G6/OR4D9/OR6N1/OR2T2/OR8K5/OR5D18/OR1M1/OR4K15/OR8K1/OR13C3/OR4K3/OR1N1/OR52J3/OR52E2/OR5C1/OR2Y1/OR11H4/OR8D4/OR6Y1/OR52L1/OR1G1/OR8U1/OR11H12/OR6S1/OR51F2/OR2B11/OR6P1/OR12D3/OR10X1/OR2B6/OR10A7/OR11H6/OR2W3/…	197
GO:0035278	miRNA mediated inhibition of translation	40/1283	98/18866	1.1669e-21	1.10272e-18	1.08378e-18	TRIM71/MIR218-1/MIR1-1/MIR378A/MIR138-1/MIR135B/MIR133B/MIR125B2/MIR181C/MIR181A2/MIR107/MIR365A/MIR181A1/MIR205/MIR101-1/MIR204/MIR15A/MIR98/MIRLET7A2/MIR29A/MIR345/MIR218-2/MIR222/MIR365B/MIR16-2/MIR9-3/MIR15B/MIR148A/MIR200C/MIR96/MIRLET7A1/MIR181B1/MIR27A/MIR200B/MIR106B/MIR100/MIR28/MIR16-1/MIR212/MIR31	40
GO:0040033	negative regulation of translation, ncRNA-mediated	40/1283	98/18866	1.1669e-21	1.10272e-18	1.08378e-18	TRIM71/MIR218-1/MIR1-1/MIR378A/MIR138-1/MIR135B/MIR133B/MIR125B2/MIR181C/MIR181A2/MIR107/MIR365A/MIR181A1/MIR205/MIR101-1/MIR204/MIR15A/MIR98/MIRLET7A2/MIR29A/MIR345/MIR218-2/MIR222/MIR365B/MIR16-2/MIR9-3/MIR15B/MIR148A/MIR200C/MIR96/MIRLET7A1/MIR181B1/MIR27A/MIR200B/MIR106B/MIR100/MIR28/MIR16-1/MIR212/MIR31	40
GO:0045974	regulation of translation, ncRNA-mediated	40/1283	98/18866	1.1669e-21	1.10272e-18	1.08378e-18	TRIM71/MIR218-1/MIR1-1/MIR378A/MIR138-1/MIR135B/MIR133B/MIR125B2/MIR181C/MIR181A2/MIR107/MIR365A/MIR181A1/MIR205/MIR101-1/MIR204/MIR15A/MIR98/MIRLET7A2/MIR29A/MIR345/MIR218-2/MIR222/MIR365B/MIR16-2/MIR9-3/MIR15B/MIR148A/MIR200C/MIR96/MIRLET7A1/MIR181B1/MIR27A/MIR200B/MIR106B/MIR100/MIR28/MIR16-1/MIR212/MIR31	40
GO:0043535	regulation of blood vessel endothelial cell migration	45/1283	164/18866	2.51547e-16	2.03753e-13	2.00254e-13	MIR320A/MIRLET7F2/MIR196A2/MIR30A/MIR361/MIR135B/MIR133B/MIR101-1/MIR204/MIR15A/MIR26A2/MIR188/MIR23A/MIR129-1/MIR16-2/MIR10B/MIR15B/MIR199A2/MIRLET7F1/MIR26A1/MIR129-2/MIR505/MIR193A/MIR200C/MIR199B/MIR126/MIR27A/MIR200A/MIR200B/MIR150/MIR24-2/MIR342/FGFBP1/MIR152/MIR410/MIR196A1/MIR16-1/MIR212/MIR494/MIR206/MIR424/SRPX2/AGTR2/MIR31/MIR487B	45
GO:1903670	regulation of sprouting angiogenesis	42/1283	148/18866	6.71491e-16	4.75919e-13	4.67746e-13	MIR320A/MIR375/MIRLET7F2/MIR196A2/MIR1-1/MIR30C1/MIR361/MIR138-1/MIR101-1/MIR34B/MIR15A/MIR26A2/MIR30E/MIR188/MIR23A/MIR222/MIR16-2/MIR10B/MIR15B/MIR199A2/MIRLET7F1/MIR26A1/MIR193A/MIR200C/MIR30B/MIR199B/MIR126/MIR34C/MIR27A/MIR150/MIR24-2/MIR342/FGFBP1/MIR410/MIR196A1/MIR16-1/MIR494/MIR206/MIR424/SRPX2/MIR31/MIR487B	42
GO:0031424	keratinization	52/1283	225/18866	3.15362e-15	1.98678e-12	1.95266e-12	CDSN/LIPN/KLK12/KRT33A/KRT25/KRT26/KRT27/KRT28/CNFN/TGM5/SPINK6/KRT16/KRTAP11-1/KRT34/KRT73/KRTAP13-2/KRT6B/KRT5/PI3/LIPK/RPTN/KRT2/FLG/DSG3/KRTAP13-3/KRT78/DSG4/KRT24/KRT23/KRT3/KRT77/KRT1/KRT36/PKP1/KRTAP24-1/KRT9/SPRR4/KRT84/PKP3/HRNR/KRTAP1-5/LCE3E/KRTAP16-1/KRTAP10-11/KRTAP10-9/KRTAP27-1/KRTAP15-1/SPINK9/KRTAP3-1/KRTAP3-3/KRTAP4-2/KRTAP9-1	52
GO:0090049	regulation of cell migration involved in sprouting angiogenesis	30/1283	87/18866	3.05139e-14	1.73014e-11	1.70043e-11	MIR320A/MIRLET7F2/MIR196A2/MIR361/MIR101-1/MIR15A/MIR26A2/MIR188/MIR23A/MIR16-2/MIR10B/MIR199A2/MIRLET7F1/MIR26A1/MIR193A/MIR200C/MIR199B/MIR126/MIR27A/MIR150/FGFBP1/MIR410/MIR196A1/MIR16-1/MIR494/MIR206/MIR424/SRPX2/MIR31/MIR487B	30
GO:1903671	negative regulation of sprouting angiogenesis	29/1283	82/18866	3.84208e-14	1.98042e-11	1.94641e-11	MIR320A/MIR375/MIR196A2/MIR30C1/MIR361/MIR138-1/MIR34B/MIR15A/MIR26A2/MIR30E/MIR188/MIR222/MIR16-2/MIR15B/MIR199A2/MIR26A1/MIR193A/MIR200C/MIR199B/MIR34C/MIR24-2/MIR342/MIR410/MIR196A1/MIR16-1/MIR494/MIR206/MIR424/MIR487B	29
GO:0070268	cornification	34/1283	113/18866	5.89885e-14	2.66708e-11	2.62128e-11	CDSN/LIPN/KLK12/KRT33A/KRT25/KRT26/KRT27/KRT28/TGM5/SPINK6/KRT16/KRT34/KRT73/KRT6B/KRT5/PI3/LIPK/RPTN/KRT2/FLG/DSG3/KRT78/DSG4/KRT24/KRT23/KRT3/KRT77/KRT1/KRT36/PKP1/KRT9/KRT84/PKP3/SPINK9	34
GO:0043537	negative regulation of blood vessel endothelial cell migration	30/1283	89/18866	6.115e-14	2.66708e-11	2.62128e-11	MIR320A/MIR196A2/MIR361/MIR133B/MIR101-1/MIR204/MIR15A/MIR26A2/MIR188/MIR129-1/MIR16-2/MIR15B/MIR199A2/MIR26A1/MIR129-2/MIR505/MIR193A/MIR200C/MIR199B/MIR200B/MIR24-2/MIR152/MIR410/MIR196A1/MIR16-1/MIR212/MIR494/MIR206/MIR424/AGTR2	30
GO:0043534	blood vessel endothelial cell migration	45/1283	189/18866	7.40526e-14	2.99913e-11	2.94763e-11	MIR320A/MIRLET7F2/MIR196A2/MIR30A/MIR361/MIR135B/MIR133B/MIR101-1/MIR204/MIR15A/MIR26A2/MIR188/MIR23A/MIR129-1/MIR16-2/MIR10B/MIR15B/MIR199A2/MIRLET7F1/MIR26A1/MIR129-2/MIR505/MIR193A/MIR200C/MIR199B/MIR126/MIR27A/MIR200A/MIR200B/MIR150/MIR24-2/MIR342/FGFBP1/MIR152/MIR410/MIR196A1/MIR16-1/MIR212/MIR494/MIR206/MIR424/SRPX2/AGTR2/MIR31/MIR487B	45
GO:1903587	regulation of blood vessel endothelial cell proliferation involved in sprouting angiogenesis	21/1283	51/18866	4.13151e-12	1.56171e-09	1.53489e-09	MIR361/MIR101-1/MIR15A/MIR26A2/MIR23A/MIR222/MIR16-2/MIR10B/MIR15B/MIR26A1/MIR193A/MIR126/MIR27A/MIR24-2/MIR342/FGFBP1/MIR410/MIR16-1/MIR494/MIR424/MIR487B	21
GO:0002042	cell migration involved in sprouting angiogenesis	30/1283	103/18866	4.49219e-12	1.59192e-09	1.56458e-09	MIR320A/MIRLET7F2/MIR196A2/MIR361/MIR101-1/MIR15A/MIR26A2/MIR188/MIR23A/MIR16-2/MIR10B/MIR199A2/MIRLET7F1/MIR26A1/MIR193A/MIR200C/MIR199B/MIR126/MIR27A/MIR150/FGFBP1/MIR410/MIR196A1/MIR16-1/MIR494/MIR206/MIR424/SRPX2/MIR31/MIR487B	30
GO:0010596	negative regulation of endothelial cell migration	30/1283	107/18866	1.31364e-11	4.38138e-09	4.30614e-09	MIR320A/MIR196A2/MIR361/MIR133B/MIR101-1/MIR204/MIR15A/MIR26A2/MIR188/MIR129-1/MIR16-2/MIR15B/MIR199A2/MIR26A1/MIR129-2/MIR505/MIR193A/MIR200C/MIR199B/MIR200B/MIR24-2/MIR152/MIR410/MIR196A1/MIR16-1/MIR212/MIR494/MIR206/MIR424/AGTR2	30
GO:0002040	sprouting angiogenesis	42/1283	196/18866	2.02395e-11	6.2004e-09	6.09392e-09	MIR320A/MIR375/MIRLET7F2/MIR196A2/MIR1-1/MIR30C1/MIR361/MIR138-1/MIR101-1/MIR34B/MIR15A/MIR26A2/MIR30E/MIR188/MIR23A/MIR222/MIR16-2/MIR10B/MIR15B/MIR199A2/MIRLET7F1/MIR26A1/MIR193A/MIR200C/MIR30B/MIR199B/MIR126/MIR34C/MIR27A/MIR150/MIR24-2/MIR342/FGFBP1/MIR410/MIR196A1/MIR16-1/MIR494/MIR206/MIR424/SRPX2/MIR31/MIR487B	42
GO:0017148	negative regulation of translation	45/1283	220/18866	2.07774e-11	6.2004e-09	6.09392e-09	TRIM71/RPL13A/MIR218-1/MIR1-1/MIR378A/MIR138-1/MIR135B/MIR133B/MIR125B2/MIR181C/MIR181A2/MIR107/MIR365A/MIR181A1/MIR205/MIR101-1/MIR204/MIR15A/MIR98/MIRLET7A2/MIR29A/MIR345/MIR218-2/MIR222/MIR365B/MIR16-2/MIR9-3/MIR15B/MIR148A/MIR200C/MIR96/MIRLET7A1/MIR181B1/MIR27A/MIR200B/ANG/MIR106B/MIR100/MIR28/MIR16-1/MIR212/LIN28A/MIR31/NCL/C8orf88	45
GO:0030216	keratinocyte differentiation	55/1283	306/18866	2.71607e-11	7.70007e-09	7.56784e-09	CDSN/LIPN/MIR125B2/KLK12/KRT33A/KRT25/KRT26/KRT27/KRT28/CNFN/TGM5/SPINK6/KRT16/KRTAP11-1/SERPINB13/KRT34/KRT73/KRTAP13-2/KRT6B/KRT5/PI3/LIPK/RPTN/KRT2/FLG/DSG3/KRTAP13-3/KRT78/DSG4/KRT24/KRT23/KRT3/KRT77/KRT1/KRT36/PKP1/KRTAP24-1/ZBED2/KRT9/SPRR4/KRT84/PKP3/HRNR/KRTAP1-5/LCE3E/KRTAP16-1/KRTAP10-11/KRTAP10-9/KRTAP27-1/KRTAP15-1/SPINK9/KRTAP3-1/KRTAP3-3/KRTAP4-2/KRTAP9-1	55
GO:1901343	negative regulation of vasculature development	43/1283	207/18866	3.42075e-11	9.23603e-09	9.07743e-09	NPPB/MIR320A/MIR375/MIR185/MIR196A2/MIR30C1/MIR361/MIR138-1/MIR125B2/MIR34B/MIR15A/MIR26A2/MIR30E/MIR188/MIR29A/MIR222/MIR16-2/MIR15B/MIR199A2/MIR26A1/MIR505/MIR193A/MIR200C/MIR30B/MIR199B/MIR34C/MIR200B/MIR24-2/MIR342/FASLG/MIR106B/MIR410/MIR100/MIR196A1/MIR16-1/MIR212/MIR494/MIR206/MIR424/MIR217/WT1/PRL/MIR487B	43
GO:0016525	negative regulation of angiogenesis	41/1283	192/18866	3.9373e-11	1.01475e-08	9.97323e-09	NPPB/MIR320A/MIR375/MIR185/MIR196A2/MIR30C1/MIR361/MIR138-1/MIR125B2/MIR34B/MIR15A/MIR26A2/MIR30E/MIR188/MIR29A/MIR222/MIR16-2/MIR15B/MIR199A2/MIR26A1/MIR505/MIR193A/MIR200C/MIR30B/MIR199B/MIR34C/MIR200B/MIR24-2/MIR342/FASLG/MIR106B/MIR410/MIR196A1/MIR16-1/MIR212/MIR494/MIR206/MIR424/MIR217/PRL/MIR487B	41
GO:2000181	negative regulation of blood vessel morphogenesis	41/1283	194/18866	5.54873e-11	1.36788e-08	1.34439e-08	NPPB/MIR320A/MIR375/MIR185/MIR196A2/MIR30C1/MIR361/MIR138-1/MIR125B2/MIR34B/MIR15A/MIR26A2/MIR30E/MIR188/MIR29A/MIR222/MIR16-2/MIR15B/MIR199A2/MIR26A1/MIR505/MIR193A/MIR200C/MIR30B/MIR199B/MIR34C/MIR200B/MIR24-2/MIR342/FASLG/MIR106B/MIR410/MIR196A1/MIR16-1/MIR212/MIR494/MIR206/MIR424/MIR217/PRL/MIR487B	41
GO:0001937	negative regulation of endothelial cell proliferation	25/1283	81/18866	6.73091e-11	1.59018e-08	1.56287e-08	MIR361/MIR133B/MIR15A/MIR26A2/MIR98/MIR30E/MIR222/MIR129-1/MIR16-2/MIR15B/MIR26A1/MIR129-2/MIR193A/MIR30B/MIR126/MIR24-2/MIR342/MIR152/MIR410/MIR16-1/MIR494/MIR424/ATP5IF1/PRL/MIR487B	25
GO:0002043	blood vessel endothelial cell proliferation involved in sprouting angiogenesis	21/1283	58/18866	7.61124e-11	1.72623e-08	1.69659e-08	MIR361/MIR101-1/MIR15A/MIR26A2/MIR23A/MIR222/MIR16-2/MIR10B/MIR15B/MIR26A1/MIR193A/MIR126/MIR27A/MIR24-2/MIR342/FGFBP1/MIR410/MIR16-1/MIR494/MIR424/MIR487B	21
GO:0010594	regulation of endothelial cell migration	46/1283	238/18866	9.43028e-11	2.05653e-08	2.02121e-08	MIR320A/MIRLET7F2/MIR196A2/MIR30A/MIR361/MIR135B/MIR133B/MIR101-1/MIR204/MIR15A/MIR26A2/MIR188/MIR29A/MIR23A/MIR129-1/MIR16-2/MIR10B/MIR15B/MIR199A2/MIRLET7F1/MIR26A1/MIR129-2/MIR505/MIR193A/MIR200C/MIR199B/MIR126/MIR27A/MIR200A/MIR200B/MIR150/MIR24-2/MIR342/FGFBP1/MIR152/MIR410/MIR196A1/MIR16-1/MIR212/MIR494/MIR206/MIR424/SRPX2/AGTR2/MIR31/MIR487B	46
GO:0019730	antimicrobial humoral response	33/1283	137/18866	1.1213e-10	2.35473e-08	2.3143e-08	PGLYRP3/PRSS3/RNASE3/CST9/WFDC5/WFDC10A/WFDC11/WFDC10B/BPIFA2/GNLY/CST9L/ANG/SPAG11A/PI3/IL36RN/CTSG/PRTN3/ELANE/SFTPD/HTN1/H2BC8/DMBT1/IGHM/DEFB126/DEFB103B/DEFB103A/DEFB1/RPS19/ITLN1/PGLYRP4/H2BC11/DEFB127/GALP	33
GO:1901342	regulation of vasculature development	68/1283	444/18866	2.19104e-10	4.43685e-08	4.36066e-08	NPPB/MIR320A/MIR375/MIR185/MIR140/MIRLET7F2/MIR196A2/MIR1-1/MIR30A/MIR30C1/MIR361/MIR378A/MIR138-1/MIR125B2/MIR205/MIR101-1/MIR34B/MIRLET7G/MIR15A/MIR26A2/MIR30E/MIR153-2/MIR188/MIR29A/MIR23A/MIR222/MIR16-2/MIR99B/MIR10B/MIR15B/MIR199A2/MIRLET7F1/MIR26A1/MIR505/MIR193A/MIR200C/MIR30B/MIR199B/MIR126/MIR34C/MIR181B1/MIR27A/MIR200B/MIR150/MIR24-2/MIR342/MIR130A/FGFBP1/LRG1/FASLG/MIR106B/MIR410/MIR10…	68
GO:0034249	negative regulation of cellular amide metabolic process	45/1283	238/18866	3.19266e-10	6.2422e-08	6.13501e-08	TRIM71/RPL13A/MIR218-1/MIR1-1/MIR378A/MIR138-1/MIR135B/MIR133B/MIR125B2/MIR181C/MIR181A2/MIR107/MIR365A/MIR181A1/MIR205/MIR101-1/MIR204/MIR15A/MIR98/MIRLET7A2/MIR29A/MIR345/MIR218-2/MIR222/MIR365B/MIR16-2/MIR9-3/MIR15B/MIR148A/MIR200C/MIR96/MIRLET7A1/MIR181B1/MIR27A/MIR200B/ANG/MIR106B/MIR100/MIR28/MIR16-1/MIR212/LIN28A/MIR31/NCL/C8orf88	45
GO:0001818	negative regulation of cytokine production	58/1283	360/18866	6.73037e-10	1.23569e-07	1.21447e-07	PGLYRP3/MIR320A/MIR140/MIRLET7F2/MIR361/MIR378A/MIR135A1/MIR125B2/MIR181C/MIR181A2/MIR107/MIR365A/MIR181A1/MIR205/MIR101-1/MIR204/MIR15A/MIR26A2/MIR98/MIR105-1/MIR488/MIR222/MIRLET7C/MIR365B/MIR129-1/MIR16-2/MIR15B/MIR199A2/MIRLET7F1/MIR26A1/MIR129-2/MIR200C/MIR383/MIR199B/MIR194-1/MIR24-2/MIR105-2/MIR130A/SCGB1A1/MIR152/MIR106B/MIR100/MIR16-1/MIR206/MIR146B/MIR302C/MIR217/NLRP12/IL36RN/FFAR1/ELA…	58
GO:1903588	negative regulation of blood vessel endothelial cell proliferation involved in sprouting angiogenesis	14/1283	28/18866	6.86011e-10	1.23569e-07	1.21447e-07	MIR361/MIR15A/MIR26A2/MIR222/MIR16-2/MIR15B/MIR26A1/MIR193A/MIR24-2/MIR342/MIR410/MIR16-1/MIR494/MIR424	14
GO:0010633	negative regulation of epithelial cell migration	30/1283	124/18866	6.97389e-10	1.23569e-07	1.21447e-07	MIR320A/MIR196A2/MIR361/MIR133B/MIR101-1/MIR204/MIR15A/MIR26A2/MIR188/MIR129-1/MIR16-2/MIR15B/MIR199A2/MIR26A1/MIR129-2/MIR505/MIR193A/MIR200C/MIR199B/MIR200B/MIR24-2/MIR152/MIR410/MIR196A1/MIR16-1/MIR212/MIR494/MIR206/MIR424/AGTR2	30
GO:0045765	regulation of angiogenesis	62/1283	403/18866	1.15281e-09	1.98074e-07	1.94673e-07	NPPB/MIR320A/MIR375/MIR185/MIRLET7F2/MIR196A2/MIR1-1/MIR30A/MIR30C1/MIR361/MIR378A/MIR138-1/MIR125B2/MIR101-1/MIR34B/MIRLET7G/MIR15A/MIR26A2/MIR30E/MIR188/MIR29A/MIR23A/MIR222/MIR16-2/MIR99B/MIR10B/MIR15B/MIR199A2/MIRLET7F1/MIR26A1/MIR505/MIR193A/MIR200C/MIR30B/MIR199B/MIR126/MIR34C/MIR181B1/MIR27A/MIR200B/MIR150/MIR24-2/MIR342/MIR130A/FGFBP1/LRG1/FASLG/MIR106B/MIR410/MIR196A1/MIR16-1/MIR212/MIR4…	62
GO:0090051	negative regulation of cell migration involved in sprouting angiogenesis	18/1283	49/18866	1.31126e-09	2.18672e-07	2.14916e-07	MIR320A/MIR196A2/MIR361/MIR15A/MIR26A2/MIR188/MIR16-2/MIR199A2/MIR26A1/MIR193A/MIR200C/MIR199B/MIR410/MIR196A1/MIR16-1/MIR494/MIR206/MIR424	18
GO:0009913	epidermal cell differentiation	57/1283	365/18866	3.09364e-09	5.0117e-07	4.92563e-07	CDSN/LIPN/MIR125B2/KLK12/KRT33A/KRT25/KRT26/KRT27/KRT28/CNFN/TGM5/GRXCR1/SPINK6/KRT16/KRTAP11-1/SERPINB13/GRXCR2/KRT34/KRT73/KRTAP13-2/KRT6B/KRT5/PI3/LIPK/RPTN/KRT2/FLG/DSG3/KRTAP13-3/KRT78/DSG4/KRT24/KRT23/KRT3/KRT77/KRT1/KRT36/PKP1/KRTAP24-1/ZBED2/KRT9/SPRR4/KRT84/PKP3/HRNR/KRTAP1-5/LCE3E/KRTAP16-1/KRTAP10-11/KRTAP10-9/KRTAP27-1/KRTAP15-1/SPINK9/KRTAP3-1/KRTAP3-3/KRTAP4-2/KRTAP9-1	57
GO:0042742	defense response to bacterium	55/1283	348/18866	3.78138e-09	5.95567e-07	5.8534e-07	CCL20/PGLYRP3/RNASE3/MIR140/MIR181B1/WFDC5/WFDC10A/WFDC11/WFDC10B/DEFB124/BPIFA2/GNLY/ANG/DEFB130B/SPAG11A/GBP6/PI3/IFNE/CLEC4D/CTSG/MPEG1/ELANE/SFTPD/DEFB112/IGHE/HTN1/DEFB129/DEFB121/DEFB106A/DEFB115/H2BC8/C10orf99/DEFB135/DMBT1/IGHM/DEFB126/DEFB128/DEFB110/DEFB136/DEFB103B/DEFB103A/DEFB116/HAVCR2/DEFB1/DEFB125/RPS19/DEFB108B/DEFB114/DEFB134/DEFB113/PGLYRP4/H2BC11/DEFB127/GALP/MICA	55
GO:0001936	regulation of endothelial cell proliferation	36/1283	184/18866	7.29348e-09	1.11768e-06	1.09848e-06	MIR361/MIR135B/MIR133B/MIR101-1/MIR15A/MIR26A2/MIR98/MIR30E/MIR29A/MIR23A/MIR222/MIR129-1/MIR16-2/MIR10B/MIR15B/MIR26A1/MIR129-2/MIR193A/MIR30B/MIR126/MIR27A/MIR24-2/MIR342/MIR130A/FGFBP1/LRG1/ANG/MIR152/MIR410/MIR16-1/MIR494/MIR424/ATP5IF1/PRL/CCL26/MIR487B	36
GO:1905563	negative regulation of vascular endothelial cell proliferation	13/1283	28/18866	8.9519e-09	1.33572e-06	1.31278e-06	MIR133B/MIR98/MIR30E/MIR129-1/MIR15B/MIR129-2/MIR193A/MIR30B/MIR126/MIR24-2/MIR152/MIR424/MIR487B	13
GO:0101023	vascular endothelial cell proliferation	17/1283	50/18866	1.46892e-08	2.05265e-06	2.0174e-06	MIR135B/MIR133B/MIR98/MIR30E/MIR29A/MIR129-1/MIR15B/MIR129-2/MIR193A/MIR30B/MIR126/MIR27A/MIR24-2/MIR130A/MIR152/MIR424/MIR487B	17
GO:1905562	regulation of vascular endothelial cell proliferation	17/1283	50/18866	1.46892e-08	2.05265e-06	2.0174e-06	MIR135B/MIR133B/MIR98/MIR30E/MIR29A/MIR129-1/MIR15B/MIR129-2/MIR193A/MIR30B/MIR126/MIR27A/MIR24-2/MIR130A/MIR152/MIR424/MIR487B	17
GO:0043542	endothelial cell migration	47/1283	286/18866	1.48428e-08	2.05265e-06	2.0174e-06	PRSS3/MIR320A/MIRLET7F2/MIR196A2/MIR30A/MIR361/MIR135B/MIR133B/MIR101-1/MIR204/MIR15A/MIR26A2/MIR188/MIR29A/MIR23A/MIR129-1/MIR16-2/MIR10B/MIR15B/MIR199A2/MIRLET7F1/MIR26A1/MIR129-2/MIR505/MIR193A/MIR200C/MIR199B/MIR126/MIR27A/MIR200A/MIR200B/MIR150/MIR24-2/MIR342/FGFBP1/MIR152/MIR410/MIR196A1/MIR16-1/MIR212/MIR494/MIR206/MIR424/SRPX2/AGTR2/MIR31/MIR487B	47
GO:0090370	negative regulation of cholesterol efflux	11/1283	21/18866	2.5784e-08	3.48084e-06	3.42107e-06	PLA2G10/MIR26A2/MIR26A1/MIR148A/MIR33A/MIR128-1/MIR27A/MIR128-2/MIR302A/MIR301B/EGF	11
GO:0001935	endothelial cell proliferation	36/1283	199/18866	6.07828e-08	8.01485e-06	7.87722e-06	MIR361/MIR135B/MIR133B/MIR101-1/MIR15A/MIR26A2/MIR98/MIR30E/MIR29A/MIR23A/MIR222/MIR129-1/MIR16-2/MIR10B/MIR15B/MIR26A1/MIR129-2/MIR193A/MIR30B/MIR126/MIR27A/MIR24-2/MIR342/MIR130A/FGFBP1/LRG1/ANG/MIR152/MIR410/MIR16-1/MIR494/MIR424/ATP5IF1/PRL/CCL26/MIR487B	36
GO:0010632	regulation of epithelial cell migration	47/1283	301/18866	7.46133e-08	9.61494e-06	9.44983e-06	MIR320A/MIRLET7F2/MIR196A2/MIR30A/MIR361/MIR135B/MIR133B/MIR101-1/MIR204/MIR15A/MIR26A2/MIR188/MIR29A/MIR23A/MIR222/MIR129-1/MIR16-2/MIR10B/MIR15B/MIR199A2/MIRLET7F1/MIR26A1/MIR129-2/MIR505/MIR193A/MIR200C/MIR199B/MIR126/MIR27A/MIR200A/MIR200B/MIR150/MIR24-2/MIR342/FGFBP1/MIR152/MIR410/MIR196A1/MIR16-1/MIR212/MIR494/MIR206/MIR424/SRPX2/AGTR2/MIR31/MIR487B	47
GO:0008544	epidermis development	64/1283	477/18866	1.34487e-07	1.69453e-05	1.66544e-05	POU2F3/CDSN/LIPN/LAMA3/ALX4/MIR125B2/KLK12/KRT33A/KRT25/KRT26/KRT27/KRT28/CNFN/TGM5/GRXCR1/SPINK6/KRT16/KRTAP11-1/SERPINB13/GRXCR2/KRT34/KRT73/KRTAP13-2/KRT6B/KRT5/PI3/LIPK/RPTN/KRT2/FLG/DSG3/KRTAP13-3/KRT78/DSG4/KRT24/KRT23/KRT3/KRT77/KRT1/KRT36/C1orf68/PKP1/KRTAP24-1/ZBED2/NTF4/KRT9/SPRR4/EDA2R/KRT84/PKP3/HRNR/KRTAP1-5/LCE3E/KRTAP16-1/KRTAP10-11/KRTAP10-9/KRTAP27-1/KRTAP15-1/SPINK9/KRTAP3-1/KRT…	64
GO:1904046	negative regulation of vascular endothelial growth factor production	12/1283	31/18866	3.8987e-07	4.80557e-05	4.72305e-05	MIR140/MIR361/MIR378A/MIR107/MIR205/MIR15A/MIR16-2/MIR15B/MIR199A2/MIR199B/MIR16-1/MIR504	12
GO:0070104	negative regulation of interleukin-6-mediated signaling pathway	8/1283	13/18866	4.23374e-07	5.10752e-05	5.01981e-05	MIR99A/MIR125B2/MIR26A2/MIR98/MIRLET7A2/MIRLET7C/MIR26A1/MIRLET7A1	8
GO:0043588	skin development	57/1283	425/18866	6.58549e-07	7.77911e-05	7.64552e-05	CDSN/LIPN/ALX4/MIR125B2/KLK12/KRT33A/KRT25/KRT26/KRT27/KRT28/CNFN/TGM5/SPINK6/KRT16/KRTAP11-1/SERPINB13/KRT34/KRT73/KRTAP13-2/KRT6B/KRT5/PI3/LIPK/RPTN/KRT2/FLG/DSG3/KRTAP13-3/KRT78/DSG4/KRT24/KRT23/KRT3/KRT77/KRT1/KRT36/PKP1/KRTAP24-1/ZBED2/KRT9/SPRR4/KRT84/PKP3/HRNR/KRTAP1-5/LCE3E/KRTAP16-1/KRTAP10-11/KRTAP10-9/KRTAP27-1/KRTAP15-1/SPINK9/KRTAP3-1/KRTAP3-3/KRTAP4-2/FLG2/KRTAP9-1	57
GO:0010631	epithelial cell migration	51/1283	365/18866	7.41052e-07	8.57503e-05	8.42777e-05	PRSS3/MIR320A/MIRLET7F2/MIR196A2/MIR30A/MIR361/MIR135B/MIR133B/MIR101-1/MIR204/MIR15A/MIR26A2/MIR188/MIR29A/MIR23A/MIR222/MIR129-1/MIR16-2/MIR10B/MIR15B/MIR199A2/MIRLET7F1/MIR26A1/MIR129-2/MIR505/MIR193A/MIR200C/MIR199B/MIR126/MIR27A/MIR200A/MIR200B/MIR150/MIR24-2/MIR342/FGFBP1/KRT16/MIR152/MIR410/MIR196A1/MIR16-1/MIR212/MIR494/MIR206/MIR424/SRPX2/KRT2/LTB4R2/AGTR2/MIR31/MIR487B	51
GO:0090132	epithelium migration	51/1283	368/18866	9.50697e-07	0.000107809	0.000105958	PRSS3/MIR320A/MIRLET7F2/MIR196A2/MIR30A/MIR361/MIR135B/MIR133B/MIR101-1/MIR204/MIR15A/MIR26A2/MIR188/MIR29A/MIR23A/MIR222/MIR129-1/MIR16-2/MIR10B/MIR15B/MIR199A2/MIRLET7F1/MIR26A1/MIR129-2/MIR505/MIR193A/MIR200C/MIR199B/MIR126/MIR27A/MIR200A/MIR200B/MIR150/MIR24-2/MIR342/FGFBP1/KRT16/MIR152/MIR410/MIR196A1/MIR16-1/MIR212/MIR494/MIR206/MIR424/SRPX2/KRT2/LTB4R2/AGTR2/MIR31/MIR487B	51

## Sheet: Consistent_Brain-Human
ID	Description	GeneRatio	BgRatio	pvalue	p.adjust	qvalue	geneID	Count
GO:0050907	detection of chemical stimulus involved in sensory perception	242/1263	472/18866	5.07658e-160	2.63423e-156	2.4779e-156	OR10Z1/OR8H2/OR1L1/OR6K3/RTP2/OR2H1/OR6B2/OR2T11/OR51I1/OR4K14/OR2B2/OR6C76/OR5AR1/OR4D5/OR4E2/OR10T2/OR2AK2/OR13H1/OR5I1/OR6Q1/GNAT3/OR52W1/OR4K5/OR52N1/OR2M5/CA6/OR2AE1/OR10S1/OR5AS1/OR4E1/OR6N2/OR4C3/OR10J3/OR6V1/OR6K6/TAS1R2/OR10AG1/OR4C6/OR10D3/OR11L1/OR10R2/OR2D2/OR10H2/RTP3/OR5AU1/OR10J5/OR6A2/OR1P1/OR51M1/OR10J4/OR2T4/OR52B2/OR10K1/OR7G1/OR5M10/OR10K2/TAS2R38/OR4S2/OR2T1/OR10G3/OR5A1/OR51…	242
GO:0050911	detection of chemical stimulus involved in sensory perception of smell	231/1263	427/18866	1.81683e-159	4.71377e-156	4.43403e-156	OR10Z1/OR8H2/OR1L1/OR6K3/OR2H1/OR6B2/OR2T11/OR51I1/OR4K14/OR2B2/OR6C76/OR5AR1/OR4D5/OR4E2/OR10T2/OR2AK2/OR13H1/OR5I1/OR6Q1/OR52W1/OR4K5/OR52N1/OR2M5/OR2AE1/OR10S1/OR5AS1/OR4E1/OR6N2/OR4C3/OR10J3/OR6V1/OR6K6/OR10AG1/OR4C6/OR10D3/OR11L1/OR10R2/OR2D2/OR10H2/OR5AU1/OR10J5/OR6A2/OR1P1/OR51M1/OR10J4/OR2T4/OR52B2/OR10K1/OR7G1/OR5M10/OR10K2/OR4S2/OR2T1/OR10G3/OR5A1/OR51I2/OR2G6/OR5K1/OR2G3/OR1K1/OR2T27/O…	231
GO:0007608	sensory perception of smell	232/1263	452/18866	2.99502e-153	5.18039e-150	4.87295e-150	OR10Z1/OR8H2/OR1L1/OR6K3/OR2H1/OR6B2/OR2T11/OR51I1/OR4K14/OR2B2/OR6C76/OR5AR1/OR4D5/OR4E2/OR10T2/OR2AK2/OR13H1/OR5I1/OR6Q1/OR52W1/OR4K5/OR52N1/OR2M5/OR2AE1/OR10S1/OR5AS1/OR4E1/OR6N2/OR4C3/OR10J3/OR6V1/OR6K6/OR10AG1/OR4C6/OR10D3/OR11L1/OR10R2/OR2D2/OR10H2/OR5AU1/OR10J5/OR6A2/OR1P1/OR51M1/OR10J4/CNGA2/OR2T4/OR52B2/OR10K1/OR7G1/OR5M10/OR10K2/OR4S2/OR2T1/OR10G3/OR5A1/OR51I2/OR2G6/OR5K1/OR2G3/OR1K1/OR…	232
GO:0035278	miRNA mediated inhibition of translation	49/1263	98/18866	1.23976e-31	1.07219e-28	1.00856e-28	MIR218-1/MIR1-1/MIR221/MIR378A/MIR138-1/MIR135B/MIR133B/MIR125B2/MIR181C/MIR181A2/MIR107/MIR27B/MIR365A/MIR181A1/MIR205/MIR101-1/MIR145/MIR204/MIR208A/MIR15A/MIR98/MIRLET7A2/MIR29A/MIR345/MIR218-2/MIR181B2/MIR21/MIR222/MIR365B/MIR16-2/MIR9-3/MIR125B1/MIR15B/MIR138-2/MIR148A/MIR200C/MIR96/MIRLET7A1/MIR181B1/MIRLET7I/MIR27A/MIR200B/MIR106B/MIR100/MIR28/MIR16-1/MIR212/MIR877/MIR31	49
GO:0040033	negative regulation of translation, ncRNA-mediated	49/1263	98/18866	1.23976e-31	1.07219e-28	1.00856e-28	MIR218-1/MIR1-1/MIR221/MIR378A/MIR138-1/MIR135B/MIR133B/MIR125B2/MIR181C/MIR181A2/MIR107/MIR27B/MIR365A/MIR181A1/MIR205/MIR101-1/MIR145/MIR204/MIR208A/MIR15A/MIR98/MIRLET7A2/MIR29A/MIR345/MIR218-2/MIR181B2/MIR21/MIR222/MIR365B/MIR16-2/MIR9-3/MIR125B1/MIR15B/MIR138-2/MIR148A/MIR200C/MIR96/MIRLET7A1/MIR181B1/MIRLET7I/MIR27A/MIR200B/MIR106B/MIR100/MIR28/MIR16-1/MIR212/MIR877/MIR31	49
GO:0045974	regulation of translation, ncRNA-mediated	49/1263	98/18866	1.23976e-31	1.07219e-28	1.00856e-28	MIR218-1/MIR1-1/MIR221/MIR378A/MIR138-1/MIR135B/MIR133B/MIR125B2/MIR181C/MIR181A2/MIR107/MIR27B/MIR365A/MIR181A1/MIR205/MIR101-1/MIR145/MIR204/MIR208A/MIR15A/MIR98/MIRLET7A2/MIR29A/MIR345/MIR218-2/MIR181B2/MIR21/MIR222/MIR365B/MIR16-2/MIR9-3/MIR125B1/MIR15B/MIR138-2/MIR148A/MIR200C/MIR96/MIRLET7A1/MIR181B1/MIRLET7I/MIR27A/MIR200B/MIR106B/MIR100/MIR28/MIR16-1/MIR212/MIR877/MIR31	49
GO:1903670	regulation of sprouting angiogenesis	48/1263	148/18866	5.90179e-21	4.37491e-18	4.11528e-18	GHSR/MIR320A/MIR375/MIRLET7F2/MIR196A2/MIR1-1/MIR221/MIR30C1/MIR361/MIR138-1/MIR30C2/MIR27B/MIR101-1/MIR34B/MIR15A/MIR26A2/MIR30E/MIR188/MIR199A1/MIR21/MIR23A/MIR222/MIR16-2/MIR10B/MIR15B/MIR199A2/MIRLET7F1/MIR26A1/MIR138-2/MIR193A/MIR200C/MIR30B/MIR199B/MIR126/MIR34C/MIR27A/MIR150/MIR24-2/MIR342/MIR410/MIR196A1/MIR16-1/MIR494/MIR206/MIR424/MIR1224/MIR31/MIR487B	48
GO:0043535	regulation of blood vessel endothelial cell migration	47/1263	164/18866	4.34556e-18	2.51037e-15	2.36139e-15	GDF2/MIR320A/MIRLET7F2/MIR196A2/MIR221/MIR30A/MIR361/MIR135B/MIR133B/MIR27B/MIR101-1/MIR204/MIR15A/MIR26A2/MIR188/MIR199A1/MIR23A/MIR129-1/MIR16-2/MIR10B/MIR15B/MIR199A2/MIRLET7F1/MIR26A1/MIR129-2/MIR505/MIR193A/MIR200C/MIR199B/MIR126/MIR27A/MIR200A/MIR200B/MIR150/MIR24-2/MIR342/MIR152/MIR410/MIR196A1/MIR16-1/MIR212/MIR494/MIR206/MIR424/AGTR2/MIR31/MIR487B	47
GO:1903671	negative regulation of sprouting angiogenesis	33/1263	82/18866	4.35408e-18	2.51037e-15	2.36139e-15	MIR320A/MIR375/MIR196A2/MIR221/MIR30C1/MIR361/MIR138-1/MIR30C2/MIR34B/MIR15A/MIR26A2/MIR30E/MIR188/MIR199A1/MIR222/MIR16-2/MIR15B/MIR199A2/MIR26A1/MIR138-2/MIR193A/MIR200C/MIR199B/MIR34C/MIR24-2/MIR342/MIR410/MIR196A1/MIR16-1/MIR494/MIR206/MIR424/MIR487B	33
GO:0043537	negative regulation of blood vessel endothelial cell migration	33/1263	89/18866	8.18191e-17	4.24559e-14	3.99363e-14	GDF2/MIR320A/MIR196A2/MIR221/MIR361/MIR133B/MIR101-1/MIR204/MIR15A/MIR26A2/MIR188/MIR199A1/MIR129-1/MIR16-2/MIR15B/MIR199A2/MIR26A1/MIR129-2/MIR505/MIR193A/MIR200C/MIR199B/MIR200B/MIR24-2/MIR152/MIR410/MIR196A1/MIR16-1/MIR212/MIR494/MIR206/MIR424/AGTR2	33
GO:0010596	negative regulation of endothelial cell migration	36/1263	107/18866	1.23263e-16	5.81463e-14	5.46956e-14	BMP10/APOH/GDF2/MIR320A/MIR196A2/MIR221/MIR361/MIR133B/MIR101-1/MIR204/MIR15A/MIR26A2/MIR188/MIR199A1/MIR21/MIR129-1/MIR16-2/MIR15B/MIR199A2/MIR26A1/MIR129-2/MIR505/MIR193A/MIR200C/MIR199B/MIR200B/MIR24-2/MIR152/MIR410/MIR196A1/MIR16-1/MIR212/MIR494/MIR206/MIR424/AGTR2	36
GO:0016525	negative regulation of angiogenesis	48/1263	192/18866	7.7249e-16	3.34038e-13	3.14214e-13	APOH/GDF2/IL17F/MIR320A/MIR375/MIR185/MIR196A2/MIR221/MIR30C1/MIR361/MIR138-1/MIR125B2/MIR30C2/MIR34B/MIR145/MIR15A/MIR26A2/MIR30E/MIR188/MIR29A/MIR199A1/MIR21/MIR222/MIR16-2/MIR125B1/MIR15B/MIR199A2/MIR26A1/MIR138-2/MIR505/MIR193A/MIR200C/MIR30B/MIR199B/MIR34C/MIR200B/MIR24-2/MIR342/MIR106B/MIR410/MIR196A1/MIR16-1/MIR212/MIR494/MIR206/MIR424/MIR217/MIR487B	48
GO:2000181	negative regulation of blood vessel morphogenesis	48/1263	194/18866	1.19849e-15	4.78383e-13	4.49993e-13	APOH/GDF2/IL17F/MIR320A/MIR375/MIR185/MIR196A2/MIR221/MIR30C1/MIR361/MIR138-1/MIR125B2/MIR30C2/MIR34B/MIR145/MIR15A/MIR26A2/MIR30E/MIR188/MIR29A/MIR199A1/MIR21/MIR222/MIR16-2/MIR125B1/MIR15B/MIR199A2/MIR26A1/MIR138-2/MIR505/MIR193A/MIR200C/MIR30B/MIR199B/MIR34C/MIR200B/MIR24-2/MIR342/MIR106B/MIR410/MIR196A1/MIR16-1/MIR212/MIR494/MIR206/MIR424/MIR217/MIR487B	48
GO:0002040	sprouting angiogenesis	48/1263	196/18866	1.84693e-15	6.67325e-13	6.27721e-13	GHSR/MIR320A/MIR375/MIRLET7F2/MIR196A2/MIR1-1/MIR221/MIR30C1/MIR361/MIR138-1/MIR30C2/MIR27B/MIR101-1/MIR34B/MIR15A/MIR26A2/MIR30E/MIR188/MIR199A1/MIR21/MIR23A/MIR222/MIR16-2/MIR10B/MIR15B/MIR199A2/MIRLET7F1/MIR26A1/MIR138-2/MIR193A/MIR200C/MIR30B/MIR199B/MIR126/MIR34C/MIR27A/MIR150/MIR24-2/MIR342/MIR410/MIR196A1/MIR16-1/MIR494/MIR206/MIR424/MIR1224/MIR31/MIR487B	48
GO:0043534	blood vessel endothelial cell migration	47/1263	189/18866	1.92906e-15	6.67325e-13	6.27721e-13	GDF2/MIR320A/MIRLET7F2/MIR196A2/MIR221/MIR30A/MIR361/MIR135B/MIR133B/MIR27B/MIR101-1/MIR204/MIR15A/MIR26A2/MIR188/MIR199A1/MIR23A/MIR129-1/MIR16-2/MIR10B/MIR15B/MIR199A2/MIRLET7F1/MIR26A1/MIR129-2/MIR505/MIR193A/MIR200C/MIR199B/MIR126/MIR27A/MIR200A/MIR200B/MIR150/MIR24-2/MIR342/MIR152/MIR410/MIR196A1/MIR16-1/MIR212/MIR494/MIR206/MIR424/AGTR2/MIR31/MIR487B	47
GO:0090049	regulation of cell migration involved in sprouting angiogenesis	31/1263	87/18866	2.58637e-15	8.38791e-13	7.89012e-13	MIR320A/MIRLET7F2/MIR196A2/MIR221/MIR361/MIR27B/MIR101-1/MIR15A/MIR26A2/MIR188/MIR199A1/MIR23A/MIR16-2/MIR10B/MIR199A2/MIRLET7F1/MIR26A1/MIR193A/MIR200C/MIR199B/MIR126/MIR27A/MIR150/MIR410/MIR196A1/MIR16-1/MIR494/MIR206/MIR424/MIR31/MIR487B	31
GO:1901342	regulation of vasculature development	78/1263	444/18866	2.76892e-15	8.45171e-13	7.95013e-13	CCR3/APOH/CCL11/GDF2/CELA1/GHSR/IL17F/CCL24/MIR320A/MIR375/MIR185/MIR140/MIRLET7F2/MIR196A2/MIR1-1/MIR221/MIR30A/MIR30C1/MIR361/MIR378A/MIR138-1/MIR125B2/MIR30C2/MIR27B/MIR205/MIR101-1/MIR34B/MIR145/MIRLET7G/MIR15A/MIR26A2/MIR30E/MIR153-2/MIR188/MIR29A/MIR199A1/MIR181B2/MIR21/MIR23A/MIR222/MIR16-2/MIR99B/MIR125B1/MIR10B/MIR15B/MIR199A2/MIRLET7F1/MIR26A1/MIR138-2/MIR505/MIR193A/MIR200C/MIR30B/MIR1…	78
GO:0010633	negative regulation of epithelial cell migration	37/1263	124/18866	3.77117e-15	1.08715e-12	1.02263e-12	BMP10/APOH/GDF2/IL4/MIR320A/MIR196A2/MIR221/MIR361/MIR133B/MIR101-1/MIR204/MIR15A/MIR26A2/MIR188/MIR199A1/MIR21/MIR129-1/MIR16-2/MIR15B/MIR199A2/MIR26A1/MIR129-2/MIR505/MIR193A/MIR200C/MIR199B/MIR200B/MIR24-2/MIR152/MIR410/MIR196A1/MIR16-1/MIR212/MIR494/MIR206/MIR424/AGTR2	37
GO:1901343	negative regulation of vasculature development	49/1263	207/18866	3.9887e-15	1.08934e-12	1.02469e-12	APOH/GDF2/IL17F/MIR320A/MIR375/MIR185/MIR196A2/MIR221/MIR30C1/MIR361/MIR138-1/MIR125B2/MIR30C2/MIR34B/MIR145/MIR15A/MIR26A2/MIR30E/MIR188/MIR29A/MIR199A1/MIR21/MIR222/MIR16-2/MIR125B1/MIR15B/MIR199A2/MIR26A1/MIR138-2/MIR505/MIR193A/MIR200C/MIR30B/MIR199B/MIR34C/MIR200B/MIR24-2/MIR342/MIR106B/MIR410/MIR100/MIR196A1/MIR16-1/MIR212/MIR494/MIR206/MIR424/MIR217/MIR487B	49
GO:0045765	regulation of angiogenesis	73/1263	403/18866	4.2839e-15	1.11146e-12	1.0455e-12	CCR3/APOH/CCL11/GDF2/CELA1/GHSR/IL17F/CCL24/MIR320A/MIR375/MIR185/MIRLET7F2/MIR196A2/MIR1-1/MIR221/MIR30A/MIR30C1/MIR361/MIR378A/MIR138-1/MIR125B2/MIR30C2/MIR27B/MIR101-1/MIR34B/MIR145/MIRLET7G/MIR15A/MIR26A2/MIR30E/MIR188/MIR29A/MIR199A1/MIR181B2/MIR21/MIR23A/MIR222/MIR16-2/MIR99B/MIR125B1/MIR10B/MIR15B/MIR199A2/MIRLET7F1/MIR26A1/MIR138-2/MIR505/MIR193A/MIR200C/MIR30B/MIR199B/MIR126/MIR34C/MIR18…	73
GO:0017148	negative regulation of translation	50/1263	220/18866	1.18326e-14	2.92377e-12	2.75026e-12	PRG3/MIR218-1/MIR1-1/MIR221/MIR378A/MIR138-1/MIR135B/MIR133B/MIR125B2/MIR181C/MIR181A2/MIR107/MIR27B/MIR365A/MIR181A1/MIR205/MIR101-1/MIR145/MIR204/MIR208A/MIR15A/MIR98/MIRLET7A2/MIR29A/MIR345/MIR218-2/MIR181B2/MIR21/MIR222/MIR365B/MIR16-2/MIR9-3/MIR125B1/MIR15B/MIR138-2/MIR148A/MIR200C/MIR96/MIRLET7A1/MIR181B1/MIRLET7I/MIR27A/MIR200B/MIR106B/MIR100/MIR28/MIR16-1/MIR212/MIR877/MIR31	50
GO:0010594	regulation of endothelial cell migration	52/1263	238/18866	1.92241e-14	4.53427e-12	4.26517e-12	BMP10/APOH/GDF2/FGF4/MIR320A/MIRLET7F2/MIR196A2/MIR221/MIR30A/MIR361/MIR135B/MIR133B/MIR27B/MIR101-1/MIR204/MIR15A/MIR26A2/MIR188/MIR29A/MIR199A1/MIR21/MIR23A/MIR129-1/MIR16-2/MIR10B/MIR15B/MIR199A2/MIRLET7F1/MIR26A1/MIR129-2/MIR505/MIR193A/MIR200C/MIR199B/MIR126/MIR27A/MIR200A/MIR200B/MIR150/MIR24-2/MIR342/MIR152/MIR410/MIR196A1/MIR16-1/MIR212/MIR494/MIR206/MIR424/AGTR2/MIR31/MIR487B	52
GO:0001818	negative regulation of cytokine production	66/1263	360/18866	5.04855e-14	1.139e-11	1.0714e-11	ACOD1/CARD18/GHSR/PGLYRP2/IFNG/IL37/IL23R/IDO1/PGLYRP3/MIR320A/MIR140/MIRLET7F2/MIR221/MIR361/MIR378A/MIR135A1/MIR125B2/MIR181C/MIR181A2/MIR107/MIR27B/MIR365A/MIR181A1/MIR26B/MIR205/MIR101-1/MIR145/MIR204/MIR15A/MIR26A2/MIR98/MIR105-1/MIR199A1/MIR21/MIR488/MIR222/MIRLET7C/MIR365B/MIR129-1/MIR16-2/MIR125B1/MIR15B/MIR199A2/MIRLET7F1/MIR26A1/MIR129-2/MIR200C/MIR383/MIR199B/MIR194-1/MIR24-2/MIR105-2/…	66
GO:1903587	regulation of blood vessel endothelial cell proliferation involved in sprouting angiogenesis	22/1263	51/18866	2.9256e-13	6.31426e-11	5.93953e-11	MIR361/MIR27B/MIR101-1/MIR15A/MIR26A2/MIR21/MIR23A/MIR222/MIR16-2/MIR10B/MIR15B/MIR26A1/MIR193A/MIR126/MIR27A/MIR24-2/MIR342/MIR410/MIR16-1/MIR494/MIR424/MIR487B	22
GO:0034249	negative regulation of cellular amide metabolic process	50/1263	238/18866	3.04214e-13	6.31426e-11	5.93953e-11	PRG3/MIR218-1/MIR1-1/MIR221/MIR378A/MIR138-1/MIR135B/MIR133B/MIR125B2/MIR181C/MIR181A2/MIR107/MIR27B/MIR365A/MIR181A1/MIR205/MIR101-1/MIR145/MIR204/MIR208A/MIR15A/MIR98/MIRLET7A2/MIR29A/MIR345/MIR218-2/MIR181B2/MIR21/MIR222/MIR365B/MIR16-2/MIR9-3/MIR125B1/MIR15B/MIR138-2/MIR148A/MIR200C/MIR96/MIRLET7A1/MIR181B1/MIRLET7I/MIR27A/MIR200B/MIR106B/MIR100/MIR28/MIR16-1/MIR212/MIR877/MIR31	50
GO:0002042	cell migration involved in sprouting angiogenesis	31/1263	103/18866	4.95849e-13	9.89601e-11	9.30872e-11	MIR320A/MIRLET7F2/MIR196A2/MIR221/MIR361/MIR27B/MIR101-1/MIR15A/MIR26A2/MIR188/MIR199A1/MIR23A/MIR16-2/MIR10B/MIR199A2/MIRLET7F1/MIR26A1/MIR193A/MIR200C/MIR199B/MIR126/MIR27A/MIR150/MIR410/MIR196A1/MIR16-1/MIR494/MIR206/MIR424/MIR31/MIR487B	31
GO:0002043	blood vessel endothelial cell proliferation involved in sprouting angiogenesis	22/1263	58/18866	6.69146e-12	1.286e-09	1.20968e-09	MIR361/MIR27B/MIR101-1/MIR15A/MIR26A2/MIR21/MIR23A/MIR222/MIR16-2/MIR10B/MIR15B/MIR26A1/MIR193A/MIR126/MIR27A/MIR24-2/MIR342/MIR410/MIR16-1/MIR494/MIR424/MIR487B	22
GO:0001937	negative regulation of endothelial cell proliferation	26/1263	81/18866	7.2407e-12	1.34186e-09	1.26222e-09	APOH/GDF2/MIR361/MIR133B/MIR15A/MIR26A2/MIR98/MIR30E/MIR21/MIR222/MIR129-1/MIR16-2/MIR15B/MIR26A1/MIR129-2/MIR193A/MIR30B/MIR126/MIR24-2/MIR342/MIR152/MIR410/MIR16-1/MIR494/MIR424/MIR487B	26
GO:0010632	regulation of epithelial cell migration	55/1263	301/18866	7.59872e-12	1.35965e-09	1.27896e-09	BMP10/APOH/GDF2/IFNG/FGF4/IL4/MIR320A/MIRLET7F2/MIR196A2/MIR221/MIR30A/MIR361/MIR135B/MIR133B/MIR27B/MIR101-1/MIR204/MIR15A/MIR26A2/MIR188/MIR29A/MIR199A1/MIR21/MIR23A/MIR222/MIR129-1/MIR16-2/MIR10B/MIR15B/MIR199A2/MIRLET7F1/MIR26A1/MIR129-2/MIR505/MIR193A/MIR200C/MIR199B/MIR126/MIR27A/MIR200A/MIR200B/MIR150/MIR24-2/MIR342/MIR152/MIR410/MIR196A1/MIR16-1/MIR212/MIR494/MIR206/MIR424/AGTR2/MIR31/MIR…	55
GO:0090051	negative regulation of cell migration involved in sprouting angiogenesis	20/1263	49/18866	1.22702e-11	2.12234e-09	1.99639e-09	MIR320A/MIR196A2/MIR221/MIR361/MIR15A/MIR26A2/MIR188/MIR199A1/MIR16-2/MIR199A2/MIR26A1/MIR193A/MIR200C/MIR199B/MIR410/MIR196A1/MIR16-1/MIR494/MIR206/MIR424	20
GO:0043542	endothelial cell migration	52/1263	286/18866	3.43974e-11	5.75768e-09	5.41598e-09	BMP10/APOH/GDF2/FGF4/MIR320A/MIRLET7F2/MIR196A2/MIR221/MIR30A/MIR361/MIR135B/MIR133B/MIR27B/MIR101-1/MIR204/MIR15A/MIR26A2/MIR188/MIR29A/MIR199A1/MIR21/MIR23A/MIR129-1/MIR16-2/MIR10B/MIR15B/MIR199A2/MIRLET7F1/MIR26A1/MIR129-2/MIR505/MIR193A/MIR200C/MIR199B/MIR126/MIR27A/MIR200A/MIR200B/MIR150/MIR24-2/MIR342/MIR152/MIR410/MIR196A1/MIR16-1/MIR212/MIR494/MIR206/MIR424/AGTR2/MIR31/MIR487B	52
GO:0031424	keratinization	44/1263	225/18866	9.80987e-11	1.59073e-08	1.49633e-08	KRT85/KRT74/KRT35/KRT82/KRT20/LIPM/KRT12/KRTAP8-1/KRT75/KRT32/KRT39/CDSN/LIPN/KLK12/KRT33A/KRT25/KRT26/KRT28/SPINK6/KRTAP11-1/KRT34/KRT73/KRTAP13-2/LIPK/RPTN/KRTAP13-3/DSG4/KRT24/KRT36/KRTAP24-1/KRT9/SPRR4/KRT84/KRTAP1-5/LCE3E/KRTAP16-1/KRTAP10-11/KRTAP10-9/KRTAP27-1/KRTAP15-1/KRTAP3-1/KRTAP3-3/KRTAP4-2/KRTAP9-1	44
GO:0101023	vascular endothelial cell proliferation	19/1263	50/18866	1.76378e-10	2.69184e-08	2.53209e-08	GHSR/MIR135B/MIR133B/MIR98/MIR30E/MIR29A/MIR21/MIR129-1/MIR15B/MIR129-2/MIR193A/MIR30B/MIR126/MIR27A/MIR24-2/MIR130A/MIR152/MIR424/MIR487B	19
GO:1905562	regulation of vascular endothelial cell proliferation	19/1263	50/18866	1.76378e-10	2.69184e-08	2.53209e-08	GHSR/MIR135B/MIR133B/MIR98/MIR30E/MIR29A/MIR21/MIR129-1/MIR15B/MIR129-2/MIR193A/MIR30B/MIR126/MIR27A/MIR24-2/MIR130A/MIR152/MIR424/MIR487B	19
GO:0001936	regulation of endothelial cell proliferation	38/1263	184/18866	3.60377e-10	5.34284e-08	5.02576e-08	CCR3/APOH/CCL11/GDF2/GHSR/CCL24/MIR361/MIR135B/MIR133B/MIR27B/MIR101-1/MIR15A/MIR26A2/MIR98/MIR30E/MIR29A/MIR21/MIR23A/MIR222/MIR129-1/MIR16-2/MIR10B/MIR15B/MIR26A1/MIR129-2/MIR193A/MIR30B/MIR126/MIR27A/MIR24-2/MIR342/MIR130A/MIR152/MIR410/MIR16-1/MIR494/MIR424/MIR487B	38
GO:1903588	negative regulation of blood vessel endothelial cell proliferation involved in sprouting angiogenesis	14/1263	28/18866	5.58096e-10	8.04433e-08	7.56693e-08	MIR361/MIR15A/MIR26A2/MIR222/MIR16-2/MIR15B/MIR26A1/MIR193A/MIR24-2/MIR342/MIR410/MIR16-1/MIR494/MIR424	14
GO:0050728	negative regulation of inflammatory response	39/1263	196/18866	6.67703e-10	9.36409e-08	8.80836e-08	ACOD1/GHSR/GPR31/IL4/IL22RA2/APCS/IL2/MIR140/MIR187/MIR221/MIR378A/MIR138-1/MIR135A1/MIR30C2/MIR181C/MIR181A2/MIR181A1/MIR205/MIR145/MIRLET7G/MIR204/MIR15A/MIR26A2/MIR98/MIR105-1/MIR181B2/MIR488/MIR222/MIR129-1/MIR16-2/MIR26A1/MIR138-2/MIR129-2/MIR126/MIR181B1/MIR105-2/MIR16-1/MIR31/PYDC2	39
GO:0001935	endothelial cell proliferation	38/1263	199/18866	3.7006e-09	5.05327e-07	4.75337e-07	CCR3/APOH/CCL11/GDF2/GHSR/CCL24/MIR361/MIR135B/MIR133B/MIR27B/MIR101-1/MIR15A/MIR26A2/MIR98/MIR30E/MIR29A/MIR21/MIR23A/MIR222/MIR129-1/MIR16-2/MIR10B/MIR15B/MIR26A1/MIR129-2/MIR193A/MIR30B/MIR126/MIR27A/MIR24-2/MIR342/MIR130A/MIR152/MIR410/MIR16-1/MIR494/MIR424/MIR487B	38
GO:0070268	cornification	27/1263	113/18866	4.70406e-09	6.25882e-07	5.88738e-07	KRT85/KRT74/KRT35/KRT82/KRT20/LIPM/KRT12/KRT75/KRT32/KRT39/CDSN/LIPN/KLK12/KRT33A/KRT25/KRT26/KRT28/SPINK6/KRT34/KRT73/LIPK/RPTN/DSG4/KRT24/KRT36/KRT9/KRT84	27
GO:1905563	negative regulation of vascular endothelial cell proliferation	13/1263	28/18866	7.40626e-09	9.60777e-07	9.03759e-07	MIR133B/MIR98/MIR30E/MIR129-1/MIR15B/MIR129-2/MIR193A/MIR30B/MIR126/MIR24-2/MIR152/MIR424/MIR487B	13
GO:0090130	tissue migration	56/1263	374/18866	1.13386e-08	1.43502e-06	1.34986e-06	BMP10/APOH/GDF2/IFNG/FGF4/IL4/TBXT/MIR320A/MIRLET7F2/MIR196A2/MIR221/MIR30A/MIR361/MIR135B/MIR133B/MIR27B/MIR101-1/MIR204/MIR15A/MIR26A2/MIR188/MIR29A/MIR199A1/MIR21/MIR23A/MIR222/MIR129-1/MIR16-2/MIR10B/MIR15B/MIR199A2/MIRLET7F1/MIR26A1/MIR129-2/MIR505/MIR193A/MIR200C/MIR199B/MIR126/MIR27A/MIR200A/MIR200B/MIR150/MIR24-2/MIR342/MIR152/MIR410/MIR196A1/MIR16-1/MIR212/MIR494/MIR206/MIR424/AGTR2/MIR3…	56
GO:0010631	epithelial cell migration	55/1263	365/18866	1.22311e-08	1.51112e-06	1.42144e-06	BMP10/APOH/GDF2/IFNG/FGF4/IL4/MIR320A/MIRLET7F2/MIR196A2/MIR221/MIR30A/MIR361/MIR135B/MIR133B/MIR27B/MIR101-1/MIR204/MIR15A/MIR26A2/MIR188/MIR29A/MIR199A1/MIR21/MIR23A/MIR222/MIR129-1/MIR16-2/MIR10B/MIR15B/MIR199A2/MIRLET7F1/MIR26A1/MIR129-2/MIR505/MIR193A/MIR200C/MIR199B/MIR126/MIR27A/MIR200A/MIR200B/MIR150/MIR24-2/MIR342/MIR152/MIR410/MIR196A1/MIR16-1/MIR212/MIR494/MIR206/MIR424/AGTR2/MIR31/MIR…	55
GO:0070104	negative regulation of interleukin-6-mediated signaling pathway	9/1263	13/18866	1.46936e-08	1.77314e-06	1.66791e-06	MIR99A/MIR125B2/MIR26A2/MIR98/MIRLET7A2/MIRLET7C/MIR125B1/MIR26A1/MIRLET7A1	9
GO:0090132	epithelium migration	55/1263	368/18866	1.63539e-08	1.92865e-06	1.81419e-06	BMP10/APOH/GDF2/IFNG/FGF4/IL4/MIR320A/MIRLET7F2/MIR196A2/MIR221/MIR30A/MIR361/MIR135B/MIR133B/MIR27B/MIR101-1/MIR204/MIR15A/MIR26A2/MIR188/MIR29A/MIR199A1/MIR21/MIR23A/MIR222/MIR129-1/MIR16-2/MIR10B/MIR15B/MIR199A2/MIRLET7F1/MIR26A1/MIR129-2/MIR505/MIR193A/MIR200C/MIR199B/MIR126/MIR27A/MIR200A/MIR200B/MIR150/MIR24-2/MIR342/MIR152/MIR410/MIR196A1/MIR16-1/MIR212/MIR494/MIR206/MIR424/AGTR2/MIR31/MIR…	55
GO:0090370	negative regulation of cholesterol efflux	11/1263	21/18866	2.19017e-08	2.52551e-06	2.37563e-06	MIR27B/MIR26A2/MIR26A1/MIR148A/MIR33A/MIR128-1/MIR27A/MIR128-2/MIR302A/MIR33B/MIR301B	11
GO:0030216	keratinocyte differentiation	48/1263	306/18866	2.89908e-08	3.27029e-06	3.07621e-06	KRT85/KRT74/HOXA7/IL20/KRT35/KRT82/KRT20/LIPM/KRT12/KRTAP8-1/KRT75/KRT32/KRT39/CDSN/LIPN/MIR125B2/MIR125B1/KLK12/KRT33A/KRT25/KRT26/KRT28/SPINK6/KRTAP11-1/KRT34/KRT73/KRTAP13-2/LIPK/RPTN/KRTAP13-3/DSG4/KRT24/KRT36/KRTAP24-1/KRT9/SPRR4/KRT84/KRTAP1-5/LCE3E/KRTAP16-1/KRTAP10-11/KRTAP10-9/KRTAP27-1/KRTAP15-1/KRTAP3-1/KRTAP3-3/KRTAP4-2/KRTAP9-1	48
GO:0031348	negative regulation of defense response	44/1263	269/18866	3.11177e-08	3.43552e-06	3.23164e-06	OTOP1/ACOD1/GHSR/GPR31/IL4/IL22RA2/APCS/IL2/MIR140/MIR187/MIR221/MIR378A/MIR138-1/MIR135A1/MIR30C2/MIR181C/MIR181A2/MIR181A1/MIR26B/MIR205/MIR145/MIRLET7G/MIR204/MIR15A/MIR26A2/MIR98/MIR105-1/MIR181B2/MIR21/MIR488/MIR222/MIR129-1/MIR16-2/MIR26A1/MIR138-2/MIR129-2/MIR126/MIR181B1/MIR105-2/MIR16-1/MIR31/PYDC2/SERPINB4/MMP12	44
GO:1904046	negative regulation of vascular endothelial growth factor production	13/1263	31/18866	3.37497e-08	3.64848e-06	3.43196e-06	MIR140/MIR361/MIR378A/MIR107/MIR205/MIR15A/MIR199A1/MIR16-2/MIR15B/MIR199A2/MIR199B/MIR16-1/MIR504	13
GO:0009913	epidermal cell differentiation	53/1263	365/18866	7.86747e-08	8.33149e-06	7.83705e-06	KRT85/KRT74/HOXA7/IL20/ATOH1/KRT35/KRT82/KRT20/CLRN1/GDF3/LIPM/KRT12/KRTAP8-1/KRT75/KRT32/KRT39/CDSN/LIPN/MIR125B2/MIR125B1/KLK12/KRT33A/KRT25/KRT26/KRT28/GRXCR1/SPINK6/KRTAP11-1/GRXCR2/KRT34/KRT73/KRTAP13-2/LIPK/RPTN/KRTAP13-3/DSG4/KRT24/KRT36/KRTAP24-1/KRT9/SPRR4/KRT84/KRTAP1-5/LCE3E/KRTAP16-1/KRTAP10-11/KRTAP10-9/KRTAP27-1/KRTAP15-1/KRTAP3-1/KRTAP3-3/KRTAP4-2/KRTAP9-1	53
GO:0010984	regulation of lipoprotein particle clearance	13/1263	33/18866	8.26581e-08	8.57826e-06	8.06917e-06	FGF21/MIR185/MIR27B/MIR199A1/MIR199A2/MIR148A/MIR33A/MIR128-1/MIR27A/MIR128-2/MIR133A2/MIR302A/MIR33B	13

## Sheet: Consistent_Heart-Cattle
ID	Description	GeneRatio	BgRatio	pvalue	p.adjust	qvalue	geneID	Count
GO:0050907	detection of chemical stimulus involved in sensory perception	195/1252	472/18866	2.01765e-106	7.28108e-103	7.15159e-103	TAS2R10/OR1K1/OR2T27/OR2M4/OR9Q2/OR4X1/OR4C45/OR10P1/OR4S1/OR6F1/OR52K1/TAS2R16/OR52E4/OR10AD1/TAS2R1/OR4K1/OR4K2/OR4N2/OR4Q3/OR8B4/OR10G6/OR4D9/OR6N1/OR2T2/OR8K5/OR5D18/OR7D2/OR1M1/OR4K15/OR8K1/OR13C3/OR4K3/OR1N1/OR52J3/OR52E2/OR5C1/OR2Y1/OR11H4/OR8D4/OR6Y1/OR52L1/OR1G1/OR8U1/OR11H12/OR6S1/OR51F2/OR2B11/OR6P1/OR12D3/OR10X1/OR2B6/OR10A7/OR11H6/OR2W3/OR5L1/OR9I1/OR5V1/OR2G2/OR2AJ1/TAS2R40/OR1N2/OR…	195
GO:0050911	detection of chemical stimulus involved in sensory perception of smell	186/1252	427/18866	2.63283e-106	7.28108e-103	7.15159e-103	OR1K1/OR2T27/OR2M4/OR9Q2/OR4X1/OR4C45/OR10P1/OR4S1/OR6F1/OR52K1/OR52E4/OR10AD1/OR4K1/OR4K2/OR4N2/OR4Q3/OR8B4/OR10G6/OR4D9/OR6N1/OR2T2/OR8K5/OR5D18/OR7D2/OR1M1/OR4K15/OR8K1/OR13C3/OR4K3/OR1N1/OR52J3/OR52E2/OR5C1/OR2Y1/OR11H4/OR8D4/OR6Y1/OR52L1/OR1G1/OR8U1/OR11H12/OR6S1/OR51F2/OR2B11/OR6P1/OR12D3/OR10X1/OR2B6/OR10A7/OR11H6/OR2W3/OR5L1/OR9I1/OR5V1/OR2G2/OR2AJ1/OR1N2/OR6B1/OR13A1/OR1S2/OR10W1/OR7A5/O…	186
GO:0007608	sensory perception of smell	187/1252	452/18866	4.86255e-102	8.96492e-99	8.80548e-99	OR1K1/OR2T27/OR2M4/OR9Q2/OR4X1/OR4C45/OR10P1/OR4S1/OR6F1/OR52K1/OR52E4/OR10AD1/OR4K1/OR4K2/OR4N2/OR4Q3/OR8B4/OR10G6/OR4D9/OR6N1/OR2T2/OR8K5/OR5D18/OR7D2/OR1M1/OR4K15/OR8K1/OR13C3/OR4K3/OR1N1/OR52J3/OR52E2/OR5C1/OR2Y1/OR11H4/OR8D4/OR6Y1/OR52L1/OR1G1/OR8U1/OR11H12/OR6S1/OR51F2/OR2B11/OR6P1/OR12D3/OR10X1/OR2B6/OR10A7/OR11H6/OR2W3/OR5L1/OR9I1/OR5V1/OR2G2/OR2AJ1/OR1N2/OR6B1/OR13A1/OR1S2/OR10W1/OR7A5/O…	187
GO:0035278	miRNA mediated inhibition of translation	42/1252	98/18866	4.3238e-24	3.98582e-21	3.91493e-21	MIR218-1/MIR138-1/MIR135B/MIR133B/MIR125B2/MIR181C/MIR181A2/MIR107/MIR27B/MIR365A/MIR181A1/MIR205/MIR101-1/MIR204/MIR208A/MIR15A/MIR98/MIRLET7A2/MIR29A/MIR345/MIR218-2/MIR181B2/MIR21/MIR222/MIR16-2/MIR9-3/MIR125B1/MIR15B/MIR138-2/MIR148A/MIR200C/MIR96/MIRLET7A1/MIR181B1/MIR27A/MIR200B/MIR106B/MIR100/MIR28/MIR16-1/MIR212/MIR31	42
GO:0040033	negative regulation of translation, ncRNA-mediated	42/1252	98/18866	4.3238e-24	3.98582e-21	3.91493e-21	MIR218-1/MIR138-1/MIR135B/MIR133B/MIR125B2/MIR181C/MIR181A2/MIR107/MIR27B/MIR365A/MIR181A1/MIR205/MIR101-1/MIR204/MIR208A/MIR15A/MIR98/MIRLET7A2/MIR29A/MIR345/MIR218-2/MIR181B2/MIR21/MIR222/MIR16-2/MIR9-3/MIR125B1/MIR15B/MIR138-2/MIR148A/MIR200C/MIR96/MIRLET7A1/MIR181B1/MIR27A/MIR200B/MIR106B/MIR100/MIR28/MIR16-1/MIR212/MIR31	42
GO:0045974	regulation of translation, ncRNA-mediated	42/1252	98/18866	4.3238e-24	3.98582e-21	3.91493e-21	MIR218-1/MIR138-1/MIR135B/MIR133B/MIR125B2/MIR181C/MIR181A2/MIR107/MIR27B/MIR365A/MIR181A1/MIR205/MIR101-1/MIR204/MIR208A/MIR15A/MIR98/MIRLET7A2/MIR29A/MIR345/MIR218-2/MIR181B2/MIR21/MIR222/MIR16-2/MIR9-3/MIR125B1/MIR15B/MIR138-2/MIR148A/MIR200C/MIR96/MIRLET7A1/MIR181B1/MIR27A/MIR200B/MIR106B/MIR100/MIR28/MIR16-1/MIR212/MIR31	42
GO:1903670	regulation of sprouting angiogenesis	40/1252	148/18866	8.94701e-15	7.06942e-12	6.94369e-12	MIR196A2/MIR30C1/MIR361/MIR138-1/MIR27B/MIR101-1/MIR34B/MIR15A/MIR26A2/MIR30E/MIR188/MIR21/MIR23A/MIR222/MIR16-2/MIR10B/MIR15B/MIR199A2/MIRLET7F1/MIR26A1/MIR138-2/MIR193A/MIR200C/MIR30B/MIR199B/MIR34C/MIR27A/MIR150/MIR24-2/MIR342/FGFBP1/MIR410/MIR196A1/MIR16-1/MIR494/MIR206/MIR424/MIR1224/MIR31/MIR487B	40
GO:0043535	regulation of blood vessel endothelial cell migration	42/1252	164/18866	1.49765e-14	1.03544e-11	1.01703e-11	MIR196A2/MIR30A/MIR361/MIR135B/MIR133B/MIR27B/MIR101-1/MIR204/MIR15A/MIR26A2/MIR188/MIR23A/MIR129-1/MIR16-2/MIR10B/MIR15B/MIR199A2/MIRLET7F1/MIR26A1/MIR129-2/MIR505/MIR193A/MIR200C/MIR199B/MIR27A/MIR200A/MIR200B/MIR150/MIR24-2/MIR342/FGFBP1/MIR152/MIR410/MIR196A1/MIR16-1/MIR212/MIR494/MIR206/MIR424/AGTR2/MIR31/MIR487B	42
GO:1903671	negative regulation of sprouting angiogenesis	28/1252	82/18866	1.5926e-13	9.78744e-11	9.61337e-11	MIR196A2/MIR30C1/MIR361/MIR138-1/MIR34B/MIR15A/MIR26A2/MIR30E/MIR188/MIR222/MIR16-2/MIR15B/MIR199A2/MIR26A1/MIR138-2/MIR193A/MIR200C/MIR199B/MIR34C/MIR24-2/MIR342/MIR410/MIR196A1/MIR16-1/MIR494/MIR206/MIR424/MIR487B	28
GO:0043537	negative regulation of blood vessel endothelial cell migration	29/1252	89/18866	2.32692e-13	1.23259e-10	1.21067e-10	MIR196A2/MIR361/MIR133B/MIR101-1/MIR204/MIR15A/MIR26A2/MIR188/MIR129-1/MIR16-2/MIR15B/MIR199A2/MIR26A1/MIR129-2/MIR505/MIR193A/MIR200C/MIR199B/MIR200B/MIR24-2/MIR152/MIR410/MIR196A1/MIR16-1/MIR212/MIR494/MIR206/MIR424/AGTR2	29
GO:1903587	regulation of blood vessel endothelial cell proliferation involved in sprouting angiogenesis	22/1252	51/18866	2.45137e-13	1.23259e-10	1.21067e-10	MIR361/MIR27B/MIR101-1/MIR15A/MIR26A2/MIR21/MIR23A/MIR222/MIR16-2/MIR10B/MIR15B/MIR26A1/MIR193A/MIR27A/MIR24-2/MIR342/FGFBP1/MIR410/MIR16-1/MIR494/MIR424/MIR487B	22
GO:0017148	negative regulation of translation	47/1252	220/18866	6.05353e-13	2.79017e-10	2.74055e-10	MIR218-1/MIR138-1/MIR135B/MIR133B/MIR125B2/MIR181C/MIR181A2/MIR107/MIR27B/MIR365A/MIR181A1/MIR205/MIR101-1/MIR204/MIR208A/MIR15A/MIR98/MIRLET7A2/MIR29A/MIR345/MIR218-2/MIR181B2/MIR21/MIR222/MIR16-2/MIR9-3/MIR125B1/MIR15B/MIR138-2/MIR148A/MIR200C/MIR96/MIRLET7A1/MIR181B1/MIR27A/MIR200B/ANG/MIR106B/MIR100/MIR28/MIR16-1/MIR212/LIN28A/NANOS2/MIR31/NCL/C8orf88	47
GO:0043534	blood vessel endothelial cell migration	42/1252	189/18866	2.6198e-12	1.11463e-09	1.0948e-09	MIR196A2/MIR30A/MIR361/MIR135B/MIR133B/MIR27B/MIR101-1/MIR204/MIR15A/MIR26A2/MIR188/MIR23A/MIR129-1/MIR16-2/MIR10B/MIR15B/MIR199A2/MIRLET7F1/MIR26A1/MIR129-2/MIR505/MIR193A/MIR200C/MIR199B/MIR27A/MIR200A/MIR200B/MIR150/MIR24-2/MIR342/FGFBP1/MIR152/MIR410/MIR196A1/MIR16-1/MIR212/MIR494/MIR206/MIR424/AGTR2/MIR31/MIR487B	42
GO:0002043	blood vessel endothelial cell proliferation involved in sprouting angiogenesis	22/1252	58/18866	5.63003e-12	2.11658e-09	2.07894e-09	MIR361/MIR27B/MIR101-1/MIR15A/MIR26A2/MIR21/MIR23A/MIR222/MIR16-2/MIR10B/MIR15B/MIR26A1/MIR193A/MIR27A/MIR24-2/MIR342/FGFBP1/MIR410/MIR16-1/MIR494/MIR424/MIR487B	22
GO:0090049	regulation of cell migration involved in sprouting angiogenesis	27/1252	87/18866	5.74014e-12	2.11658e-09	2.07894e-09	MIR196A2/MIR361/MIR27B/MIR101-1/MIR15A/MIR26A2/MIR188/MIR23A/MIR16-2/MIR10B/MIR199A2/MIRLET7F1/MIR26A1/MIR193A/MIR200C/MIR199B/MIR27A/MIR150/FGFBP1/MIR410/MIR196A1/MIR16-1/MIR494/MIR206/MIR424/MIR31/MIR487B	27
GO:0010596	negative regulation of endothelial cell migration	30/1252	107/18866	7.12382e-12	2.46262e-09	2.41882e-09	MIR196A2/MIR361/MIR133B/MIR101-1/MIR204/MIR15A/MIR26A2/MIR188/MIR21/MIR129-1/MIR16-2/MIR15B/MIR199A2/MIR26A1/MIR129-2/MIR505/MIR193A/MIR200C/MIR199B/MIR200B/MIR24-2/MIR152/MIR410/MIR196A1/MIR16-1/MIR212/MIR494/MIR206/MIR424/AGTR2	30
GO:0034249	negative regulation of cellular amide metabolic process	47/1252	238/18866	1.16707e-11	3.79709e-09	3.72956e-09	MIR218-1/MIR138-1/MIR135B/MIR133B/MIR125B2/MIR181C/MIR181A2/MIR107/MIR27B/MIR365A/MIR181A1/MIR205/MIR101-1/MIR204/MIR208A/MIR15A/MIR98/MIRLET7A2/MIR29A/MIR345/MIR218-2/MIR181B2/MIR21/MIR222/MIR16-2/MIR9-3/MIR125B1/MIR15B/MIR138-2/MIR148A/MIR200C/MIR96/MIRLET7A1/MIR181B1/MIR27A/MIR200B/ANG/MIR106B/MIR100/MIR28/MIR16-1/MIR212/LIN28A/NANOS2/MIR31/NCL/C8orf88	47
GO:0031424	keratinization	45/1252	225/18866	2.04155e-11	6.27322e-09	6.16165e-09	KRT33A/KRT25/KRT26/KRT27/KRT28/CNFN/TGM5/SPINK6/KRT16/KRTAP11-1/KRT34/KRT73/KRTAP13-2/KRT6B/KRT5/LIPK/RPTN/KRT2/FLG/KRTAP13-3/KRT78/KRT24/KRT23/KRT3/KRT77/KRT1/KRT36/KRTAP24-1/KRT9/SPRR4/KRT84/PKP3/HRNR/KRTAP1-5/LCE3E/KRTAP16-1/KRTAP10-11/KRTAP10-9/KRTAP27-1/KRTAP15-1/SPINK9/KRTAP3-1/KRTAP3-3/KRTAP4-2/KRTAP9-1	45
GO:0001937	negative regulation of endothelial cell proliferation	25/1252	81/18866	3.98872e-11	1.16114e-08	1.14049e-08	MIR361/MIR133B/MIR15A/MIR26A2/MIR98/MIR30E/MIR21/MIR222/MIR129-1/MIR16-2/MIR15B/MIR26A1/MIR129-2/MIR193A/MIR30B/MIR24-2/MIR342/MIR152/MIR410/MIR16-1/MIR494/MIR424/ATP5IF1/PRL/MIR487B	25
GO:0002040	sprouting angiogenesis	40/1252	196/18866	1.40015e-10	3.87211e-08	3.80325e-08	MIR196A2/MIR30C1/MIR361/MIR138-1/MIR27B/MIR101-1/MIR34B/MIR15A/MIR26A2/MIR30E/MIR188/MIR21/MIR23A/MIR222/MIR16-2/MIR10B/MIR15B/MIR199A2/MIRLET7F1/MIR26A1/MIR138-2/MIR193A/MIR200C/MIR30B/MIR199B/MIR34C/MIR27A/MIR150/MIR24-2/MIR342/FGFBP1/MIR410/MIR196A1/MIR16-1/MIR494/MIR206/MIR424/MIR1224/MIR31/MIR487B	40
GO:0016525	negative regulation of angiogenesis	39/1252	192/18866	2.74943e-10	7.24148e-08	7.11269e-08	MIR196A2/MIR30C1/MIR361/MIR138-1/MIR125B2/MIR34B/MIR15A/MIR26A2/MIR30E/MIR188/MIR29A/MIR21/MIR222/MIR16-2/MIR125B1/MIR15B/MIR199A2/MIR26A1/MIR138-2/MIR505/MIR193A/MIR200C/MIR30B/MIR199B/MIR34C/MIR200B/MIR24-2/MIR342/MIR106B/MIR410/MIR196A1/MIR16-1/MIR212/MIR494/MIR206/MIR424/MIR217/PRL/MIR487B	39
GO:2000181	negative regulation of blood vessel morphogenesis	39/1252	194/18866	3.7882e-10	9.35811e-08	9.19168e-08	MIR196A2/MIR30C1/MIR361/MIR138-1/MIR125B2/MIR34B/MIR15A/MIR26A2/MIR30E/MIR188/MIR29A/MIR21/MIR222/MIR16-2/MIR125B1/MIR15B/MIR199A2/MIR26A1/MIR138-2/MIR505/MIR193A/MIR200C/MIR30B/MIR199B/MIR34C/MIR200B/MIR24-2/MIR342/MIR106B/MIR410/MIR196A1/MIR16-1/MIR212/MIR494/MIR206/MIR424/MIR217/PRL/MIR487B	39
GO:0010633	negative regulation of epithelial cell migration	30/1252	124/18866	3.89146e-10	9.35811e-08	9.19168e-08	MIR196A2/MIR361/MIR133B/MIR101-1/MIR204/MIR15A/MIR26A2/MIR188/MIR21/MIR129-1/MIR16-2/MIR15B/MIR199A2/MIR26A1/MIR129-2/MIR505/MIR193A/MIR200C/MIR199B/MIR200B/MIR24-2/MIR152/MIR410/MIR196A1/MIR16-1/MIR212/MIR494/MIR206/MIR424/AGTR2	30
GO:0002042	cell migration involved in sprouting angiogenesis	27/1252	103/18866	4.23837e-10	9.76769e-08	9.59397e-08	MIR196A2/MIR361/MIR27B/MIR101-1/MIR15A/MIR26A2/MIR188/MIR23A/MIR16-2/MIR10B/MIR199A2/MIRLET7F1/MIR26A1/MIR193A/MIR200C/MIR199B/MIR27A/MIR150/FGFBP1/MIR410/MIR196A1/MIR16-1/MIR494/MIR206/MIR424/MIR31/MIR487B	27
GO:0010594	regulation of endothelial cell migration	44/1252	238/18866	4.90518e-10	1.05826e-07	1.03943e-07	MIR196A2/MIR30A/MIR361/MIR135B/MIR133B/MIR27B/MIR101-1/MIR204/MIR15A/MIR26A2/MIR188/MIR29A/MIR21/MIR23A/MIR129-1/MIR16-2/MIR10B/MIR15B/MIR199A2/MIRLET7F1/MIR26A1/MIR129-2/MIR505/MIR193A/MIR200C/MIR199B/MIR27A/MIR200A/MIR200B/MIR150/MIR24-2/MIR342/FGFBP1/MIR152/MIR410/MIR196A1/MIR16-1/MIR212/MIR494/MIR206/MIR424/AGTR2/MIR31/MIR487B	44
GO:1903588	negative regulation of blood vessel endothelial cell proliferation involved in sprouting angiogenesis	14/1252	28/18866	4.97462e-10	1.05826e-07	1.03943e-07	MIR361/MIR15A/MIR26A2/MIR222/MIR16-2/MIR15B/MIR26A1/MIR193A/MIR24-2/MIR342/MIR410/MIR16-1/MIR494/MIR424	14
GO:1901343	negative regulation of vasculature development	40/1252	207/18866	7.77848e-10	1.59344e-07	1.5651e-07	MIR196A2/MIR30C1/MIR361/MIR138-1/MIR125B2/MIR34B/MIR15A/MIR26A2/MIR30E/MIR188/MIR29A/MIR21/MIR222/MIR16-2/MIR125B1/MIR15B/MIR199A2/MIR26A1/MIR138-2/MIR505/MIR193A/MIR200C/MIR30B/MIR199B/MIR34C/MIR200B/MIR24-2/MIR342/MIR106B/MIR410/MIR100/MIR196A1/MIR16-1/MIR212/MIR494/MIR206/MIR424/MIR217/PRL/MIR487B	40
GO:0030216	keratinocyte differentiation	50/1252	306/18866	2.80218e-09	5.5353e-07	5.43686e-07	MIR125B2/MIR125B1/KRT33A/KRT25/KRT26/KRT27/KRT28/CNFN/TGM5/SCEL/SPINK6/KRT16/KRTAP11-1/SERPINB13/KRT34/KRT73/KRTAP13-2/KRT6B/KRT5/LIPK/RPTN/KRT2/FLG/KRTAP13-3/KRT78/KRT24/KRT23/KRT3/KRT77/KRT1/KRT36/KRTAP24-1/ZBED2/KRT9/SPRR4/KRT84/PKP3/HRNR/KRTAP1-5/LCE3E/KRTAP16-1/KRTAP10-11/KRTAP10-9/KRTAP27-1/KRTAP15-1/SPINK9/KRTAP3-1/KRTAP3-3/KRTAP4-2/KRTAP9-1	50
GO:0070268	cornification	27/1252	113/18866	3.90036e-09	7.43892e-07	7.30662e-07	KRT33A/KRT25/KRT26/KRT27/KRT28/TGM5/SPINK6/KRT16/KRT34/KRT73/KRT6B/KRT5/LIPK/RPTN/KRT2/FLG/KRT78/KRT24/KRT23/KRT3/KRT77/KRT1/KRT36/KRT9/KRT84/PKP3/SPINK9	27
GO:0001818	negative regulation of cytokine production	55/1252	360/18866	5.50035e-09	1.01408e-06	9.96045e-07	MIR361/MIR135A1/MIR125B2/MIR181C/MIR181A2/MIR107/MIR27B/MIR365A/MIR181A1/MIR205/MIR101-1/MIR204/MIR15A/MIR26A2/MIR98/MIR105-1/MIR21/MIR488/MIR222/MIRLET7C/MIR129-1/MIR16-2/MIR125B1/MIR15B/MIR199A2/MIRLET7F1/MIR26A1/MIR129-2/MIR200C/MIR383/MIR199B/MIR194-1/MIR24-2/MIR105-2/MIR130A/SCGB1A1/MIR152/MIR106B/MIR100/MIR16-1/MIR206/MIR146B/MIR302C/MIR217/ABCD2/NLRP12/IL36RN/FFAR1/ELANE/SFTPD/MMP8/PYDC2/I…	55
GO:0090051	negative regulation of cell migration involved in sprouting angiogenesis	17/1252	49/18866	7.17755e-09	1.28061e-06	1.25784e-06	MIR196A2/MIR361/MIR15A/MIR26A2/MIR188/MIR16-2/MIR199A2/MIR26A1/MIR193A/MIR200C/MIR199B/MIR410/MIR196A1/MIR16-1/MIR494/MIR206/MIR424	17
GO:1901342	regulation of vasculature development	63/1252	444/18866	8.33899e-09	1.44134e-06	1.41571e-06	MIR196A2/MIR30A/MIR30C1/MIR361/MIR138-1/MIR125B2/MIR27B/MIR205/MIR101-1/MIR34B/MIRLET7G/MIR15A/MIR26A2/MIR30E/MIR153-2/MIR188/MIR29A/MIR181B2/MIR21/MIR23A/MIR222/MIR16-2/MIR99B/MIR125B1/MIR10B/MIR15B/MIR199A2/MIRLET7F1/MIR26A1/MIR138-2/MIR505/MIR193A/MIR200C/MIR30B/MIR199B/MIR34C/MIR181B1/MIR27A/MIR200B/MIR150/MIR24-2/MIR342/MIR130A/FGFBP1/MIR106B/MIR410/MIR100/MIR196A1/MIR16-1/MIR212/MIR494/MIR2…	63
GO:0101023	vascular endothelial cell proliferation	17/1252	50/18866	1.02059e-08	1.66026e-06	1.63074e-06	MIR135B/MIR133B/MIR98/MIR30E/MIR29A/MIR21/MIR129-1/MIR15B/MIR129-2/MIR193A/MIR30B/MIR27A/MIR24-2/MIR130A/MIR152/MIR424/MIR487B	17
GO:1905562	regulation of vascular endothelial cell proliferation	17/1252	50/18866	1.02059e-08	1.66026e-06	1.63074e-06	MIR135B/MIR133B/MIR98/MIR30E/MIR29A/MIR21/MIR129-1/MIR15B/MIR129-2/MIR193A/MIR30B/MIR27A/MIR24-2/MIR130A/MIR152/MIR424/MIR487B	17
GO:0001936	regulation of endothelial cell proliferation	35/1252	184/18866	1.34954e-08	2.13266e-06	2.09473e-06	MIR361/MIR135B/MIR133B/MIR27B/MIR101-1/MIR15A/MIR26A2/MIR98/MIR30E/MIR29A/MIR21/MIR23A/MIR222/MIR129-1/MIR16-2/MIR10B/MIR15B/MIR26A1/MIR129-2/MIR193A/MIR30B/MIR27A/MIR24-2/MIR342/MIR130A/FGFBP1/ANG/MIR152/MIR410/MIR16-1/MIR494/MIR424/ATP5IF1/PRL/MIR487B	35
GO:0045765	regulation of angiogenesis	58/1252	403/18866	1.95447e-08	2.98941e-06	2.93624e-06	MIR196A2/MIR30A/MIR30C1/MIR361/MIR138-1/MIR125B2/MIR27B/MIR101-1/MIR34B/MIRLET7G/MIR15A/MIR26A2/MIR30E/MIR188/MIR29A/MIR181B2/MIR21/MIR23A/MIR222/MIR16-2/MIR99B/MIR125B1/MIR10B/MIR15B/MIR199A2/MIRLET7F1/MIR26A1/MIR138-2/MIR505/MIR193A/MIR200C/MIR30B/MIR199B/MIR34C/MIR181B1/MIR27A/MIR200B/MIR150/MIR24-2/MIR342/MIR130A/FGFBP1/MIR106B/MIR410/MIR196A1/MIR16-1/MIR212/MIR494/MIR206/MIR424/MIR217/MIR122…	58
GO:0090370	negative regulation of cholesterol efflux	11/1252	21/18866	1.99978e-08	2.98941e-06	2.93624e-06	MIR27B/MIR26A2/MIR26A1/MIR148A/MIR33A/MIR128-1/MIR27A/MIR128-2/MIR302A/MIR301B/EGF	11
GO:0009913	epidermal cell differentiation	54/1252	365/18866	2.34029e-08	3.40635e-06	3.34577e-06	MIR125B2/MIR125B1/KRT33A/KRT25/KRT26/KRT27/KRT28/CNFN/TGM5/SCEL/GRXCR1/SPINK6/KRT16/KRTAP11-1/SERPINB13/GRXCR2/KRT34/KRT73/KRTAP13-2/KRT6B/KRT5/LIPK/RPTN/KRT2/FLG/KRTAP13-3/PDZD7/KRT78/KRT24/KRT23/SULT2B1/KRT3/KRT77/KRT1/KRT36/KRTAP24-1/ZBED2/KRT9/SPRR4/KRT84/PKP3/HRNR/KRTAP1-5/LCE3E/KRTAP16-1/KRTAP10-11/KRTAP10-9/KRTAP27-1/KRTAP15-1/SPINK9/KRTAP3-1/KRTAP3-3/KRTAP4-2/KRTAP9-1	54
GO:0019730	antimicrobial humoral response	28/1252	137/18866	7.7155e-08	1.07537e-05	1.05624e-05	WFDC5/WFDC10A/WFDC11/WFDC10B/BPIFA2/H2BC4/GNLY/CST9L/ANG/SPAG11A/IL36RN/CTSG/AZU1/PRTN3/ELANE/SFTPD/HTN1/H2BC8/DEFB126/DEFB103B/DEFB103A/DEFB1/RPS19/ITLN1/PGLYRP4/H2BC11/DEFB127/GALP	28
GO:1905563	negative regulation of vascular endothelial cell proliferation	12/1252	28/18866	7.77704e-08	1.07537e-05	1.05624e-05	MIR133B/MIR98/MIR30E/MIR129-1/MIR15B/MIR129-2/MIR193A/MIR30B/MIR24-2/MIR152/MIR424/MIR487B	12
GO:0001935	endothelial cell proliferation	35/1252	199/18866	1.04867e-07	1.41468e-05	1.38952e-05	MIR361/MIR135B/MIR133B/MIR27B/MIR101-1/MIR15A/MIR26A2/MIR98/MIR30E/MIR29A/MIR21/MIR23A/MIR222/MIR129-1/MIR16-2/MIR10B/MIR15B/MIR26A1/MIR129-2/MIR193A/MIR30B/MIR27A/MIR24-2/MIR342/MIR130A/FGFBP1/ANG/MIR152/MIR410/MIR16-1/MIR494/MIR424/ATP5IF1/PRL/MIR487B	35
GO:0043542	endothelial cell migration	44/1252	286/18866	1.49976e-07	1.97504e-05	1.93991e-05	MIR196A2/MIR30A/MIR361/MIR135B/MIR133B/MIR27B/MIR101-1/MIR204/MIR15A/MIR26A2/MIR188/MIR29A/MIR21/MIR23A/MIR129-1/MIR16-2/MIR10B/MIR15B/MIR199A2/MIRLET7F1/MIR26A1/MIR129-2/MIR505/MIR193A/MIR200C/MIR199B/MIR27A/MIR200A/MIR200B/MIR150/MIR24-2/MIR342/FGFBP1/MIR152/MIR410/MIR196A1/MIR16-1/MIR212/MIR494/MIR206/MIR424/AGTR2/MIR31/MIR487B	44
GO:0050728	negative regulation of inflammatory response	34/1252	196/18866	2.23353e-07	2.87294e-05	2.82184e-05	MIR187/MIR138-1/MIR135A1/MIR181C/MIR181A2/MIR181A1/MIR205/MIRLET7G/MIR204/MIR15A/MIR26A2/MIR98/MIR105-1/MIR181B2/MIR488/MIR222/MIR129-1/MIR16-2/MIR26A1/MIR138-2/MIR129-2/MIR181B1/MIR105-2/C1QTNF12/MIR16-1/ABCD2/NLRP12/NPY5R/KRT1/ELANE/MIR31/PYDC2/TAFA3/RPS19	34
GO:0010632	regulation of epithelial cell migration	45/1252	301/18866	2.52571e-07	3.17494e-05	3.11847e-05	MIR196A2/MIR30A/MIR361/MIR135B/MIR133B/MIR27B/MIR101-1/MIR204/MIR15A/MIR26A2/MIR188/MIR29A/MIR21/MIR23A/MIR222/MIR129-1/MIR16-2/MIR10B/MIR15B/MIR199A2/MIRLET7F1/MIR26A1/MIR129-2/MIR505/MIR193A/MIR200C/MIR199B/MIR27A/MIR200A/MIR200B/MIR150/MIR24-2/MIR342/FGFBP1/MIR152/MIR410/MIR196A1/MIR16-1/MIR212/MIR494/MIR206/MIR424/AGTR2/MIR31/MIR487B	45
GO:0070104	negative regulation of interleukin-6-mediated signaling pathway	8/1252	13/18866	3.50649e-07	4.30986e-05	4.23321e-05	MIR125B2/MIR26A2/MIR98/MIRLET7A2/MIRLET7C/MIR125B1/MIR26A1/MIRLET7A1	8
GO:0060761	negative regulation of response to cytokine stimulus	20/1252	87/18866	7.75661e-07	9.32649e-05	9.16062e-05	MIR138-1/MIR135A1/MIR125B2/MIR27B/MIR26A2/MIR98/MIRLET7A2/MIR21/MIRLET7C/MIR125B1/MIR26A1/MIR138-2/MIRLET7A1/MIR27A/MIR24-2/MIR152/IL36RN/PYDC2/MMP12/H2BC11	20
GO:0042742	defense response to bacterium	48/1252	348/18866	1.1398e-06	0.000134132	0.000131747	MIR181B2/MIR181B1/WFDC5/WFDC10A/WFDC11/WFDC10B/DEFB124/RAG2/BPIFA2/H2BC4/GNLY/ANG/DEFB130B/SPAG11A/GBP6/IFNE/CLEC4D/CTSG/AZU1/ELANE/SFTPD/DEFB112/HTN1/DEFB129/DEFB121/DEFB106A/DEFB115/H2BC8/C10orf99/DEFB135/DEFB126/DEFB128/DEFB110/DEFB136/DEFB103B/DEFB103A/DEFB116/DEFB1/DEFB125/RPS19/DEFB108B/DEFB114/DEFB134/DEFB113/PGLYRP4/H2BC11/DEFB127/GALP	48
GO:0032369	negative regulation of lipid transport	14/1252	47/18866	1.28359e-06	0.000147907	0.000145276	MIR30C1/MIR27B/MIR26A2/MIR26A1/MIR148A/MIR33A/MIR128-1/MIR27A/MIR128-2/MIR302A/MIR301B/CYP4F2/AGTR2/EGF	14
GO:0050680	negative regulation of epithelial cell proliferation	30/1252	175/18866	1.46199e-06	0.000165026	0.000162091	MIR361/MIR133B/MIR125B2/MIR15A/MIR26A2/MIR98/MIR30E/MIR181B2/MIR21/MIR222/MIR129-1/MIR16-2/MIR125B1/MIR15B/MIR26A1/MIR129-2/MIR193A/MIR30B/MIR181B1/MIR24-2/MIR342/MIR152/MIR410/MIR16-1/MIR494/MIR424/ATP5IF1/PRL/IL26/MIR487B	30
GO:0032372	negative regulation of sterol transport	11/1252	30/18866	1.77514e-06	0.000192516	0.000189092	MIR27B/MIR26A2/MIR26A1/MIR148A/MIR33A/MIR128-1/MIR27A/MIR128-2/MIR302A/MIR301B/EGF	11

## Sheet: Consistent_Heart-Human
ID	Description	GeneRatio	BgRatio	pvalue	p.adjust	qvalue	geneID	Count
GO:0050907	detection of chemical stimulus involved in sensory perception	215/1211	472/18866	1.12813e-131	5.91254e-128	5.66204e-128	TAS1R2/OR10AG1/OR4C6/OR10D3/TAS2R3/OR11L1/OR10R2/GNAT1/OR2D2/OR10H2/OR5AU1/OR10J5/OR6A2/OR1P1/OR51M1/OR10J4/OR2T4/OR52B2/OR10K1/OR7G1/OR5M10/OR10K2/TAS2R38/OR4S2/OR2T1/OR10G3/OR5A1/OR51I2/OR2G6/OR2G3/OR1K1/OR2T27/OR2M4/OR9Q2/OR4X1/OR4C45/OR10P1/OR4S1/OR6F1/OR52K1/TAS2R16/OR52E4/TAS2R1/OR4K1/OR4K2/OR4N2/OR4Q3/OR8B4/OR10G6/OR4D9/OR6N1/OR2T2/OR8K5/OR5D18/OR1M1/OR4K15/OR8K1/OR13C3/OR4K3/OR1N1/OR52J3/…	215
GO:0050911	detection of chemical stimulus involved in sensory perception of smell	205/1211	427/18866	4.83485e-131	1.26697e-127	1.21329e-127	OR10AG1/OR4C6/OR10D3/OR11L1/OR10R2/OR2D2/OR10H2/OR5AU1/OR10J5/OR6A2/OR1P1/OR51M1/OR10J4/OR2T4/OR52B2/OR10K1/OR7G1/OR5M10/OR10K2/OR4S2/OR2T1/OR10G3/OR5A1/OR51I2/OR2G6/OR2G3/OR1K1/OR2T27/OR2M4/OR9Q2/OR4X1/OR4C45/OR10P1/OR4S1/OR6F1/OR52K1/OR52E4/OR4K1/OR4K2/OR4N2/OR4Q3/OR8B4/OR10G6/OR4D9/OR6N1/OR2T2/OR8K5/OR5D18/OR1M1/OR4K15/OR8K1/OR13C3/OR4K3/OR1N1/OR52J3/OR52E2/OR5C1/OR2Y1/OR11H4/OR8D4/OR6Y1/OR52L…	205
GO:0007608	sensory perception of smell	206/1211	452/18866	5.39205e-126	9.41991e-123	9.0208e-123	OR10AG1/OR4C6/OR10D3/OR11L1/OR10R2/OR2D2/OR10H2/OR5AU1/OR10J5/OR6A2/OR1P1/OR51M1/OR10J4/CNGA2/OR2T4/OR52B2/OR10K1/OR7G1/OR5M10/OR10K2/OR4S2/OR2T1/OR10G3/OR5A1/OR51I2/OR2G6/OR2G3/OR1K1/OR2T27/OR2M4/OR9Q2/OR4X1/OR4C45/OR10P1/OR4S1/OR6F1/OR52K1/OR52E4/OR4K1/OR4K2/OR4N2/OR4Q3/OR8B4/OR10G6/OR4D9/OR6N1/OR2T2/OR8K5/OR5D18/OR1M1/OR4K15/OR8K1/OR13C3/OR4K3/OR1N1/OR52J3/OR52E2/OR5C1/OR2Y1/OR11H4/OR8D4/OR6Y1…	206
GO:0035278	miRNA mediated inhibition of translation	48/1211	98/18866	2.59896e-31	2.27019e-28	2.17401e-28	TRIM71/MIR218-1/MIR1-1/MIR378A/MIR138-1/MIR135B/MIR133B/MIR125B2/MIR181C/MIR181A2/MIR107/MIR27B/MIR365A/MIR181A1/MIR205/MIR101-1/MIR204/MIR208A/MIR15A/MIR98/MIRLET7A2/MIR29A/MIR345/MIR218-2/MIR181B2/MIR21/MIR222/MIR365B/MIR16-2/MIR9-3/MIR125B1/MIR15B/MIR138-2/MIR148A/MIR200C/MIR96/MIRLET7A1/MIR181B1/MIRLET7I/MIR27A/MIR200B/MIR106B/MIR100/MIR28/MIR16-1/MIR212/MIR877/MIR31	48
GO:0040033	negative regulation of translation, ncRNA-mediated	48/1211	98/18866	2.59896e-31	2.27019e-28	2.17401e-28	TRIM71/MIR218-1/MIR1-1/MIR378A/MIR138-1/MIR135B/MIR133B/MIR125B2/MIR181C/MIR181A2/MIR107/MIR27B/MIR365A/MIR181A1/MIR205/MIR101-1/MIR204/MIR208A/MIR15A/MIR98/MIRLET7A2/MIR29A/MIR345/MIR218-2/MIR181B2/MIR21/MIR222/MIR365B/MIR16-2/MIR9-3/MIR125B1/MIR15B/MIR138-2/MIR148A/MIR200C/MIR96/MIRLET7A1/MIR181B1/MIRLET7I/MIR27A/MIR200B/MIR106B/MIR100/MIR28/MIR16-1/MIR212/MIR877/MIR31	48
GO:0045974	regulation of translation, ncRNA-mediated	48/1211	98/18866	2.59896e-31	2.27019e-28	2.17401e-28	TRIM71/MIR218-1/MIR1-1/MIR378A/MIR138-1/MIR135B/MIR133B/MIR125B2/MIR181C/MIR181A2/MIR107/MIR27B/MIR365A/MIR181A1/MIR205/MIR101-1/MIR204/MIR208A/MIR15A/MIR98/MIRLET7A2/MIR29A/MIR345/MIR218-2/MIR181B2/MIR21/MIR222/MIR365B/MIR16-2/MIR9-3/MIR125B1/MIR15B/MIR138-2/MIR148A/MIR200C/MIR96/MIRLET7A1/MIR181B1/MIRLET7I/MIR27A/MIR200B/MIR106B/MIR100/MIR28/MIR16-1/MIR212/MIR877/MIR31	48
GO:1903670	regulation of sprouting angiogenesis	45/1211	148/18866	3.41934e-19	2.56011e-16	2.45164e-16	MIR320A/MIR375/MIRLET7F2/MIR196A2/MIR1-1/MIR30C1/MIR361/MIR138-1/MIR30C2/MIR27B/MIR101-1/MIR34B/MIR15A/MIR26A2/MIR30E/MIR188/MIR199A1/MIR21/MIR23A/MIR222/MIR16-2/MIR10B/MIR15B/MIRLET7F1/MIR26A1/MIR138-2/MIR193A/MIR200C/MIR30B/MIR199B/MIR126/MIR34C/MIR27A/MIR150/MIR24-2/MIR342/MIR410/MIR196A1/MIR16-1/MIR494/MIR206/MIR424/MIR1224/MIR31/MIR487B	45
GO:1903671	negative regulation of sprouting angiogenesis	31/1211	82/18866	1.14573e-16	7.50594e-14	7.18792e-14	MIR320A/MIR375/MIR196A2/MIR30C1/MIR361/MIR138-1/MIR30C2/MIR34B/MIR15A/MIR26A2/MIR30E/MIR188/MIR199A1/MIR222/MIR16-2/MIR15B/MIR26A1/MIR138-2/MIR193A/MIR200C/MIR199B/MIR34C/MIR24-2/MIR342/MIR410/MIR196A1/MIR16-1/MIR494/MIR206/MIR424/MIR487B	31
GO:0017148	negative regulation of translation	51/1211	220/18866	4.97071e-16	2.89461e-13	2.77197e-13	PRG3/TRIM71/MIR218-1/MIR1-1/MIR378A/MIR138-1/MIR135B/MIR133B/MIR125B2/MIR181C/MIR181A2/MIR107/MIR27B/MIR365A/MIR181A1/MIR205/MIR101-1/MIR204/MIR208A/MIR15A/MIR98/MIRLET7A2/MIR29A/MIR345/MIR218-2/MIR181B2/MIR21/MIR222/MIR365B/MIR16-2/MIR9-3/MIR125B1/MIR15B/MIR138-2/MIR148A/MIR200C/MIR96/MIRLET7A1/MIR181B1/MIRLET7I/MIR27A/MIR200B/MIR106B/MIR100/MIR28/MIR16-1/MIR212/MIR877/LIN28A/NANOS2/MIR31	51
GO:0043535	regulation of blood vessel endothelial cell migration	43/1211	164/18866	8.9392e-16	4.68503e-13	4.48654e-13	MIR320A/MIRLET7F2/MIR196A2/MIR30A/MIR361/MIR135B/MIR133B/MIR27B/MIR101-1/MIR204/MIR15A/MIR26A2/MIR188/MIR199A1/MIR23A/MIR129-1/MIR16-2/MIR10B/MIR15B/MIRLET7F1/MIR26A1/MIR129-2/MIR505/MIR193A/MIR200C/MIR199B/MIR126/MIR27A/MIR200A/MIR200B/MIR150/MIR24-2/MIR342/MIR152/MIR410/MIR196A1/MIR16-1/MIR212/MIR494/MIR206/MIR424/MIR31/MIR487B	43
GO:0034249	negative regulation of cellular amide metabolic process	51/1211	238/18866	1.48867e-14	7.09283e-12	6.79232e-12	PRG3/TRIM71/MIR218-1/MIR1-1/MIR378A/MIR138-1/MIR135B/MIR133B/MIR125B2/MIR181C/MIR181A2/MIR107/MIR27B/MIR365A/MIR181A1/MIR205/MIR101-1/MIR204/MIR208A/MIR15A/MIR98/MIRLET7A2/MIR29A/MIR345/MIR218-2/MIR181B2/MIR21/MIR222/MIR365B/MIR16-2/MIR9-3/MIR125B1/MIR15B/MIR138-2/MIR148A/MIR200C/MIR96/MIRLET7A1/MIR181B1/MIRLET7I/MIR27A/MIR200B/MIR106B/MIR100/MIR28/MIR16-1/MIR212/MIR877/LIN28A/NANOS2/MIR31	51
GO:0002040	sprouting angiogenesis	45/1211	196/18866	3.85711e-14	1.68459e-11	1.61322e-11	MIR320A/MIR375/MIRLET7F2/MIR196A2/MIR1-1/MIR30C1/MIR361/MIR138-1/MIR30C2/MIR27B/MIR101-1/MIR34B/MIR15A/MIR26A2/MIR30E/MIR188/MIR199A1/MIR21/MIR23A/MIR222/MIR16-2/MIR10B/MIR15B/MIRLET7F1/MIR26A1/MIR138-2/MIR193A/MIR200C/MIR30B/MIR199B/MIR126/MIR34C/MIR27A/MIR150/MIR24-2/MIR342/MIR410/MIR196A1/MIR16-1/MIR494/MIR206/MIR424/MIR1224/MIR31/MIR487B	45
GO:0090049	regulation of cell migration involved in sprouting angiogenesis	29/1211	87/18866	5.13095e-14	2.06856e-11	1.98092e-11	MIR320A/MIRLET7F2/MIR196A2/MIR361/MIR27B/MIR101-1/MIR15A/MIR26A2/MIR188/MIR199A1/MIR23A/MIR16-2/MIR10B/MIRLET7F1/MIR26A1/MIR193A/MIR200C/MIR199B/MIR126/MIR27A/MIR150/MIR410/MIR196A1/MIR16-1/MIR494/MIR206/MIR424/MIR31/MIR487B	29
GO:0016525	negative regulation of angiogenesis	44/1211	192/18866	7.95332e-14	2.97738e-11	2.85123e-11	IL17F/CNMD/MIR320A/MIR375/MIR185/MIR196A2/MIR30C1/MIR361/MIR138-1/MIR125B2/MIR30C2/MIR34B/MIR15A/MIR26A2/MIR30E/MIR188/MIR29A/MIR199A1/MIR21/MIR222/MIR16-2/MIR125B1/MIR15B/MIR26A1/MIR138-2/MIR505/MIR193A/MIR200C/MIR30B/MIR199B/MIR34C/MIR200B/MIR24-2/MIR342/MIR106B/MIR410/MIR196A1/MIR16-1/MIR212/MIR494/MIR206/MIR424/MIR217/MIR487B	44
GO:0043537	negative regulation of blood vessel endothelial cell migration	29/1211	89/18866	1.00188e-13	3.50056e-11	3.35225e-11	MIR320A/MIR196A2/MIR361/MIR133B/MIR101-1/MIR204/MIR15A/MIR26A2/MIR188/MIR199A1/MIR129-1/MIR16-2/MIR15B/MIR26A1/MIR129-2/MIR505/MIR193A/MIR200C/MIR199B/MIR200B/MIR24-2/MIR152/MIR410/MIR196A1/MIR16-1/MIR212/MIR494/MIR206/MIR424	29
GO:2000181	negative regulation of blood vessel morphogenesis	44/1211	194/18866	1.17547e-13	3.84894e-11	3.68587e-11	IL17F/CNMD/MIR320A/MIR375/MIR185/MIR196A2/MIR30C1/MIR361/MIR138-1/MIR125B2/MIR30C2/MIR34B/MIR15A/MIR26A2/MIR30E/MIR188/MIR29A/MIR199A1/MIR21/MIR222/MIR16-2/MIR125B1/MIR15B/MIR26A1/MIR138-2/MIR505/MIR193A/MIR200C/MIR30B/MIR199B/MIR34C/MIR200B/MIR24-2/MIR342/MIR106B/MIR410/MIR196A1/MIR16-1/MIR212/MIR494/MIR206/MIR424/MIR217/MIR487B	44
GO:1903587	regulation of blood vessel endothelial cell proliferation involved in sprouting angiogenesis	22/1211	51/18866	1.24846e-13	3.84894e-11	3.68587e-11	MIR361/MIR27B/MIR101-1/MIR15A/MIR26A2/MIR21/MIR23A/MIR222/MIR16-2/MIR10B/MIR15B/MIR26A1/MIR193A/MIR126/MIR27A/MIR24-2/MIR342/MIR410/MIR16-1/MIR494/MIR424/MIR487B	22
GO:0043534	blood vessel endothelial cell migration	43/1211	189/18866	1.99315e-13	5.80338e-11	5.5575e-11	MIR320A/MIRLET7F2/MIR196A2/MIR30A/MIR361/MIR135B/MIR133B/MIR27B/MIR101-1/MIR204/MIR15A/MIR26A2/MIR188/MIR199A1/MIR23A/MIR129-1/MIR16-2/MIR10B/MIR15B/MIRLET7F1/MIR26A1/MIR129-2/MIR505/MIR193A/MIR200C/MIR199B/MIR126/MIR27A/MIR200A/MIR200B/MIR150/MIR24-2/MIR342/MIR152/MIR410/MIR196A1/MIR16-1/MIR212/MIR494/MIR206/MIR424/MIR31/MIR487B	43
GO:1901343	negative regulation of vasculature development	45/1211	207/18866	3.09964e-13	8.55012e-11	8.18786e-11	IL17F/CNMD/MIR320A/MIR375/MIR185/MIR196A2/MIR30C1/MIR361/MIR138-1/MIR125B2/MIR30C2/MIR34B/MIR15A/MIR26A2/MIR30E/MIR188/MIR29A/MIR199A1/MIR21/MIR222/MIR16-2/MIR125B1/MIR15B/MIR26A1/MIR138-2/MIR505/MIR193A/MIR200C/MIR30B/MIR199B/MIR34C/MIR200B/MIR24-2/MIR342/MIR106B/MIR410/MIR100/MIR196A1/MIR16-1/MIR212/MIR494/MIR206/MIR424/MIR217/MIR487B	45
GO:0002043	blood vessel endothelial cell proliferation involved in sprouting angiogenesis	22/1211	58/18866	2.91183e-12	7.63044e-10	7.30715e-10	MIR361/MIR27B/MIR101-1/MIR15A/MIR26A2/MIR21/MIR23A/MIR222/MIR16-2/MIR10B/MIR15B/MIR26A1/MIR193A/MIR126/MIR27A/MIR24-2/MIR342/MIR410/MIR16-1/MIR494/MIR424/MIR487B	22
GO:0010596	negative regulation of endothelial cell migration	30/1211	107/18866	3.07934e-12	7.68516e-10	7.35955e-10	MIR320A/MIR196A2/MIR361/MIR133B/MIR101-1/MIR204/MIR15A/MIR26A2/MIR188/MIR199A1/MIR21/MIR129-1/MIR16-2/MIR15B/MIR26A1/MIR129-2/MIR505/MIR193A/MIR200C/MIR199B/MIR200B/MIR24-2/MIR152/MIR410/MIR196A1/MIR16-1/MIR212/MIR494/MIR206/MIR424	30
GO:0002042	cell migration involved in sprouting angiogenesis	29/1211	103/18866	6.30771e-12	1.50267e-09	1.439e-09	MIR320A/MIRLET7F2/MIR196A2/MIR361/MIR27B/MIR101-1/MIR15A/MIR26A2/MIR188/MIR199A1/MIR23A/MIR16-2/MIR10B/MIRLET7F1/MIR26A1/MIR193A/MIR200C/MIR199B/MIR126/MIR27A/MIR150/MIR410/MIR196A1/MIR16-1/MIR494/MIR206/MIR424/MIR31/MIR487B	29
GO:1901342	regulation of vasculature development	68/1211	444/18866	1.76061e-11	4.01189e-09	3.84191e-09	IL17F/CNMD/MIR320A/MIR375/MIR185/MIR140/MIRLET7F2/MIR196A2/MIR1-1/MIR30A/MIR30C1/MIR361/MIR378A/MIR138-1/MIR125B2/MIR30C2/MIR27B/MIR205/MIR101-1/MIR34B/MIRLET7G/MIR15A/MIR26A2/MIR30E/MIR153-2/MIR188/MIR29A/MIR199A1/MIR181B2/MIR21/MIR23A/MIR222/MIR16-2/MIR99B/MIR125B1/MIR10B/MIR15B/MIRLET7F1/MIR26A1/MIR138-2/MIR505/MIR193A/MIR200C/MIR30B/MIR199B/MIR126/MIR34C/MIR181B1/MIR27A/MIR200B/MIR150/MIR24-2…	68
GO:0001937	negative regulation of endothelial cell proliferation	25/1211	81/18866	1.94856e-11	4.25517e-09	4.07489e-09	CNMD/MIR361/MIR133B/MIR15A/MIR26A2/MIR98/MIR30E/MIR21/MIR222/MIR129-1/MIR16-2/MIR15B/MIR26A1/MIR129-2/MIR193A/MIR30B/MIR126/MIR24-2/MIR342/MIR152/MIR410/MIR16-1/MIR494/MIR424/MIR487B	25
GO:0010633	negative regulation of epithelial cell migration	31/1211	124/18866	3.5247e-11	7.38919e-09	7.07612e-09	IL4/MIR320A/MIR196A2/MIR361/MIR133B/MIR101-1/MIR204/MIR15A/MIR26A2/MIR188/MIR199A1/MIR21/MIR129-1/MIR16-2/MIR15B/MIR26A1/MIR129-2/MIR505/MIR193A/MIR200C/MIR199B/MIR200B/MIR24-2/MIR152/MIR410/MIR196A1/MIR16-1/MIR212/MIR494/MIR206/MIR424	31
GO:0045765	regulation of angiogenesis	63/1211	403/18866	4.1027e-11	8.2701e-09	7.91971e-09	IL17F/CNMD/MIR320A/MIR375/MIR185/MIRLET7F2/MIR196A2/MIR1-1/MIR30A/MIR30C1/MIR361/MIR378A/MIR138-1/MIR125B2/MIR30C2/MIR27B/MIR101-1/MIR34B/MIRLET7G/MIR15A/MIR26A2/MIR30E/MIR188/MIR29A/MIR199A1/MIR181B2/MIR21/MIR23A/MIR222/MIR16-2/MIR99B/MIR125B1/MIR10B/MIR15B/MIRLET7F1/MIR26A1/MIR138-2/MIR505/MIR193A/MIR200C/MIR30B/MIR199B/MIR126/MIR34C/MIR181B1/MIR27A/MIR200B/MIR150/MIR24-2/MIR342/MIR130A/MIR106B…	63
GO:0010594	regulation of endothelial cell migration	45/1211	238/18866	4.88015e-11	9.47291e-09	9.07156e-09	MIR320A/MIRLET7F2/MIR196A2/MIR30A/MIR361/MIR135B/MIR133B/MIR27B/MIR101-1/MIR204/MIR15A/MIR26A2/MIR188/MIR29A/MIR199A1/MIR21/MIR23A/MIR129-1/MIR16-2/MIR10B/MIR15B/MIRLET7F1/MIR26A1/MIR129-2/MIR505/MIR193A/MIR200C/MIR199B/MIR126/MIR27A/MIR200A/MIR200B/MIR150/MIR24-2/MIR342/MIR152/MIR410/MIR196A1/MIR16-1/MIR212/MIR494/MIR206/MIR424/MIR31/MIR487B	45
GO:0001818	negative regulation of cytokine production	58/1211	360/18866	7.32455e-11	1.371e-08	1.31291e-08	IL23R/IL13/PGLYRP3/MIR320A/MIR140/MIRLET7F2/MIR361/MIR378A/MIR135A1/MIR125B2/MIR181C/MIR181A2/MIR107/MIR27B/MIR365A/MIR181A1/MIR26B/MIR205/MIR101-1/MIR204/MIR15A/MIR26A2/MIR98/MIR105-1/MIR199A1/MIR21/MIR488/MIR222/MIRLET7C/MIR365B/MIR129-1/MIR16-2/MIR125B1/MIR15B/MIRLET7F1/MIR26A1/MIR129-2/MIR200C/MIR383/MIR199B/MIR194-1/MIR24-2/MIR105-2/MIR130A/SCGB1A1/MIR152/MIR106B/MIR100/MIR16-1/MIR206/MIR146…	58
GO:1903588	negative regulation of blood vessel endothelial cell proliferation involved in sprouting angiogenesis	14/1211	28/18866	3.20867e-10	5.79883e-08	5.55315e-08	MIR361/MIR15A/MIR26A2/MIR222/MIR16-2/MIR15B/MIR26A1/MIR193A/MIR24-2/MIR342/MIR410/MIR16-1/MIR494/MIR424	14
GO:0090051	negative regulation of cell migration involved in sprouting angiogenesis	18/1211	49/18866	5.18483e-10	9.05789e-08	8.67413e-08	MIR320A/MIR196A2/MIR361/MIR15A/MIR26A2/MIR188/MIR199A1/MIR16-2/MIR26A1/MIR193A/MIR200C/MIR199B/MIR410/MIR196A1/MIR16-1/MIR494/MIR206/MIR424	18
GO:0101023	vascular endothelial cell proliferation	18/1211	50/18866	7.61767e-10	1.24763e-07	1.19477e-07	MIR135B/MIR133B/MIR98/MIR30E/MIR29A/MIR21/MIR129-1/MIR15B/MIR129-2/MIR193A/MIR30B/MIR126/MIR27A/MIR24-2/MIR130A/MIR152/MIR424/MIR487B	18
GO:1905562	regulation of vascular endothelial cell proliferation	18/1211	50/18866	7.61767e-10	1.24763e-07	1.19477e-07	MIR135B/MIR133B/MIR98/MIR30E/MIR29A/MIR21/MIR129-1/MIR15B/MIR129-2/MIR193A/MIR30B/MIR126/MIR27A/MIR24-2/MIR130A/MIR152/MIR424/MIR487B	18
GO:0090370	negative regulation of cholesterol efflux	12/1211	21/18866	7.93333e-10	1.25996e-07	1.20657e-07	SHH/MIR27B/MIR26A2/MIR26A1/MIR148A/MIR33A/MIR128-1/MIR27A/MIR128-2/MIR302A/MIR33B/MIR301B	12
GO:0050728	negative regulation of inflammatory response	37/1211	196/18866	2.65563e-09	4.09358e-07	3.92014e-07	GPR31/IL13/IL4/IL22RA2/APCS/IL2/MIR140/MIR187/MIR378A/MIR138-1/MIR135A1/MIR30C2/MIR181C/MIR181A2/MIR181A1/MIR205/MIRLET7G/MIR204/MIR15A/MIR26A2/MIR98/MIR105-1/MIR181B2/MIR488/MIR222/MIR129-1/MIR16-2/MIR26A1/MIR138-2/MIR129-2/MIR126/MIR181B1/MIR105-2/MIR16-1/MIR31/PYDC2/TAFA3	37
GO:1905563	negative regulation of vascular endothelial cell proliferation	13/1211	28/18866	4.45389e-09	6.66938e-07	6.38681e-07	MIR133B/MIR98/MIR30E/MIR129-1/MIR15B/MIR129-2/MIR193A/MIR30B/MIR126/MIR24-2/MIR152/MIR424/MIR487B	13
GO:0070104	negative regulation of interleukin-6-mediated signaling pathway	9/1211	13/18866	1.01585e-08	1.47891e-06	1.41625e-06	MIR99A/MIR125B2/MIR26A2/MIR98/MIRLET7A2/MIRLET7C/MIR125B1/MIR26A1/MIRLET7A1	9
GO:0010632	regulation of epithelial cell migration	47/1211	301/18866	1.28906e-08	1.82593e-06	1.74857e-06	IL4/MIR320A/MIRLET7F2/MIR196A2/MIR30A/MIR361/MIR135B/MIR133B/MIR27B/MIR101-1/MIR204/MIR15A/MIR26A2/MIR188/MIR29A/MIR199A1/MIR21/MIR23A/MIR222/MIR129-1/MIR16-2/MIR10B/MIR15B/MIRLET7F1/MIR26A1/MIR129-2/MIR505/MIR193A/MIR200C/MIR199B/MIR126/MIR27A/MIR200A/MIR200B/MIR150/MIR24-2/MIR342/MIR152/MIR410/MIR196A1/MIR16-1/MIR212/MIR494/MIR206/MIR424/MIR31/MIR487B	47
GO:0043542	endothelial cell migration	45/1211	286/18866	2.07088e-08	2.85617e-06	2.73516e-06	MIR320A/MIRLET7F2/MIR196A2/MIR30A/MIR361/MIR135B/MIR133B/MIR27B/MIR101-1/MIR204/MIR15A/MIR26A2/MIR188/MIR29A/MIR199A1/MIR21/MIR23A/MIR129-1/MIR16-2/MIR10B/MIR15B/MIRLET7F1/MIR26A1/MIR129-2/MIR505/MIR193A/MIR200C/MIR199B/MIR126/MIR27A/MIR200A/MIR200B/MIR150/MIR24-2/MIR342/MIR152/MIR410/MIR196A1/MIR16-1/MIR212/MIR494/MIR206/MIR424/MIR31/MIR487B	45
GO:0001936	regulation of endothelial cell proliferation	33/1211	184/18866	6.90322e-08	9.27687e-06	8.88382e-06	CNMD/MIR361/MIR135B/MIR133B/MIR27B/MIR101-1/MIR15A/MIR26A2/MIR98/MIR30E/MIR29A/MIR21/MIR23A/MIR222/MIR129-1/MIR16-2/MIR10B/MIR15B/MIR26A1/MIR129-2/MIR193A/MIR30B/MIR126/MIR27A/MIR24-2/MIR342/MIR130A/MIR152/MIR410/MIR16-1/MIR494/MIR424/MIR487B	33
GO:0031424	keratinization	37/1211	225/18866	1.17437e-07	1.53871e-05	1.47352e-05	KRT12/KRTAP8-1/KRT75/KRT40/KRT39/CDSN/KLK12/KRT33A/KRT25/KRT26/KRT27/KRT28/SPINK6/KRTAP11-1/KRT34/KRTAP13-2/LIPK/RPTN/KRTAP13-3/DSG4/KRT3/KRT36/KRTAP24-1/KRT9/SPRR4/KRT84/KRTAP1-5/LCE3E/KRTAP16-1/KRTAP10-11/KRTAP10-9/KRTAP27-1/KRTAP15-1/KRTAP3-1/KRTAP3-3/KRTAP4-2/KRTAP9-1	37
GO:0032369	negative regulation of lipid transport	15/1211	47/18866	1.26853e-07	1.62155e-05	1.55285e-05	SHH/MIR30C1/MIR30C2/MIR27B/MIR26A2/MIR26A1/MIR148A/MIR33A/MIR128-1/MIR27A/MIR128-2/MIR302A/MIR33B/MIR301B/CYP4F2	15
GO:0032372	negative regulation of sterol transport	12/1211	30/18866	1.35775e-07	1.62244e-05	1.5537e-05	SHH/MIR27B/MIR26A2/MIR26A1/MIR148A/MIR33A/MIR128-1/MIR27A/MIR128-2/MIR302A/MIR33B/MIR301B	12
GO:0032375	negative regulation of cholesterol transport	12/1211	30/18866	1.35775e-07	1.62244e-05	1.5537e-05	SHH/MIR27B/MIR26A2/MIR26A1/MIR148A/MIR33A/MIR128-1/MIR27A/MIR128-2/MIR302A/MIR33B/MIR301B	12
GO:0070103	regulation of interleukin-6-mediated signaling pathway	9/1211	16/18866	1.36209e-07	1.62244e-05	1.5537e-05	MIR99A/MIR125B2/MIR26A2/MIR98/MIRLET7A2/MIRLET7C/MIR125B1/MIR26A1/MIRLET7A1	9
GO:1904046	negative regulation of vascular endothelial growth factor production	12/1211	31/18866	2.08604e-07	2.41667e-05	2.31428e-05	MIR140/MIR361/MIR378A/MIR107/MIR205/MIR15A/MIR199A1/MIR16-2/MIR15B/MIR199B/MIR16-1/MIR504	12
GO:0031348	negative regulation of defense response	41/1211	269/18866	2.1211e-07	2.41667e-05	2.31428e-05	GPR31/IL13/IL4/IL22RA2/APCS/IL2/MIR140/MIR187/MIR378A/MIR138-1/MIR135A1/MIR30C2/MIR181C/MIR181A2/MIR181A1/MIR26B/MIR205/MIRLET7G/MIR204/MIR15A/MIR26A2/MIR98/MIR105-1/MIR181B2/MIR21/MIR488/MIR222/MIR129-1/MIR16-2/MIR26A1/MIR138-2/MIR129-2/MIR126/MIR181B1/MIR105-2/MIR16-1/MIR31/PYDC2/SERPINB4/TAFA3/MMP12	41
GO:0001935	endothelial cell proliferation	33/1211	199/18866	4.59333e-07	5.12205e-05	4.90504e-05	CNMD/MIR361/MIR135B/MIR133B/MIR27B/MIR101-1/MIR15A/MIR26A2/MIR98/MIR30E/MIR29A/MIR21/MIR23A/MIR222/MIR129-1/MIR16-2/MIR10B/MIR15B/MIR26A1/MIR129-2/MIR193A/MIR30B/MIR126/MIR27A/MIR24-2/MIR342/MIR130A/MIR152/MIR410/MIR16-1/MIR494/MIR424/MIR487B	33
GO:0050680	negative regulation of epithelial cell proliferation	30/1211	175/18866	7.34205e-07	8.0166e-05	7.67695e-05	CNMD/MIR361/MIR133B/MIR125B2/MIR15A/MIR26A2/MIR98/MIR30E/MIR181B2/MIR21/MIR222/MIR129-1/MIR16-2/MIR125B1/MIR15B/MIR26A1/MIR129-2/MIR193A/MIR30B/MIR126/MIR181B1/MIR24-2/MIR342/MIR152/MIR410/MIR16-1/MIR494/MIR424/IL26/MIR487B	30
GO:0060761	negative regulation of response to cytokine stimulus	19/1211	87/18866	2.027e-06	0.000208304	0.000199479	MIR99A/MIR138-1/MIR135A1/MIR125B2/MIR27B/MIR26A2/MIR98/MIRLET7A2/MIR21/MIRLET7C/MIR125B1/MIR26A1/MIR138-2/MIRLET7A1/MIR27A/MIR24-2/MIR152/PYDC2/MMP12	19
GO:1904705	regulation of vascular associated smooth muscle cell proliferation	19/1211	87/18866	2.027e-06	0.000208304	0.000199479	MIR185/MIR140/MIR301A/MIR1-1/MIR135B/MIR27B/MIR208A/MIR15A/MIR26A2/MIR21/MIR222/MIR26A1/MIR96/MIR27A/MIR130A/MIR133A2/MIR424/MIR665/MIR339	19

[truncated: 70 more sheets: Consistent_Kidney-Cattle, Consistent_Kidney-Human, Consistent_Large intestine-Catt, Consistent_Large intestine-Huma, Consistent_Liver-Cattle, Consistent_Liver-Human, Consistent_Lung-Cattle, Consistent_Lung-Human, Consistent_Mammary-Cattle, Consistent_Mammary-Human, Consistent_Muscle-Cattle, Consistent_Muscle-Human, Consistent_Ovary-Cattle, Consistent_Ovary-Human, Consistent_Pituitary-Cattle, Consistent_Pituitary-Human, Consistent_Salivary Gland-Cattl, Consistent_Salivary Gland-Human, Consistent_Skin-Cattle, Consistent_Skin-Human …]
