# Supplementary material for: Comparative transcriptome in large-scale human and cattle populations
Source: Genome Biol. 2022 Aug 22;23:176. doi: 10.1186/s13059-022-02745-4 (PMC9394047; doi:10.1186/s13059-022-02745-4)
Supplement: Supplementary file 7 — Additional file 7: Table S6. Summary of 46 GWAS in humans. [file 13059_2022_2745_MOESM7_ESM.xlsx]

## Sheet: Sheet1
Additional file 7: Table S6. Summary of 46 GWAS in humans
Trait Name	Reference	File_name	Sample size	ncase	ncontrol	Number of SNPs	Reference link	URL for download
Primary Biliary Cirrhosis	Cordell et al. 2015 Nat Commun	PBC_Cordell_2015	13239	2764	10475	1134126	https://doi.org/10.1038/ncomms9019	ftp://ftp.ebi.ac.uk/pub/databases/gwas/summary_statistics/CordellHJ_26394269_GCST003129/harmonised/26394269-GCST003129-EFO_1001486.h.tsv.gz
Systemic Lupus Erythematosus	Bentham et al. 2015 Nat Genet	SLE_Bentham_2015	14267	7219	15991	7915251	https://doi.org/10.1038/ng.3434	ftp://ftp.ebi.ac.uk/pub/databases/gwas/summary_statistics/BenthamJ_26502338_GCST003156/bentham_2015_26502338_sle_efo0002690_1_gwas.sumstats.tsv.gz
Epilepsy	ILAE 2018 Nat Commun	Epilepsy_ILAE_2018	44889	15212	29677	4880492	https://doi.org/10.1038/s41467-018-07524-z	ftp://ftp.ebi.ac.uk/pub/databases/gwas/summary_statistics/InternationalLeagueAgainstEpilepsyConsortiumonComplexEpilepsies_30531953_GCST007343/all_epilepsy_METAL.gz
HOMA-IR	Dupuis et al. 2010 Nat Genet	HOMA-IR_Dupuis_2010	46186			2458073	https://doi.org/10.1038/ng.520	ftp://ftp.sanger.ac.uk/pub/magic/MAGIC_ln_HOMA-IR.txt
Bipolar Disorder	Stahl et al. 2019 Nat Genet	Bipolar_Stahl_2019	51710	20352	31358	13413244	https://www.nature.com/articles/s41588-019-0397-8	https://www.med.unc.edu/pgc/download/bip-2018/
Fasting Insulin (BMI adjusted)	Manning et al. 2012 Nat Genet	FI_Manning_2012	51750			2627848	https://www.nature.com/articles/ng.2274	ftp://ftp.sanger.ac.uk/pub/magic/MAGIC_Manning_et_al_lnFastingInsulin_MainEffect.txt.gz
ADHD	Demontis et al. 2018 Nat Genet	ADHD_Demontis_2018	55374	20183	35191	8094094	https://doi.org/10.1038/s41588-018-0269-7	https://www.med.unc.edu/pgc/
Fasting Glucose (BMI adjusted)	Manning et al. 2012 Nat Genet	FG_Manning_2012	58074			2628879	https://www.nature.com/articles/ng.2274	ftp://ftp.sanger.ac.uk/pub/magic/MAGIC_Manning_et_al_FastingGlucose_MainEffect.txt.gz
Rheumatoid Arthritis	Okaba et al. 2014 Nature	RA_Okaba_2014	58284	14361	43923	8747962	https://www.nature.com/articles/nature12873	http://plaza.umin.ac.jp/~yokada/datasource/files/GWASMetaResults/RA_GWASmeta_European_v2.txt.gz
Crohn's disease	Liu et al. 2015 Nat Genet	CD_Liu_2015	62192	20550	41642	11002658	https://doi.org/10.1038/ng.3359	ftp://ftp.sanger.ac.uk/pub/consortia/ibdgenetics/iibdgc-trans-ancestry-filtered-summary-stats.tgz
Alzheimer's disease	Kunkle et al. 2019 Nat Genet	AD_Kunkle_2019	63926	21982	41944	1039003	https://www.nature.com/articles/s41588-019-0358-2	extract hm3 snps from ieu_gwas using MRbase in R
Ulcerative colitis	Liu et al. 2015 Nat Genet	UC_Liu_2015	64826	17647	47179	11113952	https://doi.org/10.1038/ng.3359	ftp://ftp.sanger.ac.uk/pub/consortia/ibdgenetics/iibdgc-trans-ancestry-filtered-summary-stats.tgz
IBD	Liu et al. 2015 Nat Genet	IBD_Liu_2015	86650	38165	48485	11555662	https://doi.org/10.1038/ng.3359	ftp://ftp.sanger.ac.uk/pub/consortia/ibdgenetics/iibdgc-trans-ancestry-filtered-summary-stats.tgz
Memory	Davies et al. 2016 Mol. Psychiatry	Memory_Davies_2016	112067			17344579	https://doi.org/10.1038/mp.2016.45	https://datashare.is.ed.ac.uk/bitstream/handle/10283/3341/Davies2016_UKB_Memory_summary_results_22072016.txt?sequence=3&isAllowed=y
Multiple Sclerosis	IMSGC 2019 Science	MS_IMSGC_2019	115803	47429	68374	1017883	https://science.sciencemag.org/content/365/6460/eaav7188	extract hm3 snps from ieu_gwas using MRbase in R
Asthma	Demenais et al. 2018 Nat Genet	Asthma_Demenais_2018	127669	19954	107715	1994492	https://www.nature.com/articles/s41588-017-0014-7	https://www.ebi.ac.uk/gwas/downloads/summary-statistics
Schizophrenia	PGC 2014 Nature	Schizophrenia_PGC_2014	150064	36989	113075	11308216	https://doi.org/10.1038/nature13595	https://www.med.unc.edu/pgc/download/eur/
HDL	GLGC 2013 Nat Genet	HDL_GLGC_2013	188577			2447441	https://www.nature.com/articles/ng.2797	http://csg.sph.umich.edu/abecasis/public/lipids2013/jointGwasMc_HDL.txt.gz
Triglycerides	GLGC 2013 Nat Genet	TG_GLGC_2013	188577			2439432	https://www.nature.com/articles/ng.2797	http://csg.sph.umich.edu/abecasis/public/lipids2013/jointGwasMc_TG.txt.gz
TC	GLGC 2013 Nat Genet	TC_GLGC_2013	188577			2446981	https://www.nature.com/articles/ng.2797	http://csg.sph.umich.edu/abecasis/public/lipids2013/jointGwasMc_TC.txt.gz
LDL	GLGC 2013 Nat Genet	LDL_GLGC_2013	188577			2437751	https://www.nature.com/articles/ng.2797	http://csg.sph.umich.edu/abecasis/public/lipids2013/jointGwasMc_LDL.txt.gz
Age at first birth	Barban et al. 2016 Nat Genet	AFB_Barban_2016	251151			2470766	http://doi.org/10.1038/ng.3698	https://8a649e3c-e96e-4fce-86bb-b117a3d1270f.filesusr.com/archives/2f9665_0c39e77749204aff95870df1b03cf77d.zip?dn=AgeFirstBirth_Pooled.txt.zip
Intelligence	Savage et al. 2018 Nat Genet	Intelligence_Savage_2018	269867			9295118	https://doi.org/10.1038/s41588-018-0152-6	ftp://ftp.ebi.ac.uk/pub/databases/gwas/summary_statistics/SavageJE_29942086_GCST006250/SavageJansen_IntMeta_sumstats.zip
Income	Hill et al. 2019 Nat Commun	Income_Hill_2019	286301			18485882	https://www.nature.com/articles/s41467-019-13585-5	https://datashare.is.ed.ac.uk/bitstream/handle/10283/3441/Household_Income_UKBiobank.txt.gz?sequence=6&isAllowed=y
Reaction time	Davies et al. 2018 Nat Commun	ReactionTime_Davies_2018	330069			18485867	https://doi.org/10.1038/s41467-018-04362-x	ftp://ftp.ebi.ac.uk/pub/databases/gwas/summary_statistics/DaviesG_29844566_GCST006268/Davies2018_UKB_RT_summary_results_29052018.txt
Weight	Neale lab 2017	Weight_Neale_2017	336227			10545186	http://www.nealelab.is/blog/2017/7/19/rapid-gwas-of-thousands-of-phenotypes-for-337000-samples-in-the-uk-biobank	https://gwas.mrcieu.ac.uk/files/ukb-a-249/ukb-a-249.vcf.gz
Body Fat Percentage	Neale lab 2017	BFP_Neale_2017	331117			10545186	http://www.nealelab.is/blog/2017/7/19/rapid-gwas-of-thousands-of-phenotypes-for-337000-samples-in-the-uk-biobank	https://gwas.mrcieu.ac.uk/files/ukb-a-264/ukb-a-264.vcf.gz
Hypertension	Neale lab 2017	Hypertension_Neale_2017	337159	87690	249469	10545186	http://www.nealelab.is/blog/2017/7/19/rapid-gwas-of-thousands-of-phenotypes-for-337000-samples-in-the-uk-biobank	https://gwas.mrcieu.ac.uk/files/ukb-a-61/ukb-a-61.vcf.gz
Number of Children Ever Born	Barban et al. 2016 Nat Genet	NCEB_Barban_2016	343072			2474037	http://doi.org/10.1038/ng.3698	https://8a649e3c-e96e-4fce-86bb-b117a3d1270f.filesusr.com/archives/2f9665_be08ea9ca4f94b54bdc57bd76566b9a2.zip?dn=NumberChildrenEverBorn_Pooled.txt.zip
Colorectal cancer	Zhou et al. 2018 Nat Genet	ColorectalCancer_Zhou_2018	387318	4562	382756	28146007	https://doi.org/10.1038/s41588-018-0184-y	ftp://ftp.ebi.ac.uk/pub/databases/gwas/summary_statistics/ZhouW_30104761_GCST008372/PheCode_153_SAIGE_MACge20.txt.vcf.gz
Lung (FEV1/FVC)	Shrine et al. 2019 Nat Genet	FEV1-2-FVC_Shrine_2019	400102			19814168	https://doi.org/10.1038/s41588-018-0321-7	ftp://ftp.ebi.ac.uk/pub/databases/gwas/summary_statistics/ShrineN_30804560_GCST007431/Shrine_30804560_FEV1_to_FVC_RATIO_meta-analysis.txt.gz
Lung Function (FEV1)	Shrine et al. 2019 Nat Genet	FEV1_Shrine_2019	400102			19814083	https://doi.org/10.1038/s41588-018-0321-7	ftp://ftp.ebi.ac.uk/pub/databases/gwas/summary_statistics/ShrineN_30804560_GCST007432/Shrine_30804560_FEV1_meta-analysis.txt.gz
Lung function (FVC)	Shrine et al. 2019 Nat Genet	FVC_Shrine_2019	400102			19815284	https://doi.org/10.1038/s41588-018-0321-7	ftp://ftp.ebi.ac.uk/pub/databases/gwas/summary_statistics/ShrineN_30804560_GCST007429/Shrine_30804560_UKBiobank_FVC.txt.gz
Snoring	Campos et al. 2020 Nat Commun	Snoring_Campos_2020	408317	~152,000	~256,000	11010158	https://doi.org/10.1038/s41467-020-14625-1	ftp://ftp.ebi.ac.uk/pub/databases/gwas/summary_statistics/CamposAI_32060260_GCST009760/Campos_prePMID_Snoring-mainAnalysis.gz
Sleep_Duration	Dashti et al. 2019 Nat Commun	SleepDuration_Dashti_2019	446118			14661601	https://doi.org/10.1038/s41467-019-08917-4	ftp://ftp.ebi.ac.uk/pub/databases/gwas/summary_statistics/DashtiHS_30846698_GCST007561/Dashti_30846698_sleepdurationsumstats.txt.zip
Stroke	Malik et al. 2018 Nat Genet	Stroke_Malik_2018	446696	40585	406111	8255860	https://doi.org/10.1038/s41588-018-0058-3	ftp://ftp.ebi.ac.uk/pub/databases/gwas/summary_statistics/MalikR_29531354_GCST006906/MEGASTROKE.1.AS.EUR.out
Diverticular disease	Schafmayer et al. 2019 Gut	DD_Schafmayer_2019	451099	31964	419135	10113596	http://dx.doi.org/10.1136/gutjnl-2018-317619	ftp://ftp.ebi.ac.uk/pub/databases/gwas/summary_statistics/SchafmayerC_30661054_GCST008105/GWAS_summary_1-23.dosages.maf_0.01.info_0.4.txt.gz
Coronary Artery Disease	Nelson et al. 2017 Nat Genet	CAD_Nelson_2017	453052	113937	339115	9026567	https://www.nature.com/articles/ng.3913	http://www.cardiogramplusc4d.org/media/cardiogramplusc4d-consortium/data-downloads/UKBB.GWAS1KG.EXOME.CAD.SOFT.META.PublicRelease.300517.txt.gz
Type 2 Diabetes	Xue 2018 Nat Commun	T2D_Xue_2018	659316	62892	596424	5053015	https://www.nature.com/articles/s41467-018-04951-w	http://cnsgenomics.com/data/t2d/Xue_et_al_T2D_META_Nat_Commun_2018.gz
BMI	Yengo et al. 2018 Hum Mol Genet	BMI_Yengo_2018	681275			2336269	https://academic.oup.com/hmg/article/27/20/3641/5067845	https://portals.broadinstitute.org/collaboration/giant/images/c/c8/Meta-analysis_Locke_et_al%2BUKBiobank_2018_UPDATED.txt.gz
Height	Yengo et al. 2018 Hum Mol Genet	Height_Yengo_2018	693529			2334001	https://academic.oup.com/hmg/article/27/20/3641/5067845	http://portals.broadinstitute.org/collaboration/giant/images/6/63/Meta-analysis_Wood_et_al%2BUKBiobank_2018.txt.gz
Waist–hip ratio (BMI adjusted)	Pulit et al. 2018 Hum Mol Genet	WHR_adjBMI_Pulit_2018	694649			27375636	https://academic.oup.com/hmg/article/28/1/166/5098227	https://zenodo.org/record/1251813/files/whr.giant-ukbb.meta-analysis.combined.23May2018.txt.gz?download=1
Major depression	Howard et al. 2019 Nat Neurosci	MD_Howard_2019	807553	246363	561190	8483301	https://www.nature.com/articles/s41593-018-0326-7	https://www.med.unc.edu/pgc/download-results/mdd/
Heart failure	Shah et al. 2020 Nat Commun	HF_Shah_2020	977323	47309	930014	8281262	https://www.nature.com/articles/s41467-019-13690-5	https://personal.broadinstitute.org/mvon/HERMES_Jan2019_HeartFailure_summary_data.txt.zip
Years of Education	Lee et al. 2018 Nat Genet	EduYear_Lee_2018	1131881			10101242	https://www.nature.com/articles/s41588-018-0147-3	https://www.dropbox.com/s/ho58e9jmytmpaf8/GWAS_EA_excl23andMe.txt?dl=0
Smoking initiation	Liu et al. 2019 Nat Genet	SmokingInitiation_Liu_2019	1232091			11733344	https://doi.org/10.1038/s41588-018-0307-5	ftp://ftp.ebi.ac.uk/pub/databases/gwas/summary_statistics/LiuM_30643251_GCST007474/SmokingInitiation.txt.gz
		Average	327973	9.28806e+06
