# Supplementary material for: Comparative transcriptome in large-scale human and cattle populations
Source: Genome Biol. 2022 Aug 22;23:176. doi: 10.1186/s13059-022-02745-4 (PMC9394047; doi:10.1186/s13059-022-02745-4)
Supplement: Supplementary file 8 — Additional file 8: Table S7. Summary of LDSC results of base model (without partitioning heritability) for 46 human complex traits. [file 13059_2022_2745_MOESM8_ESM.xlsx]

## Sheet: ldsc_h2_summary
Additional file 8: Table S7. Summary of LDSC results of base model (without partitioning heritability) for 46 human complex traits
Trait	No.SNPs	h2	Z-score h2	λgc	Mean χ2	Intercept	Ratio
Primary biliary cirrhosis	1024092	0.380 (0.059)	6.49147	1.0527	1.1068	1.004 (0.009)	0.036 (0.082)
Systemic lupus erythematosus	1171324	0.412 (0.072)	5.71983	1.1715	1.2194	1.100 (0.009)	0.454 (0.043)
Epilepsy	905676	0.123 (0.020)	6.29744	1.2664	1.2729	1.170 (0.011)	0.623 (0.039)
HOMA-IR	1056021	0.055 (0.010)	5.24038	1.0496	1.0531	1.004 (0.007)	0.065 (0.128)
Bipolar disorder	1094367	0.347 (0.017)	19.9253	1.3238	1.3866	1.021 (0.010)	0.055 (0.026)
Fasting insulin	1124279	0.081 (0.012)	6.63115	1.071	1.0909	1.009 (0.007)	0.099 (0.079)
Attention deficit hyperactivity disorder	1062951	0.227 (0.015)	15.415	1.2531	1.2964	1.033 (0.010)	0.113 (0.034)
Fasting glucose	1124282	0.095 (0.015)	6.32	1.0618	1.1059	0.998 (0.008)	< 0
Rheumatoid arthritis	1169105	0.141 (0.018)	7.98864	1.0466	1.1168	0.951 (0.008)	< 0
Crohn's disease	1063957	0.159 (0.019)	8.51337	1.1459	1.2416	1.030 (0.011)	0.123 (0.047)
Alzheimer's disease	1018232	0.066 (0.013)	4.98496	1.0926	1.1167	1.035 (0.009)	0.296 (0.079)
Ulcerative colitis	1089569	0.104 (0.014)	7.53623	1.1333	1.1903	1.052 (0.011)	0.272 (0.056)
Inflammatory bowel disease	1079293	0.122 (0.013)	9.72	1.1811	1.2908	1.068 (0.011)	0.234 (0.037)
Memory	1179366	0.043 (0.005)	8.97917	1.0895	1.0926	0.999 (0.006)	< 0
Multiple sclerosis	1009469	0.102 (0.009)	11.7126	1.1491	1.2466	1.020 (0.009)	0.080 (0.035)
Asthma	1038295	0.054 (0.007)	7.52778	1.1491	1.1941	1.056 (0.009)	0.290 (0.047)
Schizophrenia	1133238	0.451 (0.017)	27.024	1.5808	1.7609	1.055 (0.011)	0.072 (0.015)
High-density lipoproteins	1029332	0.214 (0.029)	7.45645	1.0195	1.2081	0.845 (0.009)	< 0
Triglycerides	1028294	0.214 (0.035)	6.06516	1.0016	1.2165	0.843 (0.008)	< 0
Total cholesterol	1029197	0.210 (0.027)	7.69231	1.0135	1.2333	0.874 (0.009)	< 0
Low-density lipoproteins	1028283	0.202 (0.033)	6.15854	1.0135	1.192	0.883 (0.008)	< 0
Age at first birth	1052856	0.054 (0.003)	18.0667	1.1908	1.2252	0.957 (0.008)	< 0
Intelligence	655531	0.185 (0.008)	23.974	1.9218	2.3035	1.085 (0.021)	0.065 (0.016)
Income	1178770	0.074 (0.003)	22.3939	1.3581	1.446	1.035 (0.008)	0.079 (0.018)
Reaction time	1178770	0.074 (0.003)	23.871	1.3964	1.5009	1.024 (0.009)	0.047 (0.018)
Weight	1161952	0.244 (0.008)	32.1184	2.1458	2.8112	1.162 (0.018)	0.090 (0.010)
Body fat percentage	1161952	0.203 (0.006)	35.069	2.0091	2.4745	1.133 (0.016)	0.090 (0.011)
Hypertension	1161952	0.113 (0.005)	25.1111	1.5437	1.83	1.057 (0.014)	0.069 (0.017)
Number of children ever born	1052862	0.024 (0.002)	14.3529	1.1082	1.1294	0.967 (0.007)	< 0
Colorectal cancer	1175660	0.006 (0.001)	4.07143	1.0527	1.0582	1.015 (0.007)	0.256 (0.112)
Lung FEV1/FVC	1172901	0.152 (0.008)	19.4615	1.5771	2.2716	1.034 (0.014)	0.027 (0.011)
Lung FEV1	1172595	0.154 (0.005)	29.1132	1.7569	2.291	1.041 (0.012)	0.032 (0.009)
Lung FVC	1162716	0.132 (0.004)	30.0909	1.6601	2.0744	0.998 (0.012)	< 0
Snoring	1175370	0.061 (0.002)	25.2083	1.4281	1.5099	1.031 (0.009)	0.061 (0.018)
Sleep duration	1167152	0.067 (0.003)	22.9655	1.4926	1.6242	1.037 (0.010)	0.059 (0.016)
Stroke	1179978	0.013 (0.001)	9.07143	1.1238	1.1476	1.035 (0.008)	0.238 (0.051)
Diverticular disease	1166881	0.035 (0.002)	17.45	1.2531	1.3336	1.020 (0.009)	0.059 (0.026)
Coronary artery disease	1159698	0.044 (0.003)	17.48	1.0496	1.1446	0.855 (0.009)	< 0
Type 2 diabetes	1006749	0.052 (0.003)	17.1667	1.4494	1.6828	1.060 (0.015)	0.087 (0.022)
Body mass index	1014968	0.191 (0.005)	36	2.7872	3.9402	1.187 (0.021)	0.064 (0.007)
Height	1013762	0.455 (0.019)	23.5855	3.6129	8.8736	1.897 (0.045)	0.114 (0.006)
Waist-hip ratio	1172106	0.113 (0.005)	20.9815	1.8084	2.5817	1.186 (0.020)	0.118 (0.012)
Major depression	1156949	0.037 (0.002)	24.7333	1.453	1.5896	1.002 (0.010)	0.003 (0.017)
Heart failure	1146497	0.008 (0.001)	11.4286	1.127	1.1586	1.007 (0.007)	0.044 (0.044)
Years of education	1167771	0.072 (0.002)	42.4706	2.094	2.6521	1.030 (0.014)	0.018 (0.008)
Smoking initiation	1158341	0.067 (0.002)	32.0952	1.4998	1.7415	0.902 (0.008)	< 0
