# Supplementary material for: Comparative transcriptome in large-scale human and cattle populations
Source: Genome Biol. 2022 Aug 22;23:176. doi: 10.1186/s13059-022-02745-4 (PMC9394047; doi:10.1186/s13059-022-02745-4)
Supplement: Supplementary file 9 — Additional file 9: Table S8. Heritability enrichment analysis of expression-conserved and divergent genes in human complex traits using LDSC. [file 13059_2022_2745_MOESM9_ESM.xlsx]

## Sheet: DEG_toplast_10%
Additional file 9: Table S8. Heritability enrichment analysis of expression-conserved and divergent genes in 46 human complex traits using LDSC
Trait	Adipose								Adrenal									Blood Immune							Brain								Heart								Kidney								Large Intestine
	conserved				diverged				conserved				diverged				conserved				diverged				conserved				diverged				conserved				diverged				conserved				diverged				conserved
	%SNPs	%h2 (se)	Enrichment (se)	P	%SNPs	%h2 (se)	Enrichment (se)	P	%SNPs	%h2 (se)	Enrichment (se)	P	%SNPs	%h2 (se)	Enrichment (se)	P	%SNPs	%h2 (se)	Enrichment (se)	P	%SNPs	%h2 (se)	Enrichment (se)	P	%SNPs	%h2 (se)	Enrichment (se)	P	%SNPs	%h2 (se)	Enrichment (se)	P	%SNPs	%h2 (se)	Enrichment (se)	P	%SNPs	%h2 (se)	Enrichment (se)	P	%SNPs	%h2 (se)	Enrichment (se)	P	%SNPs	%h2 (se)	Enrichment (se)	P	%SNPs
Alzheimer's disease	0.09	0.21 (0.06)	2.21 (0.66)	0.063	0.08	0.15 (0.05)	2.02 (0.67)	0.13	0.08	0.22 (0.06)	2.57 (0.72)	0.022	0.12	0.16 (0.05)	1.33 (0.43)	0.45	0.08	0.28 (0.1)	3.34 (1.16)	0.04	0.11	0.14 (0.04)	1.35 (0.41)	0.39	0.09	0.22 (0.07)	2.5 (0.81)	0.066	0.06	0.27 (0.05)	4.45 (0.83)	0.00012	0.09	0.21 (0.05)	2.33 (0.54)	0.019	0.09	0.08 (0.05)	0.9 (0.5)	0.85	0.09	0.27 (0.1)	3.02 (1.08)	0.053	0.07	0.15 (0.07)	2.27 (1.02)	0.21	0.09
ADHD	0.09	0.06 (0.02)	0.63 (0.2)	0.06	0.08	0.03 (0.02)	0.44 (0.28)	0.04	0.08	0.08 (0.02)	0.98 (0.26)	0.93	0.12	0.12 (0.02)	1 (0.18)	0.99	0.08	0.05 (0.02)	0.62 (0.25)	0.12	0.11	0.09 (0.02)	0.83 (0.22)	0.44	0.09	0.06 (0.02)	0.69 (0.22)	0.15	0.06	0.01 (0.01)	0.18 (0.24)	0.00078	0.09	0.08 (0.02)	0.91 (0.27)	0.73	0.09	0.07 (0.02)	0.81 (0.2)	0.34	0.09	0.1 (0.02)	1.15 (0.23)	0.51	0.07	0.03 (0.02)	0.46 (0.27)	0.045	0.09
Age at first birth	0.09	0.11 (0.02)	1.12 (0.18)	0.51	0.08	0.08 (0.01)	1 (0.2)	0.99	0.08	0.13 (0.02)	1.54 (0.21)	0.0099	0.12	0.16 (0.02)	1.37 (0.15)	0.013	0.08	0.1 (0.02)	1.18 (0.21)	0.42	0.11	0.13 (0.02)	1.21 (0.17)	0.22	0.09	0.12 (0.02)	1.41 (0.18)	0.021	0.06	0.04 (0.01)	0.67 (0.22)	0.12	0.09	0.13 (0.02)	1.46 (0.2)	0.029	0.09	0.07 (0.02)	0.81 (0.18)	0.29	0.09	0.12 (0.02)	1.31 (0.19)	0.1	0.07	0.03 (0.01)	0.52 (0.19)	0.012	0.09
Asthma	0.09	0.2 (0.04)	2.15 (0.43)	0.012	0.08	0.06 (0.03)	0.8 (0.41)	0.61	0.08	0.21 (0.04)	2.43 (0.45)	0.0011	0.12	0.14 (0.04)	1.17 (0.3)	0.57	0.08	0.2 (0.05)	2.44 (0.61)	0.017	0.11	0.05 (0.03)	0.51 (0.3)	0.1	0.09	0.17 (0.03)	1.87 (0.35)	0.014	0.06	0.14 (0.04)	2.27 (0.67)	0.085	0.09	0.12 (0.04)	1.36 (0.39)	0.36	0.09	0.1 (0.03)	1.04 (0.35)	0.91	0.09	0.2 (0.04)	2.28 (0.4)	0.0039	0.07	0.07 (0.03)	1.08 (0.44)	0.85	0.09
Body Fat Percentage	0.09	0.11 (0.01)	1.18 (0.1)	0.074	0.08	0.07 (0.01)	0.91 (0.11)	0.43	0.08	0.13 (0.01)	1.58 (0.13)	1.1e-05	0.12	0.14 (0.01)	1.2 (0.08)	0.013	0.08	0.11 (0.01)	1.36 (0.14)	0.0089	0.11	0.12 (0.01)	1.1 (0.1)	0.33	0.09	0.14 (0.01)	1.58 (0.13)	1.2e-05	0.06	0.06 (0.01)	1.01 (0.21)	0.96	0.09	0.12 (0.01)	1.34 (0.11)	0.0029	0.09	0.1 (0.01)	1.09 (0.1)	0.42	0.09	0.13 (0.01)	1.43 (0.14)	0.0025	0.07	0.08 (0.01)	1.26 (0.17)	0.13	0.09
Bipolar Disorder	0.09	0.15 (0.02)	1.6 (0.18)	0.00073	0.08	0.08 (0.01)	1.03 (0.19)	0.86	0.08	0.16 (0.02)	1.88 (0.22)	7.7e-05	0.12	0.18 (0.02)	1.53 (0.14)	0.00025	0.08	0.14 (0.02)	1.69 (0.19)	0.00048	0.11	0.11 (0.02)	1.01 (0.15)	0.96	0.09	0.11 (0.01)	1.27 (0.17)	0.11	0.06	0.03 (0.01)	0.48 (0.19)	0.0065	0.09	0.16 (0.02)	1.73 (0.2)	0.00028	0.09	0.09 (0.01)	1.01 (0.14)	0.95	0.09	0.14 (0.02)	1.6 (0.17)	0.00051	0.07	0.08 (0.02)	1.17 (0.26)	0.5	0.09
BMI	0.09	0.11 (0.01)	1.15 (0.09)	0.098	0.08	0.08 (0.01)	1 (0.11)	1	0.08	0.11 (0.01)	1.35 (0.12)	0.0021	0.12	0.15 (0.01)	1.24 (0.09)	0.0097	0.08	0.1 (0.01)	1.18 (0.14)	0.2	0.11	0.13 (0.01)	1.22 (0.1)	0.038	0.09	0.11 (0.01)	1.25 (0.14)	0.086	0.06	0.07 (0.01)	1.08 (0.23)	0.74	0.09	0.11 (0.01)	1.22 (0.1)	0.022	0.09	0.1 (0.01)	1.11 (0.1)	0.29	0.09	0.11 (0.01)	1.28 (0.12)	0.015	0.07	0.09 (0.02)	1.34 (0.23)	0.14	0.09
Coronary artery disease	0.09	0.17 (0.02)	1.77 (0.19)	3.8e-05	0.08	0.06 (0.02)	0.82 (0.24)	0.45	0.08	0.17 (0.02)	1.95 (0.27)	0.00066	0.12	0.15 (0.02)	1.22 (0.2)	0.29	0.08	0.17 (0.02)	2.03 (0.26)	5.4e-05	0.11	0.09 (0.02)	0.84 (0.18)	0.37	0.09	0.17 (0.02)	1.97 (0.21)	5.6e-06	0.06	0.08 (0.02)	1.3 (0.29)	0.31	0.09	0.21 (0.03)	2.25 (0.28)	4.6e-05	0.09	0.07 (0.02)	0.78 (0.17)	0.19	0.09	0.18 (0.02)	1.97 (0.23)	1.2e-05	0.07	0.05 (0.01)	0.75 (0.21)	0.24	0.09
Crohn's disease	0.09	0.22 (0.04)	2.29 (0.37)	0.00061	0.08	0.11 (0.04)	1.5 (0.47)	0.31	0.08	0.18 (0.04)	2.17 (0.43)	0.0044	0.12	0.14 (0.04)	1.14 (0.34)	0.67	0.08	0.27 (0.05)	3.27 (0.58)	8.3e-06	0.11	0.04 (0.03)	0.39 (0.31)	0.031	0.09	0.23 (0.04)	2.63 (0.41)	2.2e-05	0.06	0.1 (0.03)	1.73 (0.48)	0.14	0.09	0.15 (0.04)	1.6 (0.4)	0.11	0.09	0.18 (0.05)	1.99 (0.49)	0.041	0.09	0.25 (0.04)	2.85 (0.47)	8.7e-06	0.07	0.08 (0.03)	1.14 (0.47)	0.77	0.09
Colorectal cancer	0.09	0.22 (0.12)	2.34 (1.28)	0.26	0.08	-0.01 (0.09)	-0.15 (1.17)	0.31	0.08	0.2 (0.1)	2.39 (1.14)	0.18	0.12	-0.18 (0.16)	-1.53 (1.36)	0.006	0.08	0.4 (0.15)	4.79 (1.75)	0.0047	0.11	0.13 (0.11)	1.25 (1.08)	0.81	0.09	0.31 (0.13)	3.51 (1.42)	0.041	0.06	0.17 (0.11)	2.88 (1.88)	0.27	0.09	0.18 (0.1)	2.01 (1.15)	0.37	0.09	0.03 (0.1)	0.36 (1.04)	0.55	0.09	0.08 (0.1)	0.92 (1.11)	0.94	0.07	0 (0.09)	-0.02 (1.34)	0.43	0.09
Diverticular disease	0.09	0.16 (0.02)	1.71 (0.22)	0.0023	0.08	0.07 (0.02)	0.88 (0.24)	0.6	0.08	0.22 (0.06)	2.64 (0.69)	0.019	0.12	0.18 (0.03)	1.53 (0.28)	0.058	0.08	0.18 (0.02)	2.21 (0.27)	2.4e-05	0.11	0.08 (0.02)	0.8 (0.21)	0.33	0.09	0.15 (0.02)	1.64 (0.21)	0.0024	0.06	0.08 (0.02)	1.26 (0.3)	0.39	0.09	0.16 (0.02)	1.71 (0.25)	0.0059	0.09	0.09 (0.02)	0.96 (0.22)	0.84	0.09	0.16 (0.02)	1.77 (0.22)	0.00046	0.07	0.06 (0.02)	0.9 (0.26)	0.7	0.09
Years of education	0.09	0.11 (0.01)	1.13 (0.1)	0.21	0.08	0.07 (0.01)	0.98 (0.12)	0.85	0.08	0.1 (0.01)	1.22 (0.13)	0.083	0.12	0.16 (0.01)	1.37 (0.09)	9.1e-05	0.08	0.09 (0.01)	1.11 (0.11)	0.29	0.11	0.12 (0.01)	1.17 (0.1)	0.086	0.09	0.1 (0.01)	1.11 (0.09)	0.27	0.06	0.03 (0.01)	0.53 (0.11)	4.1e-05	0.09	0.1 (0.01)	1.12 (0.12)	0.33	0.09	0.09 (0.01)	0.97 (0.11)	0.78	0.09	0.12 (0.01)	1.34 (0.11)	0.0028	0.07	0.07 (0.01)	1.01 (0.13)	0.92	0.09
Epilepsy	0.09	0.16 (0.04)	1.64 (0.4)	0.12	0.08	0.06 (0.04)	0.81 (0.46)	0.68	0.08	0.09 (0.04)	1.11 (0.44)	0.79	0.12	0.21 (0.05)	1.72 (0.38)	0.051	0.08	0.19 (0.04)	2.22 (0.52)	0.014	0.11	0.07 (0.04)	0.68 (0.36)	0.37	0.09	0.13 (0.04)	1.45 (0.47)	0.33	0.06	0.06 (0.03)	0.91 (0.55)	0.88	0.09	0.16 (0.04)	1.75 (0.45)	0.096	0.09	0.1 (0.04)	1.13 (0.41)	0.76	0.09	0.19 (0.04)	2.09 (0.45)	0.009	0.07	0.03 (0.03)	0.42 (0.49)	0.23	0.09
Lung Function (FEV1)	0.09	0.14 (0.01)	1.45 (0.13)	0.00063	0.08	0.07 (0.01)	0.95 (0.17)	0.78	0.08	0.13 (0.01)	1.53 (0.16)	0.0011	0.12	0.12 (0.01)	1.02 (0.12)	0.87	0.08	0.13 (0.01)	1.51 (0.15)	0.00094	0.11	0.09 (0.02)	0.9 (0.17)	0.53	0.09	0.14 (0.01)	1.6 (0.15)	0.0001	0.06	0.06 (0.01)	1.01 (0.23)	0.96	0.09	0.17 (0.02)	1.81 (0.21)	0.00014	0.09	0.08 (0.01)	0.89 (0.13)	0.38	0.09	0.15 (0.01)	1.68 (0.14)	1.7e-06	0.07	0.06 (0.01)	0.96 (0.14)	0.76	0.09
Lung (FEV1/FVC)	0.09	0.16 (0.02)	1.69 (0.17)	4.3e-05	0.08	0.06 (0.02)	0.83 (0.23)	0.44	0.08	0.15 (0.01)	1.72 (0.18)	3.6e-05	0.12	0.1 (0.02)	0.81 (0.13)	0.14	0.08	0.17 (0.02)	1.99 (0.2)	1.6e-06	0.11	0.08 (0.02)	0.8 (0.18)	0.26	0.09	0.23 (0.04)	2.61 (0.44)	0.0005	0.06	0.07 (0.02)	1.17 (0.36)	0.64	0.09	0.18 (0.02)	1.99 (0.23)	2.1e-05	0.09	0.08 (0.02)	0.87 (0.17)	0.45	0.09	0.16 (0.02)	1.85 (0.18)	5.7e-06	0.07	0.06 (0.01)	0.91 (0.21)	0.67	0.09
Fasting Glucose (BMI adjusted)	0.09	0.22 (0.05)	2.35 (0.5)	0.011	0.08	0.08 (0.04)	1.01 (0.49)	0.99	0.08	0.12 (0.04)	1.4 (0.48)	0.4	0.12	0.2 (0.05)	1.71 (0.44)	0.11	0.08	0.19 (0.04)	2.28 (0.52)	0.019	0.11	0.15 (0.05)	1.44 (0.46)	0.34	0.09	0.22 (0.04)	2.45 (0.47)	0.0015	0.06	0.04 (0.04)	0.72 (0.66)	0.67	0.09	0.23 (0.04)	2.54 (0.48)	0.00049	0.09	0.15 (0.04)	1.59 (0.43)	0.14	0.09	0.17 (0.04)	1.92 (0.48)	0.034	0.07	0.09 (0.03)	1.28 (0.49)	0.57	0.09
Fasting Insulin (BMI adjusted)	0.09	0.2 (0.05)	2.09 (0.55)	0.042	0.08	0.06 (0.04)	0.73 (0.5)	0.59	0.08	0.14 (0.05)	1.65 (0.57)	0.26	0.12	0.14 (0.04)	1.15 (0.36)	0.68	0.08	0.16 (0.05)	1.95 (0.56)	0.071	0.11	0.06 (0.04)	0.53 (0.37)	0.22	0.09	0.21 (0.05)	2.34 (0.54)	0.017	0.06	0.05 (0.04)	0.79 (0.59)	0.72	0.09	0.17 (0.05)	1.83 (0.58)	0.16	0.09	0.01 (0.04)	0.08 (0.42)	0.021	0.09	0.1 (0.05)	1.17 (0.52)	0.74	0.07	0.07 (0.04)	1.1 (0.58)	0.86	0.09
Lung function (FVC)	0.09	0.13 (0.01)	1.41 (0.12)	0.00056	0.08	0.07 (0.01)	0.86 (0.13)	0.3	0.08	0.13 (0.01)	1.56 (0.15)	0.00015	0.12	0.13 (0.01)	1.09 (0.11)	0.39	0.08	0.13 (0.01)	1.52 (0.14)	0.00025	0.11	0.09 (0.01)	0.87 (0.11)	0.26	0.09	0.14 (0.01)	1.58 (0.14)	3.1e-05	0.06	0.07 (0.01)	1.08 (0.17)	0.63	0.09	0.16 (0.02)	1.77 (0.17)	1.1e-05	0.09	0.08 (0.01)	0.9 (0.12)	0.38	0.09	0.15 (0.01)	1.64 (0.12)	3.9e-07	0.07	0.07 (0.01)	1.03 (0.13)	0.82	0.09
HDL	0.09	0.19 (0.04)	2.05 (0.38)	0.0064	0.08	0.08 (0.02)	1.02 (0.25)	0.92	0.08	0.2 (0.03)	2.31 (0.33)	0.00013	0.12	0.18 (0.04)	1.53 (0.36)	0.14	0.08	0.15 (0.02)	1.75 (0.24)	0.00059	0.11	0.07 (0.02)	0.65 (0.18)	0.052	0.09	0.21 (0.03)	2.36 (0.38)	0.00091	0.06	0.11 (0.03)	1.77 (0.49)	0.12	0.09	0.16 (0.03)	1.78 (0.3)	0.0078	0.09	0.09 (0.02)	0.94 (0.19)	0.77	0.09	0.21 (0.03)	2.35 (0.31)	7.4e-05	0.07	0.1 (0.03)	1.44 (0.42)	0.28	0.09
Height	0.09	0.18 (0.02)	1.89 (0.23)	0.00012	0.08	0.08 (0.01)	1.11 (0.18)	0.52	0.08	0.18 (0.02)	2.08 (0.2)	8e-07	0.12	0.11 (0.01)	0.89 (0.11)	0.33	0.08	0.17 (0.01)	2.04 (0.16)	4.5e-09	0.11	0.08 (0.01)	0.77 (0.14)	0.091	0.09	0.21 (0.02)	2.32 (0.27)	3e-06	0.06	0.1 (0.01)	1.71 (0.24)	0.0055	0.09	0.19 (0.02)	2.06 (0.2)	2.4e-07	0.09	0.11 (0.01)	1.19 (0.16)	0.24	0.09	0.19 (0.02)	2.1 (0.21)	3.3e-07	0.07	0.1 (0.01)	1.5 (0.22)	0.027	0.09
Heart failure	0.09	0.15 (0.02)	1.58 (0.23)	0.012	0.08	0.06 (0.02)	0.79 (0.31)	0.48	0.08	0.18 (0.03)	2.07 (0.31)	0.00062	0.12	0.18 (0.03)	1.54 (0.22)	0.016	0.08	0.13 (0.03)	1.6 (0.31)	0.054	0.11	0.11 (0.02)	1 (0.21)	0.98	0.09	0.14 (0.02)	1.59 (0.27)	0.028	0.06	0.1 (0.03)	1.73 (0.47)	0.13	0.09	0.14 (0.02)	1.51 (0.25)	0.041	0.09	0.12 (0.03)	1.25 (0.28)	0.38	0.09	0.14 (0.02)	1.54 (0.27)	0.042	0.07	0.08 (0.02)	1.16 (0.33)	0.63	0.09
HOMA-IR	0.09	0.21 (0.08)	2.23 (0.82)	0.12	0.08	0.1 (0.07)	1.36 (0.88)	0.68	0.08	0.16 (0.07)	1.9 (0.85)	0.29	0.12	0.23 (0.08)	1.91 (0.65)	0.16	0.08	0.18 (0.08)	2.16 (0.96)	0.19	0.11	0.03 (0.07)	0.24 (0.68)	0.25	0.09	0.13 (0.07)	1.51 (0.83)	0.55	0.06	0.1 (0.06)	1.66 (1.04)	0.52	0.09	0.35 (0.09)	3.78 (1)	0.00061	0.09	0.06 (0.08)	0.69 (0.86)	0.72	0.09	0.22 (0.08)	2.45 (0.89)	0.091	0.07	0.1 (0.07)	1.53 (1.03)	0.6	0.09
Hypertension	0.09	0.15 (0.02)	1.6 (0.16)	0.00018	0.08	0.05 (0.01)	0.71 (0.15)	0.059	0.08	0.17 (0.02)	1.98 (0.24)	6.9e-05	0.12	0.12 (0.01)	1.03 (0.11)	0.82	0.08	0.16 (0.02)	1.94 (0.19)	1.4e-06	0.11	0.11 (0.02)	1.07 (0.16)	0.67	0.09	0.16 (0.01)	1.84 (0.16)	1.4e-07	0.06	0.05 (0.01)	0.89 (0.21)	0.6	0.09	0.17 (0.01)	1.84 (0.16)	3e-07	0.09	0.1 (0.01)	1.13 (0.15)	0.41	0.09	0.19 (0.02)	2.12 (0.19)	2e-08	0.07	0.06 (0.01)	0.88 (0.17)	0.47	0.09
IBD	0.09	0.29 (0.04)	3.03 (0.42)	4.9e-07	0.08	0.12 (0.03)	1.62 (0.44)	0.16	0.08	0.22 (0.03)	2.56 (0.4)	4.8e-05	0.12	0.14 (0.04)	1.21 (0.31)	0.49	0.08	0.31 (0.04)	3.76 (0.54)	2.3e-08	0.11	0.04 (0.03)	0.4 (0.25)	0.015	0.09	0.24 (0.04)	2.72 (0.41)	7.9e-06	0.06	0.14 (0.03)	2.29 (0.54)	0.017	0.09	0.19 (0.04)	2.07 (0.39)	0.0039	0.09	0.18 (0.04)	1.98 (0.42)	0.021	0.09	0.25 (0.04)	2.81 (0.45)	3.1e-05	0.07	0.09 (0.03)	1.35 (0.46)	0.45	0.09
Income	0.09	0.11 (0.02)	1.16 (0.17)	0.34	0.08	0.06 (0.01)	0.84 (0.17)	0.36	0.08	0.11 (0.01)	1.35 (0.16)	0.031	0.12	0.15 (0.02)	1.29 (0.16)	0.077	0.08	0.09 (0.01)	1.03 (0.17)	0.85	0.11	0.12 (0.02)	1.15 (0.17)	0.35	0.09	0.1 (0.01)	1.16 (0.14)	0.28	0.06	0.04 (0.01)	0.6 (0.2)	0.044	0.09	0.1 (0.01)	1.06 (0.16)	0.7	0.09	0.09 (0.01)	0.97 (0.16)	0.86	0.09	0.11 (0.01)	1.24 (0.16)	0.12	0.07	0.06 (0.01)	0.95 (0.18)	0.79	0.09
Intelligence	0.09	0.11 (0.01)	1.19 (0.12)	0.1	0.08	0.08 (0.01)	1 (0.17)	0.98	0.08	0.09 (0.01)	1.08 (0.14)	0.56	0.12	0.17 (0.02)	1.39 (0.13)	0.0043	0.08	0.08 (0.01)	0.97 (0.14)	0.83	0.11	0.12 (0.01)	1.13 (0.13)	0.33	0.09	0.1 (0.01)	1.09 (0.13)	0.45	0.06	0.04 (0.01)	0.65 (0.19)	0.056	0.09	0.12 (0.01)	1.28 (0.13)	0.025	0.09	0.09 (0.01)	0.93 (0.14)	0.63	0.09	0.14 (0.02)	1.53 (0.19)	0.0049	0.07	0.05 (0.01)	0.75 (0.15)	0.11	0.09
LDL	0.09	0.18 (0.03)	1.92 (0.29)	0.00044	0.08	0.08 (0.02)	1.11 (0.3)	0.72	0.08	0.22 (0.04)	2.65 (0.47)	0.0003	0.12	0.12 (0.02)	0.99 (0.19)	0.94	0.08	0.21 (0.04)	2.5 (0.47)	0.0024	0.11	0.09 (0.03)	0.81 (0.24)	0.43	0.09	0.21 (0.03)	2.42 (0.37)	0.00033	0.06	0.14 (0.04)	2.28 (0.67)	0.079	0.09	0.22 (0.04)	2.38 (0.42)	0.002	0.09	0.11 (0.04)	1.21 (0.46)	0.65	0.09	0.2 (0.04)	2.25 (0.41)	0.0016	0.07	0.08 (0.02)	1.27 (0.33)	0.39	0.09
Major depression	0.09	0.09 (0.01)	0.97 (0.12)	0.8	0.08	0.07 (0.01)	0.9 (0.16)	0.52	0.08	0.08 (0.01)	0.92 (0.14)	0.59	0.12	0.19 (0.01)	1.55 (0.12)	2.4e-05	0.08	0.06 (0.01)	0.75 (0.13)	0.062	0.11	0.12 (0.01)	1.13 (0.12)	0.26	0.09	0.08 (0.01)	0.93 (0.13)	0.57	0.06	0.02 (0.01)	0.38 (0.14)	2.5e-05	0.09	0.09 (0.01)	1 (0.13)	0.98	0.09	0.08 (0.01)	0.85 (0.12)	0.24	0.09	0.12 (0.01)	1.3 (0.15)	0.043	0.07	0.05 (0.01)	0.72 (0.16)	0.075	0.09
Memory	0.09	0.07 (0.04)	0.7 (0.41)	0.45	0.08	0.07 (0.04)	0.9 (0.51)	0.85	0.08	0.11 (0.04)	1.28 (0.44)	0.53	0.12	0.13 (0.04)	1.07 (0.36)	0.85	0.08	0.11 (0.04)	1.32 (0.45)	0.47	0.11	0.1 (0.04)	0.99 (0.39)	0.98	0.09	0.12 (0.03)	1.31 (0.38)	0.41	0.06	0.01 (0.04)	0.22 (0.59)	0.17	0.09	0.15 (0.04)	1.59 (0.43)	0.18	0.09	0.13 (0.04)	1.42 (0.45)	0.35	0.09	0.15 (0.05)	1.71 (0.56)	0.19	0.07	0.01 (0.04)	0.2 (0.55)	0.13	0.09
Multiple Sclerosis	0.09	0.21 (0.03)	2.24 (0.29)	3e-05	0.08	0.06 (0.02)	0.84 (0.26)	0.55	0.08	0.19 (0.02)	2.29 (0.27)	1.7e-05	0.12	0.13 (0.02)	1.13 (0.21)	0.53	0.08	0.25 (0.03)	3.05 (0.38)	7.7e-08	0.11	0 (0.02)	0.03 (0.21)	5.7e-07	0.09	0.22 (0.03)	2.52 (0.3)	2.6e-06	0.06	0.09 (0.02)	1.52 (0.4)	0.19	0.09	0.17 (0.03)	1.89 (0.33)	0.0074	0.09	0.08 (0.02)	0.92 (0.24)	0.74	0.09	0.28 (0.03)	3.09 (0.38)	1.8e-08	0.07	0.07 (0.02)	1.05 (0.34)	0.89	0.09
Number of Children Ever Born	0.09	0.06 (0.02)	0.62 (0.26)	0.15	0.08	0.05 (0.02)	0.67 (0.29)	0.26	0.08	0.12 (0.03)	1.46 (0.3)	0.13	0.12	0.14 (0.03)	1.13 (0.24)	0.58	0.08	0.13 (0.03)	1.6 (0.33)	0.075	0.11	0.12 (0.03)	1.15 (0.26)	0.56	0.09	0.1 (0.03)	1.08 (0.29)	0.77	0.06	0.04 (0.02)	0.6 (0.34)	0.24	0.09	0.13 (0.03)	1.46 (0.3)	0.13	0.09	0.08 (0.03)	0.81 (0.3)	0.53	0.09	0.09 (0.02)	0.96 (0.27)	0.88	0.07	0.04 (0.02)	0.67 (0.32)	0.32	0.09
Primary Biliary Cirrhosis	0.09	0.3 (0.06)	3.16 (0.59)	3.1e-05	0.08	0.07 (0.04)	0.94 (0.48)	0.9	0.08	0.3 (0.05)	3.48 (0.64)	0.0001	0.12	0.12 (0.05)	1.02 (0.42)	0.97	0.08	0.37 (0.06)	4.4 (0.77)	3.9e-07	0.11	0.02 (0.03)	0.21 (0.33)	0.014	0.09	0.21 (0.05)	2.32 (0.55)	0.016	0.06	0.15 (0.04)	2.42 (0.68)	0.031	0.09	0.18 (0.06)	2 (0.62)	0.083	0.09	0.11 (0.04)	1.17 (0.47)	0.72	0.09	0.33 (0.06)	3.7 (0.62)	1.7e-06	0.07	0.07 (0.04)	1.1 (0.55)	0.86	0.09
Rheumatoid Arthritis	0.09	0.21 (0.03)	2.16 (0.35)	0.00055	0.08	0.09 (0.03)	1.21 (0.35)	0.54	0.08	0.2 (0.03)	2.35 (0.36)	0.00012	0.12	0.18 (0.04)	1.47 (0.3)	0.12	0.08	0.29 (0.05)	3.45 (0.59)	2.3e-05	0.11	0.03 (0.03)	0.25 (0.25)	0.0022	0.09	0.24 (0.04)	2.72 (0.44)	0.00021	0.06	0.09 (0.03)	1.52 (0.48)	0.27	0.09	0.19 (0.04)	2.08 (0.4)	0.0088	0.09	0.17 (0.04)	1.89 (0.42)	0.028	0.09	0.25 (0.04)	2.81 (0.42)	1.7e-05	0.07	0.13 (0.03)	1.99 (0.4)	0.012	0.09
Reaction time	0.09	0.12 (0.01)	1.21 (0.12)	0.082	0.08	0.1 (0.01)	1.33 (0.17)	0.047	0.08	0.1 (0.01)	1.18 (0.16)	0.26	0.12	0.18 (0.01)	1.48 (0.12)	0.00019	0.08	0.11 (0.01)	1.29 (0.15)	0.049	0.11	0.11 (0.01)	1.01 (0.13)	0.93	0.09	0.13 (0.01)	1.42 (0.14)	0.0027	0.06	0.05 (0.01)	0.76 (0.18)	0.2	0.09	0.13 (0.01)	1.42 (0.13)	0.0015	0.09	0.1 (0.01)	1.08 (0.12)	0.51	0.09	0.14 (0.01)	1.55 (0.14)	0.00013	0.07	0.09 (0.01)	1.35 (0.2)	0.086	0.09
Schizophrenia	0.09	0.13 (0.01)	1.38 (0.12)	0.0021	0.08	0.06 (0.01)	0.85 (0.16)	0.34	0.08	0.11 (0.01)	1.35 (0.17)	0.04	0.12	0.18 (0.01)	1.54 (0.1)	7.3e-08	0.08	0.1 (0.01)	1.26 (0.15)	0.095	0.11	0.12 (0.01)	1.17 (0.13)	0.17	0.09	0.15 (0.01)	1.64 (0.15)	3.1e-05	0.06	0.02 (0.01)	0.38 (0.13)	4e-06	0.09	0.14 (0.01)	1.53 (0.15)	0.00063	0.09	0.09 (0.01)	0.98 (0.13)	0.86	0.09	0.15 (0.02)	1.64 (0.17)	0.00021	0.07	0.06 (0.01)	0.87 (0.15)	0.4	0.09
Systemic Lupus Erythematosus	0.09	0.21 (0.04)	2.26 (0.47)	0.0069	0.08	0.03 (0.04)	0.34 (0.49)	0.17	0.08	0.15 (0.04)	1.77 (0.49)	0.13	0.12	0.16 (0.05)	1.31 (0.38)	0.43	0.08	0.33 (0.07)	3.99 (0.78)	1.5e-06	0.11	0.03 (0.04)	0.24 (0.38)	0.037	0.09	0.28 (0.05)	3.12 (0.57)	0.00023	0.06	0.08 (0.04)	1.34 (0.61)	0.56	0.09	0.23 (0.05)	2.56 (0.54)	0.0053	0.09	0.08 (0.04)	0.85 (0.38)	0.7	0.09	0.25 (0.05)	2.8 (0.53)	0.00055	0.07	0.1 (0.04)	1.48 (0.58)	0.41	0.09
Sleep duration	0.09	0.11 (0.01)	1.13 (0.13)	0.33	0.08	0.08 (0.01)	1.11 (0.15)	0.43	0.08	0.11 (0.01)	1.26 (0.16)	0.095	0.12	0.18 (0.02)	1.51 (0.13)	3.9e-05	0.08	0.1 (0.01)	1.19 (0.15)	0.19	0.11	0.13 (0.01)	1.19 (0.12)	0.11	0.09	0.1 (0.01)	1.18 (0.13)	0.18	0.06	0.05 (0.01)	0.77 (0.21)	0.27	0.09	0.13 (0.01)	1.39 (0.14)	0.0058	0.09	0.11 (0.01)	1.17 (0.14)	0.21	0.09	0.15 (0.02)	1.64 (0.19)	0.00051	0.07	0.09 (0.01)	1.33 (0.19)	0.091	0.09
Smoking initiation	0.09	0.11 (0.01)	1.18 (0.15)	0.23	0.08	0.07 (0.01)	0.89 (0.12)	0.38	0.08	0.09 (0.01)	1.09 (0.12)	0.46	0.12	0.16 (0.01)	1.33 (0.11)	0.0029	0.08	0.08 (0.01)	0.97 (0.12)	0.81	0.11	0.11 (0.01)	1.07 (0.12)	0.59	0.09	0.08 (0.01)	0.95 (0.11)	0.66	0.06	0.03 (0.01)	0.43 (0.13)	9.6e-06	0.09	0.1 (0.01)	1.06 (0.12)	0.64	0.09	0.08 (0.01)	0.9 (0.12)	0.4	0.09	0.11 (0.01)	1.18 (0.12)	0.14	0.07	0.06 (0.01)	0.93 (0.16)	0.67	0.09
Snoring	0.09	0.16 (0.02)	1.66 (0.17)	0.00016	0.08	0.08 (0.01)	1.08 (0.16)	0.62	0.08	0.13 (0.01)	1.49 (0.16)	0.002	0.12	0.14 (0.01)	1.16 (0.12)	0.21	0.08	0.1 (0.01)	1.2 (0.18)	0.28	0.11	0.12 (0.01)	1.1 (0.13)	0.45	0.09	0.08 (0.01)	0.94 (0.14)	0.65	0.06	0.04 (0.01)	0.7 (0.22)	0.15	0.09	0.11 (0.01)	1.17 (0.16)	0.28	0.09	0.08 (0.01)	0.89 (0.16)	0.47	0.09	0.13 (0.01)	1.41 (0.16)	0.011	0.07	0.06 (0.01)	0.93 (0.2)	0.72	0.09
Stroke	0.09	0.17 (0.04)	1.81 (0.4)	0.032	0.08	0.03 (0.04)	0.39 (0.5)	0.21	0.08	0.11 (0.04)	1.31 (0.43)	0.46	0.12	0.1 (0.05)	0.85 (0.39)	0.71	0.08	0.16 (0.04)	1.9 (0.5)	0.066	0.11	0.02 (0.04)	0.17 (0.35)	0.011	0.09	0.16 (0.04)	1.78 (0.44)	0.074	0.06	0.05 (0.03)	0.88 (0.55)	0.83	0.09	0.18 (0.04)	2 (0.45)	0.027	0.09	0.08 (0.04)	0.88 (0.44)	0.78	0.09	0.16 (0.04)	1.81 (0.47)	0.074	0.07	0.09 (0.04)	1.37 (0.62)	0.54	0.09
Type 2 Diabetes	0.09	0.15 (0.02)	1.62 (0.21)	0.0036	0.08	0.06 (0.02)	0.75 (0.28)	0.38	0.08	0.17 (0.02)	1.96 (0.27)	0.00049	0.12	0.14 (0.02)	1.15 (0.19)	0.43	0.08	0.17 (0.03)	2.01 (0.38)	0.0067	0.11	0.08 (0.02)	0.76 (0.22)	0.26	0.09	0.14 (0.02)	1.57 (0.25)	0.027	0.06	0.1 (0.04)	1.61 (0.6)	0.31	0.09	0.18 (0.02)	1.96 (0.25)	0.00015	0.09	0.07 (0.02)	0.8 (0.23)	0.39	0.09	0.17 (0.03)	1.92 (0.34)	0.0074	0.07	0.06 (0.02)	0.95 (0.31)	0.88	0.09
TC	0.09	0.21 (0.03)	2.19 (0.36)	0.00076	0.08	0.09 (0.02)	1.15 (0.31)	0.62	0.08	0.22 (0.04)	2.64 (0.43)	0.00015	0.12	0.14 (0.04)	1.21 (0.3)	0.47	0.08	0.2 (0.04)	2.38 (0.43)	0.0015	0.11	0.09 (0.03)	0.85 (0.24)	0.51	0.09	0.22 (0.03)	2.5 (0.38)	0.00057	0.06	0.13 (0.04)	2.11 (0.61)	0.093	0.09	0.21 (0.04)	2.34 (0.39)	0.0012	0.09	0.09 (0.03)	1.01 (0.33)	0.98	0.09	0.19 (0.03)	2.08 (0.34)	0.00076	0.07	0.08 (0.02)	1.25 (0.3)	0.39	0.09
Triglycerides	0.09	0.2 (0.03)	2.1 (0.35)	0.0072	0.08	0.08 (0.02)	1.02 (0.25)	0.95	0.08	0.17 (0.03)	1.96 (0.33)	0.0036	0.12	0.17 (0.03)	1.4 (0.29)	0.16	0.08	0.19 (0.04)	2.32 (0.46)	0.0077	0.11	0.09 (0.02)	0.81 (0.21)	0.35	0.09	0.24 (0.04)	2.66 (0.42)	0.00028	0.06	0.1 (0.02)	1.59 (0.35)	0.095	0.09	0.17 (0.03)	1.89 (0.33)	0.0053	0.09	0.08 (0.02)	0.9 (0.26)	0.69	0.09	0.17 (0.03)	1.9 (0.35)	0.0072	0.07	0.08 (0.02)	1.14 (0.3)	0.62	0.09
Ulcerative colitis	0.09	0.28 (0.05)	3 (0.52)	7.3e-05	0.08	0.14 (0.04)	1.87 (0.58)	0.13	0.08	0.2 (0.04)	2.32 (0.51)	0.011	0.12	0.14 (0.05)	1.2 (0.39)	0.62	0.08	0.33 (0.05)	3.99 (0.59)	1.5e-07	0.11	0.07 (0.04)	0.68 (0.41)	0.44	0.09	0.25 (0.05)	2.8 (0.55)	0.001	0.06	0.17 (0.05)	2.84 (0.84)	0.021	0.09	0.21 (0.04)	2.25 (0.48)	0.0081	0.09	0.17 (0.05)	1.79 (0.55)	0.16	0.09	0.28 (0.05)	3.17 (0.6)	0.00017	0.07	0.08 (0.05)	1.24 (0.68)	0.72	0.09
Weight	0.09	0.13 (0.01)	1.41 (0.1)	3.5e-05	0.08	0.08 (0.01)	1.06 (0.11)	0.58	0.08	0.14 (0.01)	1.69 (0.15)	1e-05	0.12	0.14 (0.01)	1.21 (0.09)	0.017	0.08	0.13 (0.01)	1.6 (0.16)	0.00019	0.11	0.11 (0.01)	1.04 (0.09)	0.68	0.09	0.14 (0.01)	1.58 (0.15)	0.00014	0.06	0.07 (0.01)	1.1 (0.17)	0.57	0.09	0.14 (0.01)	1.56 (0.1)	2.1e-07	0.09	0.11 (0.01)	1.16 (0.12)	0.19	0.09	0.13 (0.01)	1.47 (0.13)	0.00031	0.07	0.09 (0.01)	1.31 (0.19)	0.1	0.09
Waist-hip ratio (BMI adjusted)	0.09	0.18 (0.03)	1.9 (0.27)	0.00032	0.08	0.06 (0.02)	0.85 (0.26)	0.57	0.08	0.17 (0.03)	2.03 (0.31)	0.00091	0.12	0.08 (0.02)	0.68 (0.13)	0.011	0.08	0.16 (0.03)	1.95 (0.31)	0.0017	0.11	0.06 (0.02)	0.59 (0.2)	0.03	0.09	0.19 (0.03)	2.18 (0.33)	0.0003	0.06	0.08 (0.02)	1.27 (0.35)	0.44	0.09	0.19 (0.03)	2.05 (0.34)	0.0013	0.09	0.08 (0.02)	0.9 (0.2)	0.63	0.09	0.19 (0.03)	2.14 (0.28)	7e-05	0.07	0.07 (0.02)	0.97 (0.23)	0.91	0.09
[truncated: 111 more columns]

## Sheet: DVG_toplast_10%
Trait	Adipose								Adrenal									Blood Immune							Brain								Heart								Kidney								Large Intestine
	conserved				diverged				conserved				diverged				conserved				diverged				conserved				diverged				conserved				diverged				conserved				diverged				conserved
	%SNPs	%h2 (se)	Enrichment (se)	P	%SNPs	%h2 (se)	Enrichment (se)	P	%SNPs	%h2 (se)	Enrichment (se)	P	%SNPs	%h2 (se)	Enrichment (se)	P	%SNPs	%h2 (se)	Enrichment (se)	P	%SNPs	%h2 (se)	Enrichment (se)	P	%SNPs	%h2 (se)	Enrichment (se)	P	%SNPs	%h2 (se)	Enrichment (se)	P	%SNPs	%h2 (se)	Enrichment (se)	P	%SNPs	%h2 (se)	Enrichment (se)	P	%SNPs	%h2 (se)	Enrichment (se)	P	%SNPs	%h2 (se)	Enrichment (se)	P	%SNPs
Alzheimer's disease	0.07	0.25 (0.07)	3.4 (0.9)	0.0068	0.1	0.18 (0.05)	1.9 (0.53)	0.1	0.07	0.27 (0.06)	3.7 (0.88)	0.0019	0.07	0.23 (0.07)	3.18 (0.95)	0.016	0.09	0.16 (0.05)	1.83 (0.59)	0.16	0.1	0.24 (0.08)	2.5 (0.82)	0.056	0.07	0.26 (0.07)	4.01 (1.04)	0.0038	0.08	0.32 (0.09)	4.14 (1.19)	0.0073	0.09	0.17 (0.06)	1.89 (0.65)	0.16	0.08	0.15 (0.05)	1.9 (0.62)	0.15	0.08	0.17 (0.05)	2.15 (0.65)	0.079	0.08	0.2 (0.06)	2.35 (0.65)	0.044	0.06
ADHD	0.07	0.11 (0.02)	1.49 (0.29)	0.088	0.1	0.05 (0.02)	0.47 (0.21)	0.012	0.07	0.09 (0.02)	1.24 (0.29)	0.41	0.07	0.03 (0.02)	0.35 (0.24)	0.0061	0.09	0.09 (0.02)	1 (0.23)	0.99	0.1	0.08 (0.02)	0.88 (0.25)	0.65	0.07	0.07 (0.02)	1.08 (0.29)	0.78	0.08	0 (0.02)	-0.02 (0.25)	4.1e-05	0.09	0.08 (0.02)	0.95 (0.24)	0.82	0.08	0.05 (0.02)	0.69 (0.3)	0.3	0.08	0.1 (0.02)	1.31 (0.26)	0.25	0.08	0.04 (0.02)	0.49 (0.22)	0.021	0.06
Age at first birth	0.07	0.09 (0.02)	1.25 (0.24)	0.29	0.1	0.1 (0.02)	1.02 (0.17)	0.89	0.07	0.09 (0.02)	1.24 (0.22)	0.27	0.07	0.07 (0.02)	0.91 (0.21)	0.66	0.09	0.11 (0.02)	1.21 (0.2)	0.29	0.1	0.13 (0.02)	1.4 (0.21)	0.066	0.07	0.09 (0.02)	1.38 (0.32)	0.24	0.08	0.07 (0.02)	0.94 (0.19)	0.75	0.09	0.1 (0.02)	1.11 (0.21)	0.6	0.08	0.09 (0.01)	1.1 (0.18)	0.59	0.08	0.09 (0.02)	1.09 (0.22)	0.67	0.08	0.09 (0.02)	1.08 (0.19)	0.67	0.06
Asthma	0.07	0.18 (0.03)	2.49 (0.47)	0.00077	0.1	0.17 (0.05)	1.73 (0.51)	0.18	0.07	0.18 (0.04)	2.47 (0.51)	0.0013	0.07	0.17 (0.05)	2.33 (0.62)	0.058	0.09	0.19 (0.05)	2.18 (0.53)	0.041	0.1	0.11 (0.04)	1.19 (0.37)	0.6	0.07	0.19 (0.03)	2.97 (0.52)	0.0012	0.08	0.25 (0.06)	3.19 (0.81)	0.019	0.09	0.12 (0.04)	1.31 (0.42)	0.48	0.08	0.18 (0.04)	2.22 (0.5)	0.033	0.08	0.12 (0.04)	1.53 (0.45)	0.25	0.08	0.18 (0.04)	2.14 (0.51)	0.037	0.06
Body Fat Percentage	0.07	0.12 (0.01)	1.58 (0.14)	6.3e-05	0.1	0.1 (0.01)	1.01 (0.11)	0.96	0.07	0.11 (0.01)	1.56 (0.18)	0.0019	0.07	0.08 (0.01)	1.06 (0.12)	0.62	0.09	0.14 (0.01)	1.57 (0.15)	0.00022	0.1	0.13 (0.01)	1.31 (0.12)	0.0086	0.07	0.08 (0.01)	1.3 (0.16)	0.074	0.08	0.1 (0.01)	1.27 (0.12)	0.026	0.09	0.11 (0.01)	1.23 (0.12)	0.062	0.08	0.1 (0.01)	1.21 (0.14)	0.14	0.08	0.11 (0.01)	1.34 (0.15)	0.023	0.08	0.1 (0.01)	1.14 (0.13)	0.27	0.06
Bipolar Disorder	0.07	0.14 (0.02)	1.85 (0.25)	0.00065	0.1	0.14 (0.02)	1.45 (0.19)	0.018	0.07	0.1 (0.02)	1.41 (0.24)	0.081	0.07	0.1 (0.02)	1.39 (0.24)	0.11	0.09	0.13 (0.02)	1.45 (0.21)	0.035	0.1	0.13 (0.02)	1.39 (0.2)	0.053	0.07	0.09 (0.02)	1.35 (0.25)	0.16	0.08	0.12 (0.02)	1.59 (0.21)	0.0059	0.09	0.1 (0.02)	1.13 (0.19)	0.5	0.08	0.11 (0.02)	1.45 (0.22)	0.044	0.08	0.13 (0.02)	1.61 (0.19)	0.0019	0.08	0.13 (0.02)	1.57 (0.22)	0.012	0.06
BMI	0.07	0.11 (0.01)	1.46 (0.15)	0.002	0.1	0.11 (0.01)	1.09 (0.12)	0.42	0.07	0.12 (0.02)	1.69 (0.25)	0.0074	0.07	0.09 (0.01)	1.2 (0.15)	0.18	0.09	0.12 (0.01)	1.41 (0.14)	0.0043	0.1	0.12 (0.01)	1.21 (0.14)	0.12	0.07	0.09 (0.01)	1.38 (0.2)	0.058	0.08	0.09 (0.01)	1.17 (0.12)	0.16	0.09	0.11 (0.01)	1.3 (0.12)	0.011	0.08	0.1 (0.01)	1.29 (0.15)	0.052	0.08	0.12 (0.01)	1.46 (0.17)	0.011	0.08	0.09 (0.01)	1.12 (0.14)	0.38	0.06
Coronary artery disease	0.07	0.19 (0.02)	2.55 (0.33)	1e-05	0.1	0.08 (0.02)	0.87 (0.21)	0.52	0.07	0.15 (0.02)	2.03 (0.29)	0.0007	0.07	0.1 (0.02)	1.38 (0.31)	0.21	0.09	0.14 (0.03)	1.61 (0.3)	0.047	0.1	0.14 (0.02)	1.43 (0.23)	0.074	0.07	0.15 (0.02)	2.31 (0.36)	0.00072	0.08	0.13 (0.02)	1.69 (0.25)	0.0082	0.09	0.12 (0.02)	1.32 (0.25)	0.2	0.08	0.11 (0.02)	1.43 (0.27)	0.11	0.08	0.17 (0.02)	2.1 (0.28)	0.00018	0.08	0.12 (0.02)	1.36 (0.27)	0.19	0.06
Crohn's disease	0.07	0.24 (0.05)	3.29 (0.64)	0.00014	0.1	0.06 (0.04)	0.63 (0.37)	0.29	0.07	0.21 (0.05)	2.98 (0.7)	0.0035	0.07	0.11 (0.04)	1.5 (0.53)	0.36	0.09	0.11 (0.04)	1.23 (0.42)	0.59	0.1	0.08 (0.04)	0.79 (0.38)	0.58	0.07	0.26 (0.05)	3.96 (0.73)	3.1e-05	0.08	0.18 (0.04)	2.25 (0.5)	0.014	0.09	0.19 (0.04)	2.17 (0.46)	0.01	0.08	0.08 (0.04)	1.01 (0.46)	0.98	0.08	0.17 (0.04)	2.12 (0.47)	0.02	0.08	0.18 (0.05)	2.09 (0.55)	0.048	0.06
Colorectal cancer	0.07	0.28 (0.11)	3.83 (1.51)	0.016	0.1	-0.02 (0.11)	-0.19 (1.17)	0.27	0.07	0.15 (0.09)	2.09 (1.27)	0.37	0.07	0.12 (0.09)	1.62 (1.19)	0.6	0.09	0.2 (0.11)	2.28 (1.21)	0.25	0.1	0.16 (0.11)	1.7 (1.13)	0.53	0.07	0.19 (0.1)	2.92 (1.48)	0.16	0.08	0.25 (0.1)	3.21 (1.3)	0.062	0.09	0.12 (0.09)	1.42 (1.06)	0.69	0.08	0.15 (0.08)	1.88 (1.06)	0.41	0.08	0.02 (0.08)	0.27 (1.04)	0.46	0.08	0.15 (0.09)	1.78 (1.05)	0.44	0.06
Diverticular disease	0.07	0.12 (0.02)	1.57 (0.26)	0.027	0.1	0.08 (0.02)	0.83 (0.23)	0.44	0.07	0.11 (0.02)	1.53 (0.26)	0.041	0.07	0.08 (0.02)	1.09 (0.3)	0.77	0.09	0.16 (0.03)	1.8 (0.34)	0.021	0.1	0.12 (0.02)	1.29 (0.26)	0.27	0.07	0.13 (0.02)	1.93 (0.32)	0.0034	0.08	0.13 (0.03)	1.69 (0.32)	0.032	0.09	0.13 (0.03)	1.51 (0.33)	0.13	0.08	0.1 (0.02)	1.23 (0.27)	0.41	0.08	0.1 (0.02)	1.32 (0.28)	0.26	0.08	0.13 (0.02)	1.55 (0.26)	0.041	0.06
Years of education	0.07	0.11 (0.01)	1.47 (0.14)	0.00082	0.1	0.09 (0.01)	0.96 (0.1)	0.65	0.07	0.1 (0.01)	1.33 (0.15)	0.027	0.07	0.06 (0.01)	0.84 (0.13)	0.21	0.09	0.1 (0.01)	1.15 (0.11)	0.17	0.1	0.1 (0.01)	1.07 (0.11)	0.55	0.07	0.08 (0.01)	1.16 (0.18)	0.38	0.08	0.07 (0.01)	0.89 (0.18)	0.54	0.09	0.1 (0.01)	1.12 (0.13)	0.37	0.08	0.08 (0.01)	1.04 (0.13)	0.74	0.08	0.1 (0.01)	1.29 (0.13)	0.029	0.08	0.09 (0.01)	1 (0.13)	0.98	0.06
Epilepsy	0.07	0.15 (0.05)	2.04 (0.62)	0.09	0.1	0.14 (0.04)	1.47 (0.42)	0.26	0.07	0.15 (0.04)	2.14 (0.58)	0.042	0.07	0.08 (0.04)	1.07 (0.48)	0.88	0.09	0.1 (0.04)	1.14 (0.51)	0.78	0.1	0.16 (0.04)	1.69 (0.45)	0.13	0.07	0.09 (0.04)	1.31 (0.57)	0.6	0.08	0.11 (0.05)	1.44 (0.59)	0.46	0.09	0.11 (0.04)	1.21 (0.4)	0.6	0.08	0.09 (0.04)	1.15 (0.45)	0.75	0.08	0.15 (0.04)	1.87 (0.51)	0.084	0.08	0.17 (0.04)	2.01 (0.49)	0.037	0.06
Lung Function (FEV1)	0.07	0.14 (0.02)	1.93 (0.22)	5.6e-05	0.1	0.09 (0.01)	0.91 (0.14)	0.52	0.07	0.11 (0.01)	1.55 (0.18)	0.0018	0.07	0.11 (0.02)	1.54 (0.34)	0.12	0.09	0.12 (0.02)	1.35 (0.18)	0.058	0.1	0.09 (0.01)	0.97 (0.14)	0.8	0.07	0.11 (0.01)	1.63 (0.21)	0.0035	0.08	0.11 (0.01)	1.37 (0.17)	0.031	0.09	0.09 (0.01)	1.08 (0.16)	0.64	0.08	0.1 (0.01)	1.31 (0.18)	0.087	0.08	0.11 (0.01)	1.39 (0.18)	0.026	0.08	0.11 (0.02)	1.28 (0.21)	0.2	0.06
Lung (FEV1/FVC)	0.07	0.18 (0.02)	2.44 (0.31)	8.6e-06	0.1	0.08 (0.02)	0.86 (0.19)	0.45	0.07	0.13 (0.02)	1.82 (0.22)	0.0003	0.07	0.11 (0.02)	1.47 (0.28)	0.1	0.09	0.17 (0.02)	1.94 (0.24)	0.00016	0.1	0.1 (0.02)	1.08 (0.17)	0.66	0.07	0.17 (0.02)	2.54 (0.34)	1.7e-05	0.08	0.12 (0.02)	1.56 (0.25)	0.026	0.09	0.12 (0.02)	1.34 (0.21)	0.12	0.08	0.11 (0.02)	1.43 (0.22)	0.059	0.08	0.14 (0.02)	1.8 (0.25)	0.0024	0.08	0.1 (0.02)	1.13 (0.19)	0.48	0.06
Fasting Glucose (BMI adjusted)	0.07	0.12 (0.04)	1.6 (0.56)	0.28	0.1	0.14 (0.05)	1.41 (0.53)	0.45	0.07	0.14 (0.04)	2 (0.53)	0.063	0.07	0.16 (0.06)	2.24 (0.78)	0.11	0.09	0.11 (0.04)	1.29 (0.48)	0.54	0.1	0.26 (0.07)	2.72 (0.69)	0.0089	0.07	0.13 (0.05)	1.95 (0.71)	0.17	0.08	0.13 (0.05)	1.7 (0.59)	0.23	0.09	0.18 (0.05)	2 (0.57)	0.068	0.08	0.15 (0.05)	1.9 (0.59)	0.14	0.08	0.13 (0.05)	1.61 (0.58)	0.31	0.08	0.2 (0.05)	2.31 (0.57)	0.024	0.06
Fasting Insulin (BMI adjusted)	0.07	0.14 (0.04)	1.94 (0.59)	0.11	0.1	0.06 (0.05)	0.59 (0.47)	0.38	0.07	0.13 (0.04)	1.8 (0.61)	0.19	0.07	0.07 (0.05)	1 (0.67)	1	0.09	0.12 (0.05)	1.36 (0.62)	0.56	0.1	0.07 (0.05)	0.74 (0.54)	0.62	0.07	0.25 (0.07)	3.77 (1.02)	0.0061	0.08	0.08 (0.05)	1.05 (0.6)	0.93	0.09	0.09 (0.04)	0.98 (0.49)	0.97	0.08	0.09 (0.04)	1.18 (0.55)	0.74	0.08	0.11 (0.05)	1.32 (0.62)	0.6	0.08	0.07 (0.05)	0.87 (0.61)	0.83	0.06
Lung function (FVC)	0.07	0.14 (0.01)	1.89 (0.2)	1.3e-05	0.1	0.1 (0.01)	1 (0.14)	1	0.07	0.11 (0.01)	1.55 (0.16)	0.00063	0.07	0.11 (0.02)	1.53 (0.27)	0.058	0.09	0.12 (0.01)	1.36 (0.14)	0.0098	0.1	0.1 (0.01)	1 (0.12)	0.98	0.07	0.1 (0.01)	1.6 (0.18)	0.0013	0.08	0.11 (0.01)	1.44 (0.18)	0.016	0.09	0.09 (0.01)	1.04 (0.15)	0.78	0.08	0.11 (0.01)	1.34 (0.17)	0.052	0.08	0.1 (0.01)	1.3 (0.15)	0.055	0.08	0.11 (0.02)	1.33 (0.18)	0.076	0.06
HDL	0.07	0.15 (0.02)	2.08 (0.34)	0.00067	0.1	0.11 (0.02)	1.13 (0.25)	0.61	0.07	0.15 (0.02)	2.03 (0.34)	0.0024	0.07	0.13 (0.03)	1.8 (0.42)	0.053	0.09	0.15 (0.03)	1.72 (0.3)	0.017	0.1	0.16 (0.03)	1.64 (0.32)	0.047	0.07	0.18 (0.03)	2.78 (0.46)	0.00023	0.08	0.18 (0.04)	2.31 (0.46)	0.0039	0.09	0.15 (0.03)	1.67 (0.34)	0.049	0.08	0.12 (0.03)	1.57 (0.34)	0.088	0.08	0.14 (0.02)	1.7 (0.28)	0.015	0.08	0.13 (0.02)	1.58 (0.27)	0.033	0.06
Height	0.07	0.23 (0.02)	3.1 (0.3)	6.1e-11	0.1	0.1 (0.01)	1.06 (0.15)	0.7	0.07	0.18 (0.02)	2.51 (0.23)	1.3e-09	0.07	0.13 (0.02)	1.79 (0.23)	0.00092	0.09	0.21 (0.02)	2.41 (0.26)	6.3e-07	0.1	0.15 (0.02)	1.55 (0.22)	0.014	0.07	0.22 (0.04)	3.44 (0.6)	9.3e-05	0.08	0.16 (0.02)	2.04 (0.23)	2e-05	0.09	0.14 (0.02)	1.65 (0.17)	0.00032	0.08	0.16 (0.02)	1.99 (0.28)	0.0007	0.08	0.17 (0.01)	2.12 (0.18)	2.7e-08	0.08	0.17 (0.02)	2 (0.25)	0.00017	0.06
Heart failure	0.07	0.16 (0.03)	2.14 (0.36)	0.0014	0.1	0.11 (0.02)	1.13 (0.24)	0.61	0.07	0.16 (0.02)	2.16 (0.34)	0.00051	0.07	0.07 (0.02)	0.97 (0.3)	0.92	0.09	0.12 (0.03)	1.33 (0.32)	0.32	0.1	0.17 (0.03)	1.82 (0.27)	0.0021	0.07	0.18 (0.03)	2.74 (0.4)	2.2e-05	0.08	0.09 (0.03)	1.19 (0.32)	0.55	0.09	0.15 (0.02)	1.71 (0.27)	0.01	0.08	0.14 (0.03)	1.77 (0.36)	0.033	0.08	0.13 (0.02)	1.62 (0.31)	0.054	0.08	0.12 (0.03)	1.4 (0.32)	0.22	0.06
HOMA-IR	0.07	0.2 (0.1)	2.74 (1.34)	0.2	0.1	0.15 (0.09)	1.54 (0.9)	0.54	0.07	0.12 (0.08)	1.63 (1.13)	0.57	0.07	0.07 (0.09)	1.02 (1.21)	0.99	0.09	0.1 (0.1)	1.14 (1.14)	0.9	0.1	0.21 (0.09)	2.16 (0.98)	0.23	0.07	0.18 (0.1)	2.69 (1.46)	0.22	0.08	0.13 (0.08)	1.73 (1.03)	0.47	0.09	0.08 (0.09)	0.85 (1.07)	0.89	0.08	0.26 (0.1)	3.34 (1.28)	0.033	0.08	0.02 (0.09)	0.25 (1.11)	0.48	0.08	0.17 (0.09)	2.01 (1.07)	0.34	0.06
Hypertension	0.07	0.14 (0.01)	1.87 (0.2)	1.7e-05	0.1	0.11 (0.02)	1.12 (0.16)	0.45	0.07	0.12 (0.01)	1.68 (0.21)	0.0013	0.07	0.12 (0.02)	1.67 (0.25)	0.0097	0.09	0.13 (0.02)	1.44 (0.18)	0.015	0.1	0.16 (0.02)	1.67 (0.26)	0.011	0.07	0.12 (0.01)	1.82 (0.22)	0.00031	0.08	0.15 (0.02)	1.9 (0.21)	5e-05	0.09	0.13 (0.02)	1.48 (0.2)	0.019	0.08	0.14 (0.02)	1.74 (0.21)	0.00078	0.08	0.13 (0.02)	1.62 (0.25)	0.014	0.08	0.17 (0.02)	2.05 (0.28)	0.0003	0.06
IBD	0.07	0.25 (0.04)	3.4 (0.56)	3.8e-06	0.1	0.15 (0.04)	1.54 (0.37)	0.15	0.07	0.24 (0.04)	3.29 (0.6)	9.3e-05	0.07	0.2 (0.04)	2.7 (0.56)	0.0024	0.09	0.18 (0.04)	2.02 (0.4)	0.012	0.1	0.11 (0.03)	1.2 (0.33)	0.55	0.07	0.22 (0.04)	3.37 (0.61)	3.7e-05	0.08	0.23 (0.05)	2.96 (0.58)	0.0012	0.09	0.2 (0.04)	2.29 (0.4)	0.001	0.08	0.15 (0.03)	1.92 (0.42)	0.03	0.08	0.16 (0.03)	2.07 (0.41)	0.01	0.08	0.21 (0.04)	2.44 (0.5)	0.0021	0.06
Income	0.07	0.1 (0.02)	1.42 (0.23)	0.068	0.1	0.07 (0.02)	0.76 (0.2)	0.21	0.07	0.08 (0.02)	1.12 (0.22)	0.58	0.07	0.05 (0.01)	0.75 (0.2)	0.21	0.09	0.1 (0.02)	1.09 (0.2)	0.64	0.1	0.08 (0.02)	0.81 (0.17)	0.25	0.07	0.06 (0.01)	0.98 (0.22)	0.91	0.08	0.04 (0.01)	0.53 (0.18)	0.0083	0.09	0.11 (0.02)	1.24 (0.19)	0.22	0.08	0.06 (0.01)	0.71 (0.17)	0.085	0.08	0.08 (0.02)	1.01 (0.2)	0.96	0.08	0.07 (0.01)	0.8 (0.16)	0.22	0.06
Intelligence	0.07	0.11 (0.01)	1.45 (0.19)	0.021	0.1	0.09 (0.01)	0.94 (0.14)	0.64	0.07	0.09 (0.02)	1.28 (0.21)	0.2	0.07	0.06 (0.01)	0.82 (0.19)	0.34	0.09	0.11 (0.02)	1.21 (0.19)	0.26	0.1	0.11 (0.02)	1.16 (0.17)	0.35	0.07	0.07 (0.01)	1.02 (0.19)	0.91	0.08	0.07 (0.01)	0.96 (0.18)	0.8	0.09	0.1 (0.02)	1.11 (0.17)	0.54	0.08	0.09 (0.02)	1.13 (0.2)	0.53	0.08	0.1 (0.01)	1.23 (0.18)	0.2	0.08	0.1 (0.02)	1.22 (0.21)	0.29	0.06
LDL	0.07	0.16 (0.03)	2.14 (0.38)	0.0013	0.1	0.16 (0.03)	1.65 (0.36)	0.066	0.07	0.16 (0.04)	2.19 (0.54)	0.022	0.07	0.14 (0.03)	1.89 (0.47)	0.059	0.09	0.15 (0.04)	1.71 (0.44)	0.13	0.1	0.21 (0.04)	2.21 (0.42)	0.0041	0.07	0.19 (0.04)	2.92 (0.6)	0.0024	0.08	0.16 (0.03)	1.99 (0.41)	0.0075	0.09	0.2 (0.04)	2.27 (0.41)	0.0077	0.08	0.15 (0.03)	1.86 (0.42)	0.038	0.08	0.18 (0.03)	2.26 (0.42)	0.0052	0.08	0.23 (0.04)	2.75 (0.5)	0.0011	0.06
Major depression	0.07	0.07 (0.01)	0.93 (0.16)	0.63	0.1	0.1 (0.02)	1.07 (0.17)	0.67	0.07	0.06 (0.01)	0.81 (0.16)	0.23	0.07	0.04 (0.01)	0.58 (0.16)	0.0097	0.09	0.1 (0.01)	1.12 (0.16)	0.43	0.1	0.09 (0.02)	0.98 (0.17)	0.92	0.07	0.04 (0.01)	0.68 (0.17)	0.072	0.08	0.06 (0.01)	0.75 (0.17)	0.15	0.09	0.09 (0.02)	0.97 (0.2)	0.89	0.08	0.08 (0.01)	0.98 (0.17)	0.92	0.08	0.08 (0.01)	1.02 (0.15)	0.9	0.08	0.06 (0.01)	0.75 (0.15)	0.1	0.06
Memory	0.07	0.17 (0.04)	2.31 (0.55)	0.014	0.1	0.09 (0.04)	0.92 (0.42)	0.85	0.07	0.11 (0.04)	1.48 (0.57)	0.4	0.07	0.08 (0.04)	1.09 (0.49)	0.85	0.09	0.12 (0.04)	1.34 (0.46)	0.47	0.1	0.13 (0.04)	1.38 (0.42)	0.38	0.07	0.08 (0.03)	1.21 (0.51)	0.69	0.08	0.08 (0.04)	1.03 (0.49)	0.95	0.09	0.11 (0.04)	1.27 (0.46)	0.55	0.08	0.07 (0.04)	0.93 (0.46)	0.88	0.08	0.12 (0.04)	1.48 (0.48)	0.3	0.08	0.11 (0.04)	1.25 (0.43)	0.58	0.06
Multiple Sclerosis	0.07	0.21 (0.03)	2.81 (0.36)	5.8e-07	0.1	0.15 (0.04)	1.61 (0.38)	0.13	0.07	0.23 (0.03)	3.14 (0.44)	2.4e-06	0.07	0.12 (0.03)	1.71 (0.43)	0.11	0.09	0.13 (0.02)	1.45 (0.27)	0.11	0.1	0.12 (0.02)	1.29 (0.24)	0.24	0.07	0.21 (0.03)	3.18 (0.52)	2.6e-05	0.08	0.23 (0.04)	3 (0.49)	0.00019	0.09	0.12 (0.03)	1.35 (0.29)	0.24	0.08	0.16 (0.03)	2 (0.34)	0.0041	0.08	0.11 (0.02)	1.33 (0.27)	0.23	0.08	0.18 (0.03)	2.15 (0.32)	0.00045	0.06
Number of Children Ever Born	0.07	0.07 (0.02)	0.96 (0.33)	0.91	0.1	0.08 (0.02)	0.82 (0.25)	0.46	0.07	0.06 (0.02)	0.82 (0.33)	0.58	0.07	0.09 (0.02)	1.17 (0.33)	0.6	0.09	0.1 (0.03)	1.17 (0.31)	0.6	0.1	0.13 (0.03)	1.39 (0.29)	0.18	0.07	0.06 (0.02)	0.95 (0.36)	0.9	0.08	0.07 (0.02)	0.95 (0.31)	0.87	0.09	0.16 (0.03)	1.83 (0.31)	0.0085	0.08	0.06 (0.02)	0.76 (0.31)	0.43	0.08	0.11 (0.02)	1.38 (0.31)	0.23	0.08	0.1 (0.03)	1.15 (0.31)	0.63	0.06
Primary Biliary Cirrhosis	0.07	0.24 (0.05)	3.3 (0.69)	0.00013	0.1	0.19 (0.05)	1.95 (0.52)	0.072	0.07	0.26 (0.05)	3.66 (0.76)	0.0001	0.07	0.18 (0.04)	2.43 (0.61)	0.019	0.09	0.16 (0.05)	1.83 (0.56)	0.15	0.1	0.18 (0.05)	1.84 (0.48)	0.09	0.07	0.24 (0.05)	3.66 (0.77)	0.00025	0.08	0.37 (0.07)	4.81 (0.92)	4.5e-06	0.09	0.17 (0.05)	1.98 (0.52)	0.065	0.08	0.24 (0.06)	3.02 (0.73)	0.0038	0.08	0.18 (0.04)	2.27 (0.49)	0.018	0.08	0.23 (0.05)	2.7 (0.55)	0.00053	0.06
Rheumatoid Arthritis	0.07	0.21 (0.03)	2.78 (0.45)	2.3e-05	0.1	0.09 (0.03)	0.94 (0.35)	0.87	0.07	0.24 (0.04)	3.3 (0.55)	1.3e-05	0.07	0.16 (0.04)	2.17 (0.5)	0.017	0.09	0.15 (0.03)	1.76 (0.35)	0.024	0.1	0.08 (0.03)	0.83 (0.33)	0.59	0.07	0.18 (0.04)	2.81 (0.56)	0.00048	0.08	0.21 (0.04)	2.69 (0.53)	0.0011	0.09	0.2 (0.04)	2.23 (0.41)	0.0014	0.08	0.12 (0.03)	1.56 (0.42)	0.18	0.08	0.17 (0.03)	2.17 (0.43)	0.0064	0.08	0.17 (0.04)	2.03 (0.48)	0.039	0.06
Reaction time	0.07	0.12 (0.01)	1.66 (0.18)	0.00041	0.1	0.1 (0.01)	1.04 (0.15)	0.8	0.07	0.12 (0.01)	1.71 (0.19)	0.00032	0.07	0.05 (0.01)	0.66 (0.17)	0.052	0.09	0.11 (0.01)	1.25 (0.15)	0.088	0.1	0.1 (0.01)	1.1 (0.15)	0.51	0.07	0.07 (0.01)	1.14 (0.18)	0.44	0.08	0.1 (0.02)	1.33 (0.21)	0.12	0.09	0.09 (0.01)	1.08 (0.17)	0.64	0.08	0.1 (0.01)	1.21 (0.18)	0.25	0.08	0.11 (0.01)	1.44 (0.16)	0.0047	0.08	0.08 (0.01)	0.99 (0.14)	0.95	0.06
Schizophrenia	0.07	0.12 (0.02)	1.68 (0.23)	0.003	0.1	0.12 (0.01)	1.3 (0.13)	0.022	0.07	0.09 (0.01)	1.25 (0.15)	0.092	0.07	0.06 (0.01)	0.84 (0.15)	0.29	0.09	0.14 (0.02)	1.63 (0.24)	0.0088	0.1	0.13 (0.01)	1.34 (0.15)	0.023	0.07	0.09 (0.02)	1.31 (0.23)	0.19	0.08	0.08 (0.01)	1.03 (0.15)	0.82	0.09	0.11 (0.01)	1.21 (0.15)	0.17	0.08	0.11 (0.01)	1.42 (0.15)	0.006	0.08	0.14 (0.02)	1.72 (0.25)	0.0043	0.08	0.11 (0.02)	1.3 (0.2)	0.14	0.06
Systemic Lupus Erythematosus	0.07	0.23 (0.04)	3.08 (0.6)	0.0002	0.1	0.15 (0.05)	1.58 (0.51)	0.26	0.07	0.26 (0.05)	3.61 (0.66)	2.9e-05	0.07	0.1 (0.04)	1.36 (0.61)	0.56	0.09	0.14 (0.04)	1.58 (0.49)	0.23	0.1	0.13 (0.05)	1.41 (0.5)	0.42	0.07	0.26 (0.05)	3.98 (0.8)	0.00062	0.08	0.31 (0.07)	4.03 (0.91)	0.00027	0.09	0.15 (0.05)	1.68 (0.53)	0.21	0.08	0.2 (0.05)	2.49 (0.6)	0.013	0.08	0.12 (0.04)	1.45 (0.51)	0.37	0.08	0.19 (0.05)	2.28 (0.58)	0.027	0.06
Sleep duration	0.07	0.09 (0.01)	1.27 (0.16)	0.091	0.1	0.12 (0.01)	1.21 (0.15)	0.16	0.07	0.09 (0.01)	1.26 (0.15)	0.088	0.07	0.07 (0.01)	1.02 (0.16)	0.92	0.09	0.11 (0.01)	1.26 (0.15)	0.076	0.1	0.1 (0.01)	1.02 (0.15)	0.92	0.07	0.08 (0.01)	1.24 (0.19)	0.2	0.08	0.1 (0.02)	1.32 (0.21)	0.12	0.09	0.11 (0.02)	1.3 (0.18)	0.088	0.08	0.1 (0.01)	1.31 (0.17)	0.065	0.08	0.1 (0.01)	1.24 (0.17)	0.16	0.08	0.11 (0.02)	1.25 (0.2)	0.21	0.06
Smoking initiation	0.07	0.09 (0.01)	1.15 (0.14)	0.28	0.1	0.09 (0.01)	0.95 (0.12)	0.65	0.07	0.09 (0.01)	1.27 (0.17)	0.1	0.07	0.05 (0.01)	0.7 (0.13)	0.018	0.09	0.09 (0.01)	1.06 (0.14)	0.67	0.1	0.13 (0.02)	1.32 (0.24)	0.18	0.07	0.07 (0.01)	1.04 (0.15)	0.8	0.08	0.05 (0.01)	0.62 (0.12)	0.0017	0.09	0.08 (0.01)	0.91 (0.13)	0.49	0.08	0.08 (0.01)	0.97 (0.15)	0.85	0.08	0.1 (0.01)	1.21 (0.15)	0.14	0.08	0.08 (0.01)	0.91 (0.12)	0.45	0.06
Snoring	0.07	0.1 (0.02)	1.4 (0.2)	0.051	0.1	0.07 (0.01)	0.76 (0.16)	0.12	0.07	0.09 (0.02)	1.24 (0.21)	0.27	0.07	0.09 (0.02)	1.2 (0.25)	0.44	0.09	0.12 (0.02)	1.37 (0.19)	0.052	0.1	0.1 (0.01)	1.06 (0.15)	0.7	0.07	0.08 (0.02)	1.25 (0.24)	0.3	0.08	0.08 (0.01)	0.98 (0.19)	0.93	0.09	0.11 (0.02)	1.22 (0.19)	0.26	0.08	0.07 (0.01)	0.84 (0.18)	0.36	0.08	0.09 (0.01)	1.12 (0.18)	0.49	0.08	0.11 (0.02)	1.32 (0.21)	0.12	0.06
Stroke	0.07	0.15 (0.04)	1.98 (0.5)	0.044	0.1	0.06 (0.04)	0.58 (0.45)	0.33	0.07	0.13 (0.04)	1.85 (0.6)	0.16	0.07	0.04 (0.04)	0.52 (0.57)	0.38	0.09	0.12 (0.04)	1.42 (0.47)	0.37	0.1	0.19 (0.05)	1.95 (0.49)	0.065	0.07	0.13 (0.04)	1.93 (0.6)	0.12	0.08	0.11 (0.05)	1.37 (0.61)	0.55	0.09	0.1 (0.05)	1.11 (0.52)	0.83	0.08	0.1 (0.04)	1.26 (0.57)	0.65	0.08	0.18 (0.05)	2.26 (0.58)	0.033	0.08	0.16 (0.05)	1.89 (0.54)	0.1	0.06
Type 2 Diabetes	0.07	0.15 (0.03)	2.08 (0.36)	0.0015	0.1	0.05 (0.02)	0.56 (0.25)	0.067	0.07	0.13 (0.02)	1.76 (0.3)	0.0094	0.07	0.08 (0.02)	1.08 (0.28)	0.77	0.09	0.16 (0.03)	1.85 (0.32)	0.0076	0.1	0.07 (0.02)	0.75 (0.23)	0.27	0.07	0.25 (0.12)	3.77 (1.91)	0.14	0.08	0.08 (0.02)	1.04 (0.3)	0.89	0.09	0.11 (0.02)	1.2 (0.25)	0.4	0.08	0.1 (0.02)	1.29 (0.29)	0.32	0.08	0.13 (0.03)	1.63 (0.33)	0.054	0.08	0.1 (0.03)	1.21 (0.37)	0.57	0.06
TC	0.07	0.16 (0.03)	2.11 (0.38)	0.0015	0.1	0.17 (0.03)	1.75 (0.36)	0.033	0.07	0.16 (0.03)	2.26 (0.48)	0.0082	0.07	0.15 (0.04)	1.99 (0.49)	0.042	0.09	0.15 (0.04)	1.67 (0.42)	0.13	0.1	0.23 (0.04)	2.43 (0.44)	0.002	0.07	0.19 (0.04)	2.88 (0.6)	0.004	0.08	0.18 (0.04)	2.36 (0.49)	0.002	0.09	0.19 (0.03)	2.1 (0.39)	0.014	0.08	0.15 (0.03)	1.86 (0.43)	0.043	0.08	0.18 (0.03)	2.32 (0.37)	0.0016	0.08	0.21 (0.04)	2.51 (0.43)	0.00095	0.06
Triglycerides	0.07	0.16 (0.03)	2.1 (0.37)	0.0022	0.1	0.14 (0.03)	1.47 (0.32)	0.15	0.07	0.18 (0.03)	2.48 (0.42)	0.0014	0.07	0.1 (0.03)	1.41 (0.36)	0.24	0.09	0.12 (0.02)	1.33 (0.25)	0.18	0.1	0.19 (0.03)	1.95 (0.34)	0.0064	0.07	0.21 (0.03)	3.15 (0.48)	0.00019	0.08	0.15 (0.03)	1.89 (0.34)	0.0053	0.09	0.13 (0.02)	1.49 (0.26)	0.063	0.08	0.14 (0.03)	1.8 (0.4)	0.055	0.08	0.14 (0.03)	1.79 (0.33)	0.018	0.08	0.17 (0.03)	1.96 (0.32)	0.0063	0.06
Ulcerative colitis	0.07	0.18 (0.05)	2.46 (0.65)	0.016	0.1	0.17 (0.05)	1.79 (0.49)	0.11	0.07	0.22 (0.05)	3.11 (0.73)	0.0026	0.07	0.26 (0.06)	3.52 (0.84)	0.0024	0.09	0.21 (0.05)	2.37 (0.57)	0.012	0.1	0.17 (0.05)	1.74 (0.5)	0.15	0.07	0.18 (0.06)	2.75 (0.91)	0.057	0.08	0.27 (0.06)	3.52 (0.78)	0.0015	0.09	0.19 (0.05)	2.11 (0.55)	0.032	0.08	0.21 (0.05)	2.63 (0.58)	0.0054	0.08	0.17 (0.04)	2.13 (0.56)	0.046	0.08	0.23 (0.06)	2.72 (0.65)	0.0063	0.06
Weight	0.07	0.14 (0.01)	1.88 (0.15)	6e-08	0.1	0.11 (0.01)	1.11 (0.12)	0.34	0.07	0.15 (0.02)	2.02 (0.23)	1.9e-05	0.07	0.09 (0.01)	1.23 (0.14)	0.11	0.09	0.15 (0.01)	1.69 (0.12)	2.5e-07	0.1	0.12 (0.01)	1.25 (0.12)	0.035	0.07	0.12 (0.01)	1.89 (0.22)	0.00011	0.08	0.11 (0.01)	1.42 (0.14)	0.0027	0.09	0.13 (0.01)	1.5 (0.13)	0.00033	0.08	0.11 (0.01)	1.45 (0.16)	0.0064	0.08	0.14 (0.01)	1.73 (0.16)	1.8e-05	0.08	0.1 (0.01)	1.23 (0.16)	0.14	0.06
Waist-hip ratio (BMI adjusted)	0.07	0.16 (0.02)	2.14 (0.3)	0.00011	0.1	0.06 (0.02)	0.64 (0.21)	0.067	0.07	0.13 (0.02)	1.79 (0.29)	0.0058	0.07	0.11 (0.02)	1.46 (0.27)	0.097	0.09	0.14 (0.02)	1.6 (0.27)	0.03	0.1	0.1 (0.02)	1.01 (0.19)	0.94	0.07	0.14 (0.03)	2.21 (0.39)	0.0015	0.08	0.15 (0.03)	1.89 (0.33)	0.0095	0.09	0.09 (0.02)	1.05 (0.19)	0.78	0.08	0.1 (0.02)	1.27 (0.22)	0.23	0.08	0.12 (0.02)	1.55 (0.27)	0.039	0.08	0.1 (0.02)	1.23 (0.25)	0.36	0.06
[truncated: 111 more columns]

## Sheet: CorCor_toplast_10%
Trait	Adipose								Adrenal									Blood Immune							Brain								Heart								Kidney								Large Intestine
	diverged				conserved				diverged				conserved				diverged				conserved				diverged				conserved				diverged				conserved				diverged				conserved				diverged
	%SNPs	%h2 (se)	Enrichment (se)	P	%SNPs	%h2 (se)	Enrichment (se)	P	%SNPs	%h2 (se)	Enrichment (se)	P	%SNPs	%h2 (se)	Enrichment (se)	P	%SNPs	%h2 (se)	Enrichment (se)	P	%SNPs	%h2 (se)	Enrichment (se)	P	%SNPs	%h2 (se)	Enrichment (se)	P	%SNPs	%h2 (se)	Enrichment (se)	P	%SNPs	%h2 (se)	Enrichment (se)	P	%SNPs	%h2 (se)	Enrichment (se)	P	%SNPs	%h2 (se)	Enrichment (se)	P	%SNPs	%h2 (se)	Enrichment (se)	P	%SNPs
Alzheimer's disease	0.09	0.15 (0.06)	1.69 (0.63)	0.28	0.08	0.3 (0.08)	3.62 (0.97)	0.00043	0.07	0.23 (0.07)	3.35 (1.03)	0.0081	0.08	0.22 (0.06)	2.74 (0.73)	0.013	0.09	0.2 (0.07)	2.25 (0.8)	0.11	0.07	0.18 (0.05)	2.54 (0.67)	0.0095	0.07	0.43 (0.13)	5.82 (1.78)	0.0021	0.1	0.22 (0.07)	2.18 (0.73)	0.082	0.08	0.13 (0.05)	1.69 (0.69)	0.32	0.08	0.21 (0.07)	2.76 (0.96)	0.039	0.07	0.15 (0.06)	2.08 (0.76)	0.16	0.08	0.25 (0.09)	3.09 (1.16)	0.05	0.09
ADHD	0.09	0.06 (0.02)	0.62 (0.22)	0.08	0.08	0.07 (0.02)	0.8 (0.24)	0.4	0.07	0.01 (0.02)	0.2 (0.23)	0.00047	0.08	0.07 (0.02)	0.87 (0.2)	0.54	0.09	0.05 (0.02)	0.6 (0.27)	0.13	0.07	0.07 (0.02)	0.91 (0.24)	0.7	0.07	-0.01 (0.02)	-0.14 (0.2)	1.1e-08	0.1	0.15 (0.02)	1.51 (0.22)	0.022	0.08	0.03 (0.02)	0.38 (0.24)	0.011	0.08	0.1 (0.02)	1.32 (0.25)	0.19	0.07	0.07 (0.02)	1.01 (0.3)	0.97	0.08	0.05 (0.02)	0.64 (0.22)	0.11	0.09
Age at first birth	0.09	0.08 (0.02)	0.92 (0.2)	0.69	0.08	0.1 (0.02)	1.23 (0.19)	0.22	0.07	0.05 (0.01)	0.74 (0.18)	0.14	0.08	0.12 (0.02)	1.51 (0.2)	0.013	0.09	0.08 (0.02)	0.85 (0.21)	0.47	0.07	0.09 (0.02)	1.25 (0.24)	0.3	0.07	0.06 (0.01)	0.76 (0.19)	0.2	0.1	0.16 (0.02)	1.64 (0.21)	0.0025	0.08	0.08 (0.01)	1.01 (0.19)	0.98	0.08	0.1 (0.01)	1.32 (0.19)	0.092	0.07	0.1 (0.02)	1.38 (0.26)	0.15	0.08	0.13 (0.02)	1.57 (0.22)	0.01	0.09
Asthma	0.09	0.16 (0.04)	1.71 (0.44)	0.13	0.08	0.19 (0.04)	2.35 (0.5)	0.0038	0.07	0.12 (0.04)	1.76 (0.53)	0.18	0.08	0.19 (0.04)	2.38 (0.56)	0.01	0.09	0.12 (0.04)	1.31 (0.39)	0.43	0.07	0.18 (0.04)	2.46 (0.6)	0.011	0.07	0.21 (0.05)	2.8 (0.66)	0.016	0.1	0.2 (0.05)	2.04 (0.46)	0.017	0.08	0.1 (0.03)	1.29 (0.38)	0.46	0.08	0.15 (0.04)	1.9 (0.54)	0.089	0.07	0.11 (0.04)	1.56 (0.54)	0.32	0.08	0.17 (0.04)	2.17 (0.48)	0.015	0.09
Body Fat Percentage	0.09	0.1 (0.01)	1.07 (0.1)	0.47	0.08	0.12 (0.01)	1.52 (0.13)	6.1e-05	0.07	0.06 (0.01)	0.83 (0.11)	0.14	0.08	0.13 (0.01)	1.7 (0.15)	4.2e-06	0.09	0.11 (0.01)	1.21 (0.13)	0.12	0.07	0.13 (0.01)	1.84 (0.19)	1.2e-05	0.07	0.07 (0.01)	0.99 (0.13)	0.93	0.1	0.19 (0.01)	1.89 (0.12)	2.3e-12	0.08	0.07 (0.01)	0.92 (0.12)	0.51	0.08	0.15 (0.01)	1.9 (0.19)	7.7e-06	0.07	0.08 (0.01)	1.05 (0.14)	0.69	0.08	0.12 (0.01)	1.55 (0.12)	4.4e-06	0.09
Bipolar Disorder	0.09	0.13 (0.02)	1.46 (0.19)	0.016	0.08	0.14 (0.02)	1.78 (0.21)	0.00023	0.07	0.07 (0.01)	1.07 (0.21)	0.76	0.08	0.16 (0.02)	2.01 (0.24)	2e-05	0.09	0.12 (0.02)	1.3 (0.21)	0.15	0.07	0.16 (0.02)	2.15 (0.22)	4.3e-07	0.07	0.08 (0.02)	1.04 (0.23)	0.85	0.1	0.19 (0.02)	1.89 (0.19)	2.1e-06	0.08	0.09 (0.02)	1.11 (0.23)	0.64	0.08	0.14 (0.02)	1.76 (0.25)	0.0019	0.07	0.08 (0.02)	1.04 (0.21)	0.85	0.08	0.15 (0.02)	1.84 (0.2)	4.4e-05	0.09
BMI	0.09	0.1 (0.01)	1.07 (0.1)	0.46	0.08	0.12 (0.01)	1.46 (0.14)	0.0012	0.07	0.06 (0.01)	0.94 (0.12)	0.64	0.08	0.11 (0.01)	1.34 (0.14)	0.011	0.09	0.11 (0.01)	1.21 (0.16)	0.18	0.07	0.12 (0.02)	1.7 (0.26)	0.0076	0.07	0.07 (0.01)	0.89 (0.13)	0.38	0.1	0.18 (0.01)	1.75 (0.14)	5.2e-08	0.08	0.08 (0.01)	1.03 (0.11)	0.78	0.08	0.12 (0.01)	1.55 (0.16)	0.00044	0.07	0.08 (0.01)	1.12 (0.14)	0.39	0.08	0.11 (0.01)	1.33 (0.14)	0.015	0.09
Coronary artery disease	0.09	0.12 (0.02)	1.35 (0.24)	0.15	0.08	0.22 (0.02)	2.74 (0.3)	3.1e-09	0.07	0.06 (0.01)	0.85 (0.21)	0.49	0.08	0.19 (0.02)	2.43 (0.27)	6.5e-08	0.09	0.13 (0.02)	1.42 (0.27)	0.12	0.07	0.23 (0.02)	3.12 (0.34)	7.7e-11	0.07	0.11 (0.02)	1.53 (0.27)	0.053	0.1	0.21 (0.02)	2.08 (0.22)	3e-07	0.08	0.08 (0.02)	1 (0.23)	0.99	0.08	0.18 (0.02)	2.29 (0.27)	1.8e-06	0.07	0.12 (0.04)	1.68 (0.52)	0.2	0.08	0.21 (0.02)	2.68 (0.31)	6.7e-08	0.09
Crohn's disease	0.09	0.13 (0.03)	1.42 (0.38)	0.27	0.08	0.29 (0.05)	3.54 (0.67)	1.3e-05	0.07	0.09 (0.03)	1.28 (0.42)	0.51	0.08	0.23 (0.04)	2.87 (0.57)	0.0003	0.09	0.12 (0.04)	1.38 (0.4)	0.34	0.07	0.28 (0.06)	3.9 (0.82)	7.3e-05	0.07	0.19 (0.04)	2.62 (0.54)	0.0042	0.1	0.23 (0.05)	2.31 (0.48)	0.0038	0.08	0.09 (0.03)	1.22 (0.41)	0.59	0.08	0.25 (0.06)	3.21 (0.74)	0.00066	0.07	0.17 (0.04)	2.34 (0.59)	0.028	0.08	0.26 (0.05)	3.23 (0.6)	2.4e-05	0.09
Colorectal cancer	0.09	0.1 (0.08)	1.12 (0.93)	0.89	0.08	0.28 (0.12)	3.48 (1.41)	0.025	0.07	0.13 (0.09)	1.94 (1.33)	0.46	0.08	0.3 (0.11)	3.85 (1.46)	0.012	0.09	0.3 (0.14)	3.34 (1.51)	0.09	0.07	0.14 (0.1)	1.96 (1.32)	0.43	0.07	0.28 (0.13)	3.81 (1.74)	0.069	0.1	0.23 (0.11)	2.25 (1.11)	0.22	0.08	0.27 (0.11)	3.44 (1.43)	0.052	0.08	0.35 (0.12)	4.51 (1.54)	0.0017	0.07	0.13 (0.11)	1.85 (1.45)	0.56	0.08	0.21 (0.1)	2.67 (1.21)	0.11	0.09
Diverticular disease	0.09	0.09 (0.02)	1.03 (0.2)	0.9	0.08	0.14 (0.02)	1.68 (0.19)	0.00052	0.07	0.07 (0.02)	0.98 (0.28)	0.93	0.08	0.17 (0.02)	2.17 (0.28)	1.3e-05	0.09	0.16 (0.02)	1.8 (0.22)	0.00034	0.07	0.15 (0.02)	2.13 (0.26)	2.4e-05	0.07	0.18 (0.08)	2.41 (1.08)	0.19	0.1	0.21 (0.02)	2.13 (0.22)	7e-07	0.08	0.09 (0.02)	1.13 (0.23)	0.56	0.08	0.17 (0.02)	2.2 (0.31)	6.9e-05	0.07	0.14 (0.03)	1.87 (0.46)	0.066	0.08	0.16 (0.02)	1.96 (0.24)	2.5e-05	0.09
Years of education	0.09	0.1 (0.01)	1.08 (0.11)	0.46	0.08	0.11 (0.01)	1.36 (0.15)	0.021	0.07	0.05 (0.01)	0.7 (0.11)	0.0073	0.08	0.1 (0.01)	1.24 (0.11)	0.033	0.09	0.09 (0.01)	1.03 (0.12)	0.8	0.07	0.1 (0.01)	1.33 (0.17)	0.047	0.07	0.05 (0.01)	0.67 (0.17)	0.047	0.1	0.16 (0.01)	1.55 (0.13)	1.7e-05	0.08	0.07 (0.01)	0.88 (0.11)	0.31	0.08	0.11 (0.01)	1.43 (0.18)	0.018	0.07	0.07 (0.01)	0.91 (0.12)	0.43	0.08	0.1 (0.01)	1.3 (0.11)	0.0083	0.09
Epilepsy	0.09	0.09 (0.04)	0.97 (0.44)	0.95	0.08	0.19 (0.04)	2.33 (0.53)	0.0089	0.07	0.07 (0.03)	0.99 (0.47)	0.99	0.08	0.16 (0.04)	1.99 (0.52)	0.049	0.09	0.12 (0.04)	1.28 (0.46)	0.54	0.07	0.12 (0.04)	1.6 (0.55)	0.26	0.07	0.07 (0.04)	0.9 (0.55)	0.86	0.1	0.21 (0.04)	2.11 (0.45)	0.0084	0.08	0.09 (0.04)	1.21 (0.49)	0.67	0.08	0.2 (0.05)	2.58 (0.64)	0.011	0.07	0.15 (0.05)	2.08 (0.64)	0.084	0.08	0.19 (0.04)	2.32 (0.55)	0.01	0.09
Lung Function (FEV1)	0.09	0.07 (0.01)	0.77 (0.14)	0.092	0.08	0.13 (0.01)	1.61 (0.14)	2.1e-05	0.07	0.07 (0.01)	1.08 (0.2)	0.69	0.08	0.14 (0.01)	1.78 (0.15)	7.5e-07	0.09	0.1 (0.01)	1.1 (0.13)	0.42	0.07	0.16 (0.02)	2.15 (0.3)	0.00012	0.07	0.1 (0.02)	1.31 (0.22)	0.17	0.1	0.16 (0.01)	1.61 (0.13)	3.4e-06	0.08	0.07 (0.01)	0.85 (0.15)	0.29	0.08	0.16 (0.01)	2.02 (0.19)	1.1e-07	0.07	0.08 (0.01)	1.11 (0.18)	0.53	0.08	0.15 (0.01)	1.91 (0.15)	1.3e-08	0.09
Lung (FEV1/FVC)	0.09	0.09 (0.01)	0.93 (0.13)	0.62	0.08	0.17 (0.01)	2.13 (0.18)	1.1e-09	0.07	0.08 (0.01)	1.17 (0.22)	0.45	0.08	0.19 (0.02)	2.45 (0.31)	8.8e-06	0.09	0.12 (0.02)	1.28 (0.18)	0.13	0.07	0.15 (0.02)	2.14 (0.21)	1.2e-07	0.07	0.12 (0.02)	1.68 (0.24)	0.0057	0.1	0.19 (0.02)	1.89 (0.18)	2e-06	0.08	0.08 (0.01)	0.99 (0.17)	0.97	0.08	0.19 (0.02)	2.44 (0.21)	2.7e-11	0.07	0.09 (0.02)	1.27 (0.24)	0.26	0.08	0.19 (0.02)	2.4 (0.24)	3.2e-08	0.09
Fasting Glucose (BMI adjusted)	0.09	0.19 (0.08)	2.07 (0.89)	0.24	0.08	0.16 (0.06)	1.93 (0.68)	0.17	0.07	0.14 (0.05)	2.03 (0.77)	0.18	0.08	0.2 (0.05)	2.53 (0.6)	0.014	0.09	0.09 (0.05)	0.96 (0.61)	0.95	0.07	0.25 (0.05)	3.41 (0.73)	0.0017	0.07	0.16 (0.05)	2.09 (0.73)	0.16	0.1	0.27 (0.06)	2.72 (0.57)	0.0059	0.08	0.16 (0.05)	2.06 (0.63)	0.084	0.08	0.22 (0.06)	2.88 (0.78)	0.013	0.07	0.08 (0.05)	1.17 (0.65)	0.79	0.08	0.21 (0.05)	2.64 (0.68)	0.014	0.09
Fasting Insulin (BMI adjusted)	0.09	0.14 (0.05)	1.53 (0.52)	0.31	0.08	0.13 (0.04)	1.6 (0.54)	0.25	0.07	0.07 (0.04)	1.06 (0.57)	0.92	0.08	0.09 (0.04)	1.14 (0.56)	0.8	0.09	0.18 (0.05)	1.95 (0.58)	0.088	0.07	0.13 (0.04)	1.75 (0.59)	0.2	0.07	0.1 (0.04)	1.41 (0.61)	0.49	0.1	0.28 (0.05)	2.8 (0.54)	0.00029	0.08	0.03 (0.04)	0.36 (0.46)	0.15	0.08	0.21 (0.05)	2.71 (0.65)	0.0046	0.07	0.06 (0.05)	0.85 (0.7)	0.83	0.08	0.21 (0.05)	2.63 (0.62)	0.0024	0.09
Lung function (FVC)	0.09	0.08 (0.01)	0.83 (0.12)	0.15	0.08	0.14 (0.01)	1.74 (0.14)	2.4e-07	0.07	0.07 (0.01)	1.08 (0.18)	0.66	0.08	0.15 (0.01)	1.9 (0.15)	5.1e-09	0.09	0.11 (0.01)	1.23 (0.12)	0.06	0.07	0.16 (0.02)	2.24 (0.29)	3e-05	0.07	0.09 (0.01)	1.21 (0.19)	0.28	0.1	0.16 (0.01)	1.59 (0.12)	5.5e-07	0.08	0.07 (0.01)	0.89 (0.13)	0.4	0.08	0.15 (0.01)	2 (0.17)	7.3e-09	0.07	0.09 (0.01)	1.21 (0.17)	0.22	0.08	0.15 (0.01)	1.87 (0.16)	3.9e-08	0.09
HDL	0.09	0.16 (0.03)	1.74 (0.34)	0.026	0.08	0.18 (0.03)	2.22 (0.39)	0.0012	0.07	0.12 (0.03)	1.75 (0.44)	0.085	0.08	0.16 (0.03)	2.01 (0.33)	0.0013	0.09	0.15 (0.03)	1.69 (0.37)	0.055	0.07	0.14 (0.02)	1.97 (0.33)	0.0018	0.07	0.15 (0.04)	2.05 (0.49)	0.033	0.1	0.17 (0.02)	1.74 (0.25)	0.0019	0.08	0.15 (0.03)	1.88 (0.41)	0.031	0.08	0.18 (0.03)	2.4 (0.37)	4.4e-05	0.07	0.08 (0.02)	1.17 (0.23)	0.47	0.08	0.19 (0.03)	2.34 (0.32)	9.8e-05	0.09
Height	0.09	0.1 (0.01)	1.1 (0.15)	0.49	0.08	0.25 (0.02)	3.03 (0.29)	1.2e-10	0.07	0.08 (0.01)	1.2 (0.16)	0.23	0.08	0.2 (0.02)	2.51 (0.2)	2.9e-13	0.09	0.13 (0.01)	1.49 (0.16)	0.0021	0.07	0.22 (0.02)	3.09 (0.28)	4.7e-12	0.07	0.16 (0.02)	2.11 (0.28)	0.00011	0.1	0.18 (0.01)	1.84 (0.13)	2.2e-09	0.08	0.09 (0.01)	1.15 (0.17)	0.37	0.08	0.2 (0.01)	2.64 (0.19)	3.7e-15	0.07	0.12 (0.02)	1.63 (0.25)	0.014	0.08	0.21 (0.02)	2.63 (0.19)	5.2e-15	0.09
Heart failure	0.09	0.12 (0.02)	1.28 (0.23)	0.23	0.08	0.15 (0.03)	1.89 (0.31)	0.0031	0.07	0.05 (0.02)	0.72 (0.28)	0.31	0.08	0.18 (0.03)	2.23 (0.34)	0.00026	0.09	0.15 (0.03)	1.67 (0.29)	0.022	0.07	0.18 (0.03)	2.43 (0.35)	2.3e-05	0.07	0.09 (0.02)	1.22 (0.31)	0.47	0.1	0.17 (0.03)	1.74 (0.26)	0.0042	0.08	0.1 (0.02)	1.32 (0.3)	0.28	0.08	0.18 (0.03)	2.3 (0.36)	0.00016	0.07	0.12 (0.03)	1.63 (0.36)	0.084	0.08	0.15 (0.03)	1.89 (0.34)	0.0065	0.09
HOMA-IR	0.09	0.13 (0.07)	1.39 (0.82)	0.63	0.08	0.2 (0.08)	2.41 (1.02)	0.12	0.07	0.07 (0.07)	1.09 (0.99)	0.93	0.08	0.25 (0.09)	3.15 (1.2)	0.035	0.09	0.2 (0.08)	2.19 (0.89)	0.17	0.07	0.15 (0.07)	2.06 (0.98)	0.26	0.07	0.11 (0.09)	1.53 (1.16)	0.65	0.1	0.19 (0.08)	1.93 (0.83)	0.25	0.08	0.09 (0.07)	1.21 (0.92)	0.82	0.08	0.2 (0.09)	2.61 (1.18)	0.13	0.07	0.11 (0.07)	1.46 (0.98)	0.63	0.08	0.13 (0.08)	1.68 (0.94)	0.45	0.09
Hypertension	0.09	0.11 (0.01)	1.21 (0.15)	0.17	0.08	0.22 (0.02)	2.64 (0.3)	1e-07	0.07	0.08 (0.01)	1.13 (0.19)	0.49	0.08	0.16 (0.02)	2.09 (0.22)	2.2e-07	0.09	0.12 (0.01)	1.33 (0.15)	0.029	0.07	0.17 (0.02)	2.38 (0.23)	1e-09	0.07	0.12 (0.02)	1.64 (0.23)	0.0066	0.1	0.2 (0.02)	2 (0.17)	1.7e-08	0.08	0.1 (0.02)	1.29 (0.22)	0.2	0.08	0.19 (0.02)	2.48 (0.21)	1e-12	0.07	0.09 (0.01)	1.28 (0.17)	0.12	0.08	0.21 (0.02)	2.57 (0.28)	4.6e-08	0.09
IBD	0.09	0.17 (0.04)	1.9 (0.42)	0.028	0.08	0.32 (0.05)	3.97 (0.64)	1.6e-08	0.07	0.16 (0.03)	2.35 (0.51)	0.0077	0.08	0.21 (0.04)	2.68 (0.48)	0.00032	0.09	0.16 (0.04)	1.82 (0.41)	0.034	0.07	0.29 (0.05)	3.95 (0.71)	6.1e-06	0.07	0.24 (0.04)	3.26 (0.55)	2.8e-05	0.1	0.21 (0.04)	2.05 (0.4)	0.012	0.08	0.14 (0.03)	1.79 (0.4)	0.043	0.08	0.22 (0.05)	2.8 (0.6)	0.0014	0.07	0.21 (0.04)	2.83 (0.58)	0.00097	0.08	0.3 (0.05)	3.71 (0.56)	6e-08	0.09
Income	0.09	0.08 (0.01)	0.88 (0.16)	0.45	0.08	0.11 (0.02)	1.3 (0.2)	0.13	0.07	0.05 (0.01)	0.7 (0.18)	0.1	0.08	0.08 (0.01)	1.07 (0.17)	0.68	0.09	0.07 (0.02)	0.75 (0.19)	0.18	0.07	0.09 (0.02)	1.31 (0.22)	0.15	0.07	0.04 (0.01)	0.59 (0.17)	0.015	0.1	0.15 (0.02)	1.53 (0.21)	0.014	0.08	0.07 (0.02)	0.85 (0.2)	0.44	0.08	0.1 (0.01)	1.24 (0.18)	0.18	0.07	0.09 (0.02)	1.27 (0.23)	0.23	0.08	0.12 (0.02)	1.45 (0.19)	0.015	0.09
Intelligence	0.09	0.08 (0.01)	0.92 (0.15)	0.6	0.08	0.15 (0.02)	1.82 (0.22)	0.0003	0.07	0.05 (0.01)	0.66 (0.16)	0.031	0.08	0.12 (0.01)	1.58 (0.18)	0.0012	0.09	0.1 (0.02)	1.12 (0.19)	0.52	0.07	0.11 (0.02)	1.57 (0.22)	0.01	0.07	0.04 (0.01)	0.59 (0.15)	0.0058	0.1	0.19 (0.02)	1.9 (0.17)	1.7e-07	0.08	0.06 (0.01)	0.75 (0.16)	0.12	0.08	0.13 (0.01)	1.68 (0.18)	6.2e-05	0.07	0.07 (0.01)	0.99 (0.16)	0.94	0.08	0.11 (0.01)	1.41 (0.16)	0.011	0.09
LDL	0.09	0.2 (0.04)	2.23 (0.44)	0.0076	0.08	0.27 (0.04)	3.26 (0.44)	1.5e-05	0.07	0.11 (0.04)	1.64 (0.54)	0.23	0.08	0.25 (0.05)	3.14 (0.57)	0.00051	0.09	0.21 (0.05)	2.37 (0.51)	0.0073	0.07	0.23 (0.05)	3.2 (0.65)	0.0016	0.07	0.15 (0.04)	2.03 (0.53)	0.042	0.1	0.2 (0.03)	2 (0.34)	0.012	0.08	0.19 (0.05)	2.47 (0.68)	0.034	0.08	0.23 (0.04)	3 (0.49)	0.00037	0.07	0.11 (0.03)	1.54 (0.37)	0.14	0.08	0.24 (0.04)	3 (0.53)	0.00061	0.09
Major depression	0.09	0.08 (0.01)	0.9 (0.15)	0.51	0.08	0.06 (0.01)	0.69 (0.12)	0.011	0.07	0.05 (0.01)	0.66 (0.15)	0.028	0.08	0.08 (0.01)	0.97 (0.14)	0.84	0.09	0.08 (0.01)	0.93 (0.16)	0.66	0.07	0.06 (0.01)	0.89 (0.16)	0.48	0.07	0.02 (0.01)	0.26 (0.13)	2.8e-08	0.1	0.14 (0.02)	1.41 (0.17)	0.014	0.08	0.07 (0.01)	0.9 (0.16)	0.56	0.08	0.07 (0.01)	0.86 (0.14)	0.3	0.07	0.07 (0.01)	0.9 (0.21)	0.64	0.08	0.05 (0.01)	0.63 (0.13)	0.0051	0.09
Memory	0.09	0.1 (0.04)	1.06 (0.42)	0.89	0.08	0.15 (0.04)	1.89 (0.48)	0.06	0.07	0.05 (0.03)	0.77 (0.47)	0.62	0.08	0.13 (0.04)	1.66 (0.5)	0.18	0.09	0.15 (0.04)	1.67 (0.49)	0.17	0.07	0.22 (0.05)	3.06 (0.65)	0.0012	0.07	0.07 (0.04)	0.89 (0.5)	0.82	0.1	0.29 (0.05)	2.93 (0.55)	0.0004	0.08	0.09 (0.04)	1.16 (0.48)	0.74	0.08	0.12 (0.03)	1.59 (0.44)	0.18	0.07	0.13 (0.04)	1.78 (0.49)	0.11	0.08	0.09 (0.04)	1.08 (0.45)	0.86	0.09
Multiple Sclerosis	0.09	0.08 (0.02)	0.92 (0.24)	0.73	0.08	0.32 (0.04)	3.9 (0.45)	2.3e-11	0.07	0.08 (0.03)	1.22 (0.39)	0.57	0.08	0.29 (0.05)	3.64 (0.66)	0.00039	0.09	0.12 (0.02)	1.29 (0.26)	0.26	0.07	0.29 (0.04)	4.03 (0.52)	2.5e-08	0.07	0.2 (0.04)	2.76 (0.49)	0.00021	0.1	0.27 (0.05)	2.73 (0.51)	0.0021	0.08	0.09 (0.03)	1.18 (0.32)	0.57	0.08	0.25 (0.03)	3.19 (0.41)	1.7e-08	0.07	0.12 (0.02)	1.66 (0.29)	0.03	0.08	0.29 (0.04)	3.66 (0.44)	3.8e-10	0.09
Number of Children Ever Born	0.09	0.08 (0.03)	0.83 (0.36)	0.63	0.08	0.1 (0.02)	1.19 (0.27)	0.48	0.07	0.07 (0.02)	0.97 (0.31)	0.93	0.08	0.11 (0.02)	1.43 (0.28)	0.12	0.09	0.12 (0.03)	1.28 (0.3)	0.34	0.07	0.04 (0.02)	0.49 (0.27)	0.055	0.07	0.05 (0.02)	0.68 (0.29)	0.27	0.1	0.15 (0.03)	1.5 (0.27)	0.07	0.08	0.06 (0.02)	0.84 (0.32)	0.62	0.08	0.09 (0.02)	1.17 (0.3)	0.58	0.07	0.07 (0.02)	0.97 (0.32)	0.93	0.08	0.07 (0.02)	0.91 (0.28)	0.74	0.09
Primary Biliary Cirrhosis	0.09	0.17 (0.05)	1.92 (0.57)	0.1	0.08	0.32 (0.07)	3.9 (0.81)	4.9e-05	0.07	0.12 (0.04)	1.77 (0.59)	0.19	0.08	0.37 (0.08)	4.74 (1)	8.5e-05	0.09	0.17 (0.05)	1.87 (0.55)	0.12	0.07	0.38 (0.07)	5.27 (1.01)	8e-07	0.07	0.26 (0.06)	3.5 (0.83)	0.003	0.1	0.35 (0.07)	3.5 (0.71)	0.00032	0.08	0.17 (0.05)	2.16 (0.63)	0.068	0.08	0.31 (0.07)	4.01 (0.87)	0.00033	0.07	0.18 (0.05)	2.54 (0.67)	0.018	0.08	0.34 (0.06)	4.19 (0.77)	1.2e-06	0.09
Rheumatoid Arthritis	0.09	0.09 (0.03)	0.99 (0.35)	0.98	0.08	0.29 (0.06)	3.52 (0.71)	0.00018	0.07	0.13 (0.03)	1.89 (0.42)	0.03	0.08	0.24 (0.05)	3.09 (0.68)	0.0016	0.09	0.14 (0.03)	1.52 (0.37)	0.16	0.07	0.28 (0.04)	3.83 (0.61)	2.5e-06	0.07	0.2 (0.04)	2.75 (0.47)	9.8e-05	0.1	0.25 (0.04)	2.52 (0.39)	0.00037	0.08	0.12 (0.04)	1.61 (0.45)	0.18	0.08	0.22 (0.04)	2.83 (0.49)	0.00027	0.07	0.12 (0.03)	1.66 (0.43)	0.13	0.08	0.24 (0.04)	3.01 (0.47)	4.7e-06	0.09
Reaction time	0.09	0.1 (0.01)	1.11 (0.15)	0.46	0.08	0.13 (0.01)	1.55 (0.18)	0.0019	0.07	0.04 (0.01)	0.64 (0.18)	0.05	0.08	0.14 (0.01)	1.74 (0.17)	2.1e-05	0.09	0.09 (0.01)	0.99 (0.13)	0.93	0.07	0.12 (0.01)	1.66 (0.19)	0.00067	0.07	0.05 (0.01)	0.7 (0.15)	0.055	0.1	0.19 (0.01)	1.93 (0.14)	2.3e-11	0.08	0.06 (0.01)	0.81 (0.18)	0.3	0.08	0.13 (0.01)	1.68 (0.19)	0.00048	0.07	0.08 (0.01)	1.11 (0.17)	0.53	0.08	0.13 (0.02)	1.67 (0.21)	0.0019	0.09
Schizophrenia	0.09	0.1 (0.01)	1.05 (0.14)	0.74	0.08	0.13 (0.01)	1.56 (0.16)	0.00035	0.07	0.05 (0.01)	0.76 (0.15)	0.11	0.08	0.15 (0.01)	1.89 (0.14)	9.5e-10	0.09	0.1 (0.01)	1.13 (0.14)	0.37	0.07	0.13 (0.01)	1.8 (0.2)	9.7e-05	0.07	0.04 (0.01)	0.5 (0.15)	0.0012	0.1	0.2 (0.01)	2.01 (0.13)	5.6e-13	0.08	0.08 (0.01)	1.06 (0.16)	0.71	0.08	0.13 (0.01)	1.63 (0.17)	0.00023	0.07	0.07 (0.01)	0.96 (0.16)	0.79	0.08	0.13 (0.01)	1.65 (0.16)	0.00011	0.09
Systemic Lupus Erythematosus	0.09	0.15 (0.05)	1.67 (0.54)	0.22	0.08	0.33 (0.05)	4 (0.67)	2.2e-08	0.07	0.08 (0.04)	1.21 (0.6)	0.72	0.08	0.26 (0.06)	3.33 (0.7)	0.00025	0.09	0.14 (0.04)	1.51 (0.5)	0.31	0.07	0.28 (0.05)	3.9 (0.76)	7e-05	0.07	0.19 (0.05)	2.55 (0.69)	0.021	0.1	0.25 (0.05)	2.48 (0.47)	0.0027	0.08	0.07 (0.04)	0.87 (0.57)	0.81	0.08	0.23 (0.05)	2.97 (0.62)	0.00072	0.07	0.09 (0.05)	1.23 (0.7)	0.75	0.08	0.27 (0.05)	3.34 (0.63)	3.9e-06	0.09
Sleep duration	0.09	0.1 (0.01)	1.09 (0.16)	0.57	0.08	0.11 (0.01)	1.37 (0.13)	0.005	0.07	0.07 (0.01)	0.98 (0.16)	0.89	0.08	0.11 (0.01)	1.34 (0.16)	0.032	0.09	0.11 (0.01)	1.18 (0.13)	0.19	0.07	0.12 (0.01)	1.6 (0.17)	0.00043	0.07	0.05 (0.01)	0.71 (0.16)	0.076	0.1	0.18 (0.01)	1.75 (0.14)	1.4e-07	0.08	0.09 (0.01)	1.21 (0.15)	0.17	0.08	0.12 (0.01)	1.51 (0.18)	0.0031	0.07	0.08 (0.01)	1.04 (0.16)	0.79	0.08	0.11 (0.01)	1.34 (0.15)	0.017	0.09
Smoking initiation	0.09	0.08 (0.01)	0.88 (0.12)	0.34	0.08	0.08 (0.01)	1.03 (0.11)	0.79	0.07	0.05 (0.01)	0.7 (0.12)	0.013	0.08	0.09 (0.01)	1.09 (0.11)	0.41	0.09	0.09 (0.02)	1.02 (0.19)	0.9	0.07	0.08 (0.01)	1.17 (0.15)	0.25	0.07	0.03 (0.01)	0.39 (0.11)	9.3e-08	0.1	0.15 (0.01)	1.46 (0.14)	0.0014	0.08	0.06 (0.01)	0.76 (0.11)	0.036	0.08	0.09 (0.01)	1.14 (0.14)	0.28	0.07	0.05 (0.01)	0.75 (0.15)	0.095	0.08	0.09 (0.01)	1.15 (0.12)	0.2	0.09
Snoring	0.09	0.08 (0.01)	0.92 (0.16)	0.63	0.08	0.11 (0.01)	1.37 (0.16)	0.025	0.07	0.07 (0.01)	0.98 (0.2)	0.92	0.08	0.11 (0.02)	1.36 (0.19)	0.059	0.09	0.09 (0.01)	0.99 (0.15)	0.97	0.07	0.1 (0.01)	1.4 (0.2)	0.043	0.07	0.06 (0.02)	0.87 (0.2)	0.54	0.1	0.15 (0.02)	1.45 (0.16)	0.0042	0.08	0.07 (0.01)	0.86 (0.18)	0.41	0.08	0.1 (0.01)	1.35 (0.16)	0.03	0.07	0.07 (0.01)	1.01 (0.17)	0.96	0.08	0.11 (0.01)	1.34 (0.18)	0.066	0.09
Stroke	0.09	0.1 (0.04)	1.09 (0.42)	0.84	0.08	0.3 (0.05)	3.63 (0.63)	2.2e-05	0.07	0.04 (0.03)	0.58 (0.48)	0.38	0.08	0.19 (0.04)	2.4 (0.47)	0.0024	0.09	0.16 (0.05)	1.82 (0.51)	0.12	0.07	0.16 (0.04)	2.21 (0.52)	0.02	0.07	0.09 (0.04)	1.16 (0.5)	0.75	0.1	0.2 (0.04)	2.03 (0.44)	0.017	0.08	0.04 (0.04)	0.54 (0.47)	0.32	0.08	0.16 (0.04)	2.06 (0.49)	0.037	0.07	0.11 (0.04)	1.56 (0.56)	0.32	0.08	0.18 (0.04)	2.27 (0.48)	0.0062	0.09
Type 2 Diabetes	0.09	0.1 (0.02)	1.13 (0.22)	0.54	0.08	0.18 (0.02)	2.17 (0.3)	0.00011	0.07	0.06 (0.02)	0.83 (0.27)	0.54	0.08	0.19 (0.02)	2.38 (0.31)	3.7e-06	0.09	0.09 (0.02)	1.03 (0.23)	0.89	0.07	0.21 (0.03)	2.96 (0.46)	2.4e-05	0.07	0.07 (0.02)	0.9 (0.23)	0.65	0.1	0.22 (0.02)	2.22 (0.25)	6.3e-06	0.08	0.08 (0.02)	1 (0.25)	0.99	0.08	0.22 (0.05)	2.84 (0.68)	0.0088	0.07	0.1 (0.02)	1.37 (0.26)	0.17	0.08	0.2 (0.02)	2.44 (0.31)	4.1e-06	0.09
TC	0.09	0.22 (0.04)	2.45 (0.46)	0.004	0.08	0.26 (0.04)	3.13 (0.49)	0.00017	0.07	0.12 (0.04)	1.69 (0.54)	0.2	0.08	0.23 (0.04)	2.95 (0.47)	0.00017	0.09	0.23 (0.05)	2.51 (0.53)	0.005	0.07	0.22 (0.04)	3.11 (0.55)	0.0005	0.07	0.17 (0.04)	2.33 (0.51)	0.011	0.1	0.2 (0.03)	1.99 (0.3)	0.0049	0.08	0.18 (0.05)	2.37 (0.69)	0.057	0.08	0.22 (0.03)	2.89 (0.4)	4.3e-05	0.07	0.11 (0.03)	1.55 (0.37)	0.11	0.08	0.23 (0.04)	2.87 (0.46)	0.0003	0.09
Triglycerides	0.09	0.23 (0.06)	2.54 (0.64)	0.029	0.08	0.2 (0.04)	2.43 (0.5)	0.0052	0.07	0.09 (0.03)	1.27 (0.4)	0.5	0.08	0.19 (0.03)	2.37 (0.35)	0.00029	0.09	0.18 (0.03)	1.94 (0.35)	0.0056	0.07	0.19 (0.04)	2.65 (0.53)	0.0053	0.07	0.14 (0.03)	1.85 (0.45)	0.069	0.1	0.19 (0.03)	1.9 (0.29)	0.0051	0.08	0.15 (0.04)	1.88 (0.46)	0.063	0.08	0.18 (0.03)	2.4 (0.43)	0.001	0.07	0.1 (0.02)	1.43 (0.3)	0.16	0.08	0.19 (0.03)	2.4 (0.4)	0.0018	0.09
Ulcerative colitis	0.09	0.19 (0.05)	2.08 (0.55)	0.048	0.08	0.33 (0.07)	4 (0.81)	1.7e-05	0.07	0.2 (0.05)	2.88 (0.77)	0.012	0.08	0.24 (0.05)	3.07 (0.61)	0.00069	0.09	0.19 (0.05)	2.07 (0.6)	0.073	0.07	0.3 (0.06)	4.14 (0.81)	3.2e-05	0.07	0.27 (0.06)	3.6 (0.75)	0.00018	0.1	0.19 (0.05)	1.88 (0.48)	0.077	0.08	0.16 (0.05)	2.09 (0.61)	0.069	0.08	0.21 (0.05)	2.75 (0.66)	0.0082	0.07	0.21 (0.05)	2.96 (0.67)	0.0018	0.08	0.29 (0.05)	3.67 (0.68)	8.1e-06	0.09
Weight	0.09	0.1 (0.01)	1.12 (0.1)	0.2	0.08	0.15 (0.01)	1.89 (0.17)	8.5e-07	0.07	0.07 (0.01)	0.98 (0.12)	0.85	0.08	0.14 (0.01)	1.72 (0.15)	1.1e-06	0.09	0.12 (0.01)	1.32 (0.15)	0.034	0.07	0.16 (0.02)	2.28 (0.25)	1.2e-06	0.07	0.09 (0.01)	1.19 (0.13)	0.15	0.1	0.2 (0.01)	1.95 (0.12)	1.4e-12	0.08	0.08 (0.01)	1.07 (0.11)	0.52	0.08	0.15 (0.01)	2 (0.17)	2.4e-08	0.07	0.1 (0.01)	1.39 (0.15)	0.011	0.08	0.14 (0.01)	1.78 (0.15)	1.3e-07	0.09
Waist-hip ratio (BMI adjusted)	0.09	0.1 (0.03)	1.11 (0.29)	0.7	0.08	0.15 (0.02)	1.85 (0.23)	0.00018	0.07	0.06 (0.01)	0.89 (0.21)	0.59	0.08	0.15 (0.02)	1.87 (0.27)	0.002	0.09	0.1 (0.02)	1.16 (0.19)	0.4	0.07	0.17 (0.02)	2.4 (0.29)	3.2e-06	0.07	0.13 (0.02)	1.72 (0.31)	0.018	0.1	0.15 (0.02)	1.52 (0.16)	0.0012	0.08	0.04 (0.02)	0.52 (0.22)	0.033	0.08	0.2 (0.04)	2.63 (0.54)	0.0023	0.07	0.07 (0.01)	1.03 (0.18)	0.88	0.08	0.18 (0.02)	2.2 (0.26)	1.8e-06	0.09
[truncated: 111 more columns]
