# Supplementary material for: Comparative transcriptome in large-scale human and cattle populations
Source: Genome Biol. 2022 Aug 22;23:176. doi: 10.1186/s13059-022-02745-4 (PMC9394047; doi:10.1186/s13059-022-02745-4)
Supplement: Supplementary file 10 — Additional file 10: Table S9. Partitioning heritability with expression-conserved and divergent genes in milk production traits using GREML-LDMS. [file 13059_2022_2745_MOESM10_ESM.xlsx]

## Sheet: Milk yield
Additional file 10: Table S9. Partitioning heritability with expression-conserved and divergent genes in milk production traits using GREML-LDMS.
	Tissue	Conserved							Diverged							Rest		Residual
		Variance	SE	Heritability (all SNPs)	Prop.Heritability	Number of SNPs	Prop.SNPs	Heritability (per SNP)	Variance	SE	Heritability (all SNPs)	Prop.Heritability	No. SNP	Prop.SNPs	Heritability (per SNP)	Variance	SE	Variance	SE
Gene level	Adipose	13885.9	11391.3	0.103801	0.132977	413250	0.131253	2.51182e-07	205.627	11239.3	0.001536	0.00196916	366705	0.11647	4.18865e-09	90331.8	8978.92	117404	1700.12
	Adrenal	22069.5	10680.1	0.165397	0.21278	392938	0.124801	4.20924e-07	6049.04	9777	0.045334	0.058321	459765	0.146026	9.86025e-08	75601.3	8699.98	118853	1724.87
	Blood	21113.8	11365	0.161594	0.209072	387084	0.122942	4.17465e-07	1548.67	10569	0.011852	0.0153351	419957	0.133383	2.82219e-08	78325.9	8801.45	118685	1727.32
	Brain	10585.7	12423.6	0.078468	0.100264	407772	0.129513	1.92431e-07	2389.41	12669	0.017711	0.0226316	343658	0.10915	5.15367e-08	92603	8969.22	117309	1714.8
	Heart	13415.8	11219.7	0.100784	0.129805	395521	0.125622	2.54813e-07	10542.3	11122.4	0.079198	0.102003	395677	0.125671	2.00158e-07	79395.3	9001.37	119039	1726.03
	Kidney	24278.8	12682.8	0.180286	0.230799	400657	0.127253	4.49976e-07	2375.15	12444.7	0.017636	0.0225787	352847	0.112068	4.9982e-08	78540.4	8886.3	117896	1716.8
	Large_Intestine	10055.3	11155.1	0.074818	0.0959339	416554	0.132302	1.79612e-07	4289.86	11235.9	0.031919	0.0409279	368611	0.117075	8.65926e-08	90470	8945.32	118326	1721.2
	Liver	4052.59	12052.5	0.029908	0.0380698	402468	0.127828	7.43115e-08	1109.1	12036.8	0.008184	0.0104188	373010	0.118472	2.19404e-08	101290	9036.29	116180	1703.03
	Lung	30274.1	12156.1	0.224191	0.286116	408326	0.129689	5.49049e-07	992.743	11814.8	0.007352	0.00938225	368915	0.117171	1.99287e-08	74543.9	9014.29	116905	1714.03
	Mammary	10689.5	11165.7	0.079	0.100859	395978	0.125767	1.99506e-07	980.342	11100.2	0.007244	0.00924987	390803	0.124123	1.85362e-08	94314.6	9009.99	117300	1706.38
	Muscle	16823.4	12352.9	0.122077	0.154263	401088	0.12739	3.04365e-07	1414.53	11929.1	0.010263	0.0129706	383134	0.121688	2.6787e-08	90819	9210.56	115012	1712.76
	Ovary	16435.3	12461.7	0.11906	0.149872	404775	0.128561	2.94139e-07	3147.55	12653.2	0.022801	0.0287023	361777	0.114904	6.3025e-08	90079	9303.09	113520	1699.54
	Pituitary	14036.4	12970.4	0.105946	0.135672	401412	0.127493	2.63933e-07	12346.3	12936.6	0.093189	0.119336	355981	0.113063	2.61781e-07	77075.9	8989.61	116112	1712.06
	Salivary_Gland	13384.8	11379.1	0.099565	0.127479	410618	0.130417	2.42476e-07	5768.38	11508.9	0.04291	0.0549391	371794	0.118086	1.15413e-07	85842.8	8909.61	117746	1714.88
	Skin	11680.5	10983.1	0.085958	0.109184	387774	0.123161	2.2167e-07	4114.81	10417.1	0.030281	0.0384633	445269	0.141422	6.80061e-08	91184.8	9009.95	115624	1709.98
	Spleen	2477.32	10701.1	0.018211	0.0232124	401097	0.127393	4.5403e-08	6130.56	10326	0.045066	0.0574433	418529	0.132929	1.07677e-07	98115.8	9096.36	117237	1718.54
	Stomach	6496.18	11096.1	0.049163	0.0634198	401862	0.127636	1.22338e-07	23993.9	11341.1	0.181588	0.234244	404755	0.128555	4.48637e-07	71941.3	8563.68	118807	1726.45
	Testis	2133	11236.6	0.01562	0.0199071	396736	0.126008	3.93713e-08	7707.43	11431	0.056445	0.0719325	384271	0.122049	1.46889e-07	97307.7	9315.56	117597	1719.22
Sequence level		12579.6	11869.9	0.095494	0.123161	428644	0.136142	2.22782e-07	10749.5	12504.9	0.0816	0.105243	333812	0.106022	2.44449e-07	78810.4	8887.64	118372	1729.89

## Sheet: Fat yield
	Tissue	Conserved							Diverged							Rest		Residual
		Variance	SE	Heritability (all SNPs)	Prop.Heritability	No. SNP	Prop.SNPs	Heritability (per SNP)	Variance	SE	Heritability (all SNPs)	Prop.Heritability	No. SNP	Prop.SNPs	Heritability (per SNP)	Variance	SE	Variance	SE
Gene level	Adipose	21.7753	15.1594	0.122496	0.155438	413250	0.131253	2.96421e-07	0.913404	14.9043	0.005138	0.00652012	366705	0.11647	1.40113e-08	117.401	11.7456	150.692	2.23995
	Adrenal	32.1312	13.4532	0.185943	0.239475	392938	0.124801	4.73212e-07	2.92437	12.2838	0.016923	0.0217955	459765	0.146026	3.68079e-08	99.1178	10.9002	154.512	2.24451
	Blood	24.3802	14.5562	0.144293	0.186831	387084	0.122942	3.72769e-07	2.22859	13.3068	0.01319	0.0170782	419957	0.133383	3.1408e-08	103.884	11.0077	153.88	2.2512
	Heart	19.5477	14.9846	0.11265	0.144768	395521	0.125622	2.84814e-07	0.620713	14.6072	0.003576	0.00459692	395677	0.125671	9.03767e-09	114.86	11.5135	153.987	2.26217
	Kidney	32.2627	16.9449	0.182627	0.233017	400657	0.127253	4.55819e-07	1.00087	16.4102	0.005665	0.00722877	352847	0.112068	1.60551e-08	105.193	11.3648	152.805	2.25415
	Liver	0.564613	15.475	0.00316	0.00396153	402468	0.127828	7.85156e-09	0.532118	15.4662	0.002978	0.00373353	373010	0.118472	7.9837e-09	141.427	11.6282	144.328	2.153
	Lung	31.9599	15.421	0.183469	0.23523	408326	0.129689	4.4932e-07	0.992838	14.7515	0.005698	0.00730745	368915	0.117171	1.54453e-08	102.914	11.1718	153.328	2.24089
	Mammary	7.43137	14.0337	0.041528	0.0527307	395978	0.125767	1.04875e-07	0.486982	13.7075	0.00272	0.00345547	390803	0.124123	6.96003e-09	133.012	11.5456	152.069	2.24072
	Muscle	3.0716	15.5179	0.017032	0.021411	401088	0.12739	4.24645e-08	0.369123	15.1281	0.002046	0.00257302	383134	0.121688	5.34017e-09	140.018	11.7938	147.543	2.21002
	Pituitary	29.5106	16.9758	0.17087	0.219273	401412	0.127493	4.25672e-07	1.09788	16.7299	0.006356	0.00815754	355981	0.113063	1.78549e-08	103.976	11.3796	152.497	2.24451
	Salivary_Gland	7.13482	14.2066	0.04026	0.0510911	410618	0.130417	9.80473e-08	3.68684	14.5564	0.020805	0.0264008	371794	0.118086	5.59584e-08	128.827	11.5177	150.26	2.24282
	Spleen	1.55485	13.8999	0.008614	0.0107945	401097	0.127393	2.14761e-08	2.76473	13.6018	0.015319	0.0191941	418529	0.132929	3.6602e-08	139.721	11.7319	145.744	2.18674
	Stomach	3.49001	14.2071	0.020349	0.0262131	401862	0.127636	5.06368e-08	28.6248	14.6329	0.166904	0.214998	404755	0.128555	4.12358e-07	101.025	11.0404	153.458	2.24604
	Testis	1.72096	15.5382	0.009019	0.0110605	396736	0.126008	2.2733e-08	19.409	15.761	0.101716	0.124741	384271	0.122049	2.64699e-07	134.464	12.8788	140.884	2.18558
Sequence level		11.6851	15.8218	0.069377	0.0896483	428644	0.136142	1.61852e-07	20.2463	16.6243	0.120206	0.15533	333812	0.106022	3.60101e-07	98.4124	10.9869	152.343	2.23829

## Sheet: Protein yield
	Tissue	Conserved							Diverged							Rest		Residual
		Variance	SE	Heritability (all SNPs)	Prop.Heritability	No. SNP	Prop.SNPs	Heritability (per SNP)	Variance	SE	Heritability (all SNPs)	Prop.Heritability	No. SNP	Prop.SNPs	Heritability (per SNP)	Variance	SE	Variance	SE
Gene level	Adipose	3.91481	8.21249	0.046321	0.0626379	413250	0.131253	1.1209e-07	0.874249	8.24578	0.010345	0.0139882	366705	0.11647	2.82107e-08	57.71	5.91103	88.0589	1.26789
	Adrenal	6.0656	7.65129	0.071657	0.0966081	392938	0.124801	1.82362e-07	5.65811	7.2646	0.066842	0.0901178	459765	0.146026	1.45383e-07	51.062	5.83492	87.4518	1.26305
	Blood	5.45359	8.08814	0.064852	0.0878925	387084	0.122942	1.6754e-07	1.12433	7.64732	0.01337	0.0181202	419957	0.133383	3.18366e-08	55.4705	5.88025	88.1855	1.27002
	Brain	3.46405	9.0079	0.040951	0.0553366	407772	0.129513	1.00426e-07	1.98403	9.23193	0.023455	0.031694	343658	0.10915	6.8251e-08	57.1515	5.92643	87.9576	1.27182
	Kidney	9.07544	9.26623	0.106542	0.143069	400657	0.127253	2.65918e-07	1.64376	9.26043	0.019297	0.0259129	352847	0.112068	5.46894e-08	52.7148	5.96749	86.9918	1.26529
	Large_Intestine	5.47919	8.28593	0.064909	0.0873107	416554	0.132302	1.55824e-07	1.85958	8.37437	0.02203	0.0296324	368611	0.117075	5.97649e-08	55.4163	5.9137	86.6397	1.25793
	Liver	4.06292	9.0882	0.047705	0.0640464	402468	0.127828	1.18531e-07	1.06531	9.0432	0.012509	0.0167931	373010	0.118472	3.35353e-08	58.3089	5.96798	86.9149	1.26705
	Lung	11.0439	8.76803	0.129302	0.173114	408326	0.129689	3.16664e-07	0.670828	8.69864	0.007854	0.0105153	368915	0.117171	2.12895e-08	52.0809	6.05826	86.4666	1.25975
	Mammary	6.3864	8.24857	0.075196	0.100985	395978	0.125767	1.89899e-07	0.564708	8.25576	0.006649	0.00892948	390803	0.124123	1.70137e-08	56.2898	5.94865	86.7578	1.26144
	Muscle	2.57644	8.59031	0.030411	0.0410019	401088	0.12739	7.58213e-08	1.32839	8.41071	0.015679	0.0211403	383134	0.121688	4.0923e-08	58.9322	5.9227	87.547	1.2691
	Pituitary	5.22984	9.24654	0.061943	0.0833801	401412	0.127493	1.54313e-07	5.51578	9.35617	0.06533	0.0879389	355981	0.113063	1.83521e-07	51.9773	5.95337	86.83	1.26615
	Salivary_Gland	7.27992	8.48054	0.086347	0.116349	410618	0.130417	2.10285e-07	2.1058	8.52078	0.024978	0.0336553	371794	0.118086	6.71824e-08	53.184	5.92272	86.959	1.26098
	Skin	4.75071	8.1044	0.055917	0.0750833	387774	0.123161	1.442e-07	3.60599	7.76477	0.042444	0.0569914	445269	0.141422	9.53222e-08	54.9158	5.91405	86.7484	1.2652
	Small_Intestine	9.19417	9.05572	0.106526	0.141489	403398	0.128124	2.64072e-07	1.055	9.16959	0.012224	0.0162354	365591	0.116116	3.34363e-08	54.7325	6.07089	85.308	1.25836
	Spleen	2.87005	7.99776	0.033673	0.0452555	401097	0.127393	8.39523e-08	3.78039	7.71552	0.044354	0.0596099	418529	0.132929	1.05976e-07	56.7683	5.96141	87.2562	1.26705
	Stomach	4.46669	8.07718	0.053137	0.0720509	401862	0.127636	1.32227e-07	8.86463	8.05468	0.105456	0.142993	404755	0.128555	2.60543e-07	48.6623	5.75659	88.2681	1.27017
	Testis	1.79268	8.75087	0.020886	0.0278149	396736	0.126008	5.26446e-08	8.98899	8.77107	0.104729	0.139472	384271	0.122049	2.72539e-07	53.6687	6.0557	85.5236	1.2562
	Uterus	4.66144	8.63519	0.05483	0.0738598	392788	0.124754	1.39592e-07	1.70237	8.42056	0.020025	0.0269737	386917	0.122889	5.17553e-08	56.7483	5.99386	87.6172	1.26779
Sequence level		7.1389	8.61833	0.084869	0.114345	428644	0.136142	1.97994e-07	1.99552	8.98041	0.023724	0.0319625	333812	0.106022	7.10699e-08	53.2986	5.89952	86.7346	1.25978
