# Supplementary material for: Comparative transcriptome in large-scale human and cattle populations
Source: Genome Biol. 2022 Aug 22;23:176. doi: 10.1186/s13059-022-02745-4 (PMC9394047; doi:10.1186/s13059-022-02745-4)
Supplement: Supplementary file 11 — Additional file 11: Table S10. Summary of novel variants detected by PolyFun + SuSiE in human height. [file 13059_2022_2745_MOESM11_ESM.xlsx]

## Sheet: Sheet1
Additional file 11: Table S10. Summary of novel variants detected by PolyFun + SuSiE in human height.
SNP	Original GWAS P value	PolyFun + SuSiE _PIP	SuSiE_PIP	Gene	GWAS atlas (top gene-based p)	GWAS atlas trait for the top gene-based p
rs413582	0.0383214	0.95211	0.0931343	MYBPHL	2.7662e-29	Low-density lipoprotein cholesterol
rs16851441	2.86875e-06	0.950211	0.949971
rs17383291	3.97089e-06	0.960827	0.0531612
rs13220395	0.0259272	0.982037	0.504164
rs4606023	0.133614	0.995379	0	GSDMC	5.15e-55	Height
rs4611105	0.000587111	0.990444	0.0963787	PFKP	5.2448e-09	Height
rs4646537	2.60967e-05	0.992017	0.0394495	CYP27B1	4.2048e-21	Height
rs9323599	0.000310235	0.986577	0.118742	NPC2	3.0411e-13	Height
rs17116589	2.7614e-05	0.960996	0.371125
rs12946669	0.205263	0.979597	0	CD79B	5.2518e-34	Height
